# Supplementary material for: Functional signatures of oral dysbiosis during periodontitis progression revealed by microbial metatranscriptome analysis
Source: Genome Med. 2015 Apr 27;7(1):27. doi: 10.1186/s13073-015-0153-3 (PMC4410737; doi:10.1186/s13073-015-0153-3)
Supplement: Additional file 3: Table S1. — Upregulated genes in members of the red complex during periodontal disease progression. After identifying upregulated genes of the whole community we selected those upregulated genes corresponding to the red complex (Porphyromonas gingivalis, Treponema denticola, and Tannerella forsythia), which are consider major periodontal pathogens. [file 13073_2015_153_MOESM3_ESM.xls]

## Sheet: Porphyromonas gingivalis
Table S1. Up-regulated genes in members of the red complex during periodontal disease progression.
After identifying up-regulated genes of the whole community we selected those up-regulated genes corresponding to the red complex
(Porphyromonas gingivalis, Treponema denticola and Tannerella forsythia), which are consider major periodontal pathogens.
Locus ID	Annotation (PATRIC,HOMD,JCVI)
VBIPorGin134034_0001	Chromosomal_replication_initiator_protein_DnaA
VBIPorGin134034_0002	2_3_4_5-tetrahydropyridine-2_6-dicarboxylate_N-acetyltransferase_(EC_2.3.1.89)
VBIPorGin134034_0003	membrane_protein_putative
VBIPorGin134034_0005	FIG00935710_hypothetical_protein
VBIPorGin134034_0006	Multi_antimicrobial_extrusion_protein_(Na(+)_drug_antiporter)_MATE_family_of_MDR_efflux_pumps
VBIPorGin134034_0007	Mobile_element_protein
VBIPorGin134034_0009	ATP-dependent_Clp_protease_ATP-binding_subunit_ClpA
VBIPorGin134034_0014	hypothetical_protein
VBIPorGin134034_0015	Two-component_system_response_regulator
VBIPorGin134034_0016	putative_two-component_system_sensor_histidine_kinase
VBIPorGin134034_0019	Transcriptional_regulator_MarR_family
VBIPorGin134034_0020	tRNA_dihydrouridine_synthase_B_(EC_1.-.-.-)
VBIPorGin134034_0021	Sulfate_permease
VBIPorGin134034_0022	Redox-sensitive_transcriptional_regulator_(AT-rich_DNA-binding_protein)
VBIPorGin134034_0024	FIG00936082_hypothetical_protein
VBIPorGin134034_0025	FIG00897671_hypothetical_protein
VBIPorGin134034_0026	2-C-methyl-D-erythritol_2_4-cyclodiphosphate_synthase_(EC_4.6.1.12)
VBIPorGin134034_0027	TRNA_rRNA_methyltransferase
VBIPorGin134034_0028	hypothetical_protein
VBIPorGin134034_0029	Cytidine_deaminase_(EC_3.5.4.5)
VBIPorGin134034_0030	FIG00936133_hypothetical_protein
VBIPorGin134034_0033	Thioredoxin
VBIPorGin134034_0034	DNA_polymerase_III_alpha_subunit_(EC_2.7.7.7)
VBIPorGin134034_0035	LSU_ribosomal_protein_L19p
VBIPorGin134034_0037	Mobile_element_protein
VBIPorGin134034_0038	Serine_hydroxymethyltransferase_(EC_2.1.2.1)
VBIPorGin134034_0042	Phosphatidate_cytidylyltransferase_(EC_2.7.7.41)
VBIPorGin134034_0044	GTP-binding_and_nucleic_acid-binding_protein_YchF
VBIPorGin134034_0045	Mobile_element_protein
VBIPorGin134034_0046	Mobile_element_protein
VBIPorGin134034_0049	Single-stranded-DNA-specific_exonuclease_RecJ_(EC_3.1.-.-)
VBIPorGin134034_0050	FIG00936511_hypothetical_protein
VBIPorGin134034_0052	Nicotinate_phosphoribosyltransferase_(EC_2.4.2.11)
VBIPorGin134034_0053	Nicotinate-nucleotide_adenylyltransferase_(EC_2.7.7.18)
VBIPorGin134034_0054	hypothetical_protein
VBIPorGin134034_0056	COG1649_predicted_glycoside_hydrolase
VBIPorGin134034_0061	FIG00936254_hypothetical_protein
VBIPorGin134034_0062	NAD(P)HX_epimerase_NAD(P)HX_dehydratase
VBIPorGin134034_0063	Acyl-acyl-carrier-protein--UDP-N-acetylglucosamine_O-acyltransferase_(EC_2.3.1.129)
VBIPorGin134034_0064	N-acetylglucosamine_deacetylase_(EC_3.5.1.-)_(3R)-hydroxymyristoyl-acyl_carrier_protein_dehydratase_(EC_4.2.1.-)
VBIPorGin134034_0065	UDP-3-O-3-hydroxymyristoyl_glucosamine_N-acyltransferase_(EC_2.3.1.-)
VBIPorGin134034_0066	Orotidine_5'-phosphate_decarboxylase_(EC_4.1.1.23)
VBIPorGin134034_0067	Peptide_chain_release_factor_1
VBIPorGin134034_0068	Phosphoribosylformylglycinamidine_cyclo-ligase_(EC_6.3.3.1)
VBIPorGin134034_0069	Hemagglutinin
VBIPorGin134034_0072	FIG00936482_hypothetical_protein
VBIPorGin134034_0075	L-serine_dehydratase_(EC_4.3.1.17)
VBIPorGin134034_0076	Alpha-galactosidase_(EC_3.2.1.22)
VBIPorGin134034_0078	Arabinose_5-phosphate_isomerase_(EC_5.3.1.13)
VBIPorGin134034_0081	Non-specific_DNA-binding_protein_Dps_Iron-binding_ferritin-like_antioxidant_protein_Ferroxidase_(EC_1.16.3.1)
VBIPorGin134034_0083	hypothetical_protein
VBIPorGin134034_0084	ABC-type_multidrug_transport_system_permease_component
VBIPorGin134034_0085	HlyD_family_secretion_protein
VBIPorGin134034_0087	hypothetical_protein
VBIPorGin134034_0088	DNA_mismatch_repair_protein_MutS
VBIPorGin134034_0089	FIG000859_hypothetical_protein_YebC
VBIPorGin134034_0091	hypothetical_protein
VBIPorGin134034_0092	hypothetical_protein
VBIPorGin134034_0094	hypothetical_protein
VBIPorGin134034_0109	DNA-binding_protein_HU-beta
VBIPorGin134034_0111	FIG000605_protein_co-occurring_with_transport_systems_(COG1739)
VBIPorGin134034_0112	FIG00935729_hypothetical_protein
VBIPorGin134034_0114	FIG00935494_hypothetical_protein
VBIPorGin134034_0125	Aminoacyl-histidine_dipeptidase_(Peptidase_D)_(EC_3.4.13.3)
VBIPorGin134034_0126	Malonyl_CoA-acyl_carrier_protein_transacylase_(EC_2.3.1.39)
VBIPorGin134034_0127	Membrane-bound_lytic_murein_transglycosylase_D_precursor_(EC_3.2.1.-)
VBIPorGin134034_0128	FIG00937393_hypothetical_protein
VBIPorGin134034_0129	FIG00935978_hypothetical_protein
VBIPorGin134034_0130	Chromosome_(plasmid)_partitioning_protein_ParB_Stage_0_sporulation_protein_J
VBIPorGin134034_0131	Chromosome_(plasmid)_partitioning_protein_ParA_Sporulation_initiation_inhibitor_protein_Soj
VBIPorGin134034_0133	Agmatine_deiminase_(EC_3.5.3.12)
VBIPorGin134034_0134	putative_protein-export_membrane_protein
VBIPorGin134034_0135	FIG00936113_hypothetical_protein
VBIPorGin134034_0137	Transcriptional_regulator
VBIPorGin134034_0139	Ribosomal_protein_S12p_Asp88_(E._coli)_methylthiotransferase
VBIPorGin134034_0140	Signal_recognition_particle_receptor_protein_FtsY_(=alpha_subunit)_(TC_3.A.5.1.1)
VBIPorGin134034_0145	Methylase_of_polypeptide_chain_release_factors
VBIPorGin134034_0146	Regulatory_protein_RecX
VBIPorGin134034_0147	Competence_protein_F_homolog_phosphoribosyltransferase_domain_protein_YhgH_required_for_utilization_of_DNA_as_sole_source_of_carbon_and_energy
VBIPorGin134034_0149	Conserved_domain_protein
VBIPorGin134034_0151	RNA_polymerase_sigma-70_factor_ECF_subfamily
VBIPorGin134034_0153	FIG00936587_hypothetical_protein
VBIPorGin134034_0155	Peptidyl-tRNA_hydrolase_(EC_3.1.1.29)
VBIPorGin134034_0156	LSU_ribosomal_protein_L25p
VBIPorGin134034_0157	Methionyl-tRNA_synthetase_(EC_6.1.1.10)
VBIPorGin134034_0159	exonuclease
VBIPorGin134034_0160	hypothetical_protein
VBIPorGin134034_0161	transcriptional_regulator_putative
VBIPorGin134034_0163	FIG00936212_hypothetical_protein
VBIPorGin134034_0164	Mobile_element_protein
VBIPorGin134034_0165	FIG00936212_hypothetical_protein
VBIPorGin134034_0166	FIG00935585_hypothetical_protein
VBIPorGin134034_0167	lipoprotein_putative
VBIPorGin134034_0168	immunoreactive_32_kDa_antigen_PG49
VBIPorGin134034_0169	FIG00935890_hypothetical_protein
VBIPorGin134034_0172	hypothetical_protein
VBIPorGin134034_0177	FIG00936563_hypothetical_protein
VBIPorGin134034_0178	Undecaprenyl_pyrophosphate_synthetase_(EC_2.5.1.31)
VBIPorGin134034_0179	Outer_membrane_protein_assembly_factor_YaeT_precursor
VBIPorGin134034_0181	Outer_membrane_protein_H_precursor
VBIPorGin134034_0183	Rubrerythrin
VBIPorGin134034_0186	FIG00936229_hypothetical_protein
VBIPorGin134034_0187	Putative_deoxyribonuclease_YjjV
VBIPorGin134034_0188	Protein_YidD
VBIPorGin134034_0189	Ribonuclease_P_protein_component_(EC_3.1.26.5)
VBIPorGin134034_0191	FIG00935602_hypothetical_protein
VBIPorGin134034_0192	FIG00936334_hypothetical_protein
VBIPorGin134034_0193	Peptide_chain_release_factor_3
VBIPorGin134034_0194	Formate_efflux_transporter_(TC_2.A.44_family)
VBIPorGin134034_0196	Cobalamin_biosynthesis_protein_CbiG_Cobalt-precorrin-4_C11-methyltransferase_(EC_2.1.1.133)
VBIPorGin134034_0198	Cobalt-precorrin-3b_C17-methyltransferase_Cobalt-precorrin-8x_methylmutase_(EC_5.4.1.2)
VBIPorGin134034_0199	RNA_polymerase_sigma-70_factor_ECF_subfamily
VBIPorGin134034_0200	FIG00936592_hypothetical_protein
VBIPorGin134034_0202	FIG00936442_hypothetical_protein
VBIPorGin134034_0203	FIG00935824_hypothetical_protein
VBIPorGin134034_0207	FIG00936583_hypothetical_protein
VBIPorGin134034_0208	putative_DNA_polymerase_III_epsilon_chain
VBIPorGin134034_0209	Multiple_antibiotic_resistance_protein_marC
VBIPorGin134034_0210	Mobile_element_protein
VBIPorGin134034_0214	Transaldolase_(EC_2.2.1.2)
VBIPorGin134034_0215	alternate_gene_name_yzbB
VBIPorGin134034_0216	zinc_carboxypeptidase_putative
VBIPorGin134034_0217	immunoreactive_23_kDa_antigen_PG66
VBIPorGin134034_0219	FIG00936169_hypothetical_protein
VBIPorGin134034_0220	Uracil-DNA_glycosylase_family_1
VBIPorGin134034_0223	lipoprotein_putative
VBIPorGin134034_0224	rRNA_small_subunit_methyltransferase_I
VBIPorGin134034_0225	hypothetical_protein
VBIPorGin134034_0226	UspA
VBIPorGin134034_0227	FIG00935945_hypothetical_protein
VBIPorGin134034_0229	Pyruvate_carboxyl_transferase_(EC_6.4.1.1)_Biotin_carboxyl_carrier_protein
VBIPorGin134034_0230	hypothetical_protein
VBIPorGin134034_0231	hypothetical_protein
VBIPorGin134034_0233	COG0779_clustered_with_transcription_termination_protein_NusA
VBIPorGin134034_0234	Transcription_termination_protein_NusA
VBIPorGin134034_0235	Translation_initiation_factor_2
VBIPorGin134034_0236	FIG00935510_hypothetical_protein
VBIPorGin134034_0237	Iron-sulfur_cluster_assembly_protein_SufB
VBIPorGin134034_0241	Tyrosyl-tRNA_synthetase_(EC_6.1.1.1)
VBIPorGin134034_0242	Glycosyl_transferase_group_2_family_protein
VBIPorGin134034_0244	transposase_in_ISPg1
VBIPorGin134034_0246	tRNA-specific_2-thiouridylase_MnmA
VBIPorGin134034_0247	Exodeoxyribonuclease_III_(EC_3.1.11.2)
VBIPorGin134034_0248	Hydrogen_peroxide-inducible_genes_activator
VBIPorGin134034_0249	Single-stranded_DNA-binding_protein
VBIPorGin134034_0253	FIG00935709_hypothetical_protein
VBIPorGin134034_0255	FIG00936006_hypothetical_protein
VBIPorGin134034_0262	FIG00935798_hypothetical_protein
VBIPorGin134034_0263	FIG00936640_hypothetical_protein
VBIPorGin134034_0264	GldJ
VBIPorGin134034_0267	FIG00935779_hypothetical_protein
VBIPorGin134034_0268	FIG00936301_hypothetical_protein
VBIPorGin134034_0271	secretion_activator_protein_putative
VBIPorGin134034_0273	Smf_protein_DNA_processing_chain_A
VBIPorGin134034_0274	Phosphoribosylformylglycinamidine_synthase_synthetase_subunit_(EC_6.3.5.3)_Phosphoribosylformylglycinamidine_synthase_glutamine_amidotransferase_subunit_(EC_6.3.5.3)
VBIPorGin134034_0278	FIG00936370_hypothetical_protein
VBIPorGin134034_0280	Electron_transport_complex_protein_RnfC
VBIPorGin134034_0281	Electron_transport_complex_protein_RnfD
VBIPorGin134034_0282	Electron_transport_complex_protein_RnfG
VBIPorGin134034_0283	Electron_transport_complex_protein_RnfE
VBIPorGin134034_0284	Electron_transport_complex_protein_RnfA
VBIPorGin134034_0286	Nitroreductase_family_protein
VBIPorGin134034_0289	LSU_ribosomal_protein_L21p
VBIPorGin134034_0290	LSU_ribosomal_protein_L27p
VBIPorGin134034_0293	FIG00935683_hypothetical_protein
VBIPorGin134034_0294	FIG00936528_hypothetical_protein
VBIPorGin134034_0295	FIG00936423_hypothetical_protein
VBIPorGin134034_0297	Na+_H+-dicarboxylate_symporter
VBIPorGin134034_0298	hypothetical_protein
VBIPorGin134034_0299	Histidine_ammonia-lyase_(EC_4.3.1.3)
VBIPorGin134034_0300	Formiminotetrahydrofolate_cyclodeaminase_(EC_4.3.1.4)
VBIPorGin134034_0303	Imidazolonepropionase_(EC_3.5.2.7)
VBIPorGin134034_0304	Glutamate_formiminotransferase_(EC_2.1.2.5)_Glutamate_formyltransferase
VBIPorGin134034_0305	DNA-binding_protein_histone-like_family
VBIPorGin134034_0306	Transcription_termination_factor_Rho
VBIPorGin134034_0307	FIG00935861_hypothetical_protein
VBIPorGin134034_0308	Glycosyltransferase
VBIPorGin134034_0313	FIG00936084_hypothetical_protein
VBIPorGin134034_0315	Methionine_gamma-lyase_(EC_4.4.1.11)
VBIPorGin134034_0316	FIG00936367_hypothetical_protein
VBIPorGin134034_0317	hypothetical_protein
VBIPorGin134034_0318	FIG00935819_hypothetical_protein
VBIPorGin134034_0320	UDP-glucose_4-epimerase_(EC_5.1.3.2)
VBIPorGin134034_0322	putative_beta-phosphoglucomutase
VBIPorGin134034_0328	Aspartate_carbamoyltransferase_(EC_2.1.3.2)
VBIPorGin134034_0329	Aspartate_carbamoyltransferase_regulatory_chain_(PyrI)
VBIPorGin134034_0331	LemA_family_protein
VBIPorGin134034_0332	Beta-propeller_domains_of_methanol_dehydrogenase_type
VBIPorGin134034_0335	LSU_m5C1962_methyltransferase_RlmI
VBIPorGin134034_0336	3'-5'_exonuclease_domain_protein
VBIPorGin134034_0337	FIG00935795_hypothetical_protein
VBIPorGin134034_0339	Phosphopantetheine_adenylyltransferase_(EC_2.7.7.3)
VBIPorGin134034_0342	LSU_ribosomal_protein_L13p_(L13Ae)
VBIPorGin134034_0343	SSU_ribosomal_protein_S9p_(S16e)
VBIPorGin134034_0344	SSU_ribosomal_protein_S2p_(SAe)
VBIPorGin134034_0345	Translation_elongation_factor_Ts
VBIPorGin134034_0348	Na(+)_H(+)_antiporter
VBIPorGin134034_0352	SSU_ribosomal_protein_S21p
VBIPorGin134034_0353	site-specific_recombinase_phage_integrase_family_Ribosome_hibernation_protein_YhbH
VBIPorGin134034_0355	Preprotein_translocase_subunit_SecE_(TC_3.A.5.1.1)
VBIPorGin134034_0356	Transcription_antitermination_protein_NusG
VBIPorGin134034_0357	LSU_ribosomal_protein_L11p_(L12e)
VBIPorGin134034_0358	LSU_ribosomal_protein_L1p_(L10Ae)
VBIPorGin134034_0359	LSU_ribosomal_protein_L10p_(P0)
VBIPorGin134034_0360	LSU_ribosomal_protein_L7_L12_(P1_P2)
VBIPorGin134034_0361	DNA-directed_RNA_polymerase_beta_subunit_(EC_2.7.7.6)
VBIPorGin134034_0362	DNA-directed_RNA_polymerase_beta'_subunit_(EC_2.7.7.6)
VBIPorGin134034_0363	transcriptional_regulator_Crp_Fnr_family
VBIPorGin134034_0364	Zn-ribbon-containing_possibly_RNA-binding_protein_and_truncated_derivatives
VBIPorGin134034_0365	DNA_recombination_and_repair_protein_RecF
VBIPorGin134034_0366	lipoprotein_putative
VBIPorGin134034_0367	Tpl_protein
VBIPorGin134034_0368	2'_3'-cyclic-nucleotide_2'-phosphodiesterase_(EC_3.1.4.16)
VBIPorGin134034_0369	Cell_division_ZapA_family_protein
VBIPorGin134034_0372	FIG00935648_hypothetical_protein
VBIPorGin134034_0373	FIG00935780_hypothetical_protein
VBIPorGin134034_0377	hypothetical_protein
VBIPorGin134034_0378	FIG00937328_hypothetical_protein
VBIPorGin134034_0379	Survival_protein_SurA_precursor_(Peptidyl-prolyl_cis-trans_isomerase_SurA)_(EC_5.2.1.8)
VBIPorGin134034_0380	ATP-dependent_DNA_helicase_RecQ
VBIPorGin134034_0381	ATP-dependent_Clp_protease_ATP-binding_subunit_ClpX
VBIPorGin134034_0382	ATP-dependent_Clp_protease_proteolytic_subunit_(EC_3.4.21.92)
VBIPorGin134034_0383	FIG00936717_hypothetical_protein
VBIPorGin134034_0384	FIG00936250_hypothetical_protein
VBIPorGin134034_0386	FIG00935574_hypothetical_protein
VBIPorGin134034_0388	esterase_putative
VBIPorGin134034_0389	Mobile_element_protein
VBIPorGin134034_0390	ISPg5_transposase_Orf1
VBIPorGin134034_0392	2-oxoglutarate_oxidoreductase_alpha_subunit_(EC_1.2.7.3)
VBIPorGin134034_0393	2-oxoglutarate_oxidoreductase_beta_subunit_(EC_1.2.7.3)
VBIPorGin134034_0406	Sulfur_carrier_protein_adenylyltransferase_ThiF
VBIPorGin134034_0408	putative_outer_membrane_protein
VBIPorGin134034_0409	FIG00404603_hypothetical_protein
VBIPorGin134034_0410	FIG00935793_hypothetical_protein
VBIPorGin134034_0416	Mobile_element_protein
VBIPorGin134034_0417	ISPg5_transposase_Orf1
VBIPorGin134034_0418	hypothetical_protein
VBIPorGin134034_0421	transporter_putative
VBIPorGin134034_0422	Dihydrofolate_synthase_(EC_6.3.2.12)_Folylpolyglutamate_synthase_(EC_6.3.2.17)
VBIPorGin134034_0423	Adenylosuccinate_synthetase_(EC_6.3.4.4)
VBIPorGin134034_0424	ferric_uptake_transcriptional_regulator
VBIPorGin134034_0426	Mannose-6-phosphate_isomerase_(EC_5.3.1.8)
VBIPorGin134034_0427	FIG00935839_hypothetical_protein
VBIPorGin134034_0428	FIG00935808_hypothetical_protein
VBIPorGin134034_0429	FIG00935853_hypothetical_protein
VBIPorGin134034_0430	Epoxyqueuosine_(oQ)_reductase_QueG
VBIPorGin134034_0432	FIG00935665_hypothetical_protein
VBIPorGin134034_0435	COG1649_predicted_glycoside_hydrolase
VBIPorGin134034_0436	Pantoate--beta-alanine_ligase_(EC_6.3.2.1)
VBIPorGin134034_0439	2-amino-3-ketobutyrate_coenzyme_A_ligase_(EC_2.3.1.29)
VBIPorGin134034_0440	FIG00937286_hypothetical_protein
VBIPorGin134034_0442	FIG00935560_hypothetical_protein
VBIPorGin134034_0443	Preprotein_translocase_subunit_YajC_(TC_3.A.5.1.1)
VBIPorGin134034_0444	Methylated-DNA--protein-cysteine_methyltransferase_(EC_2.1.1.63)
VBIPorGin134034_0445	hypothetical_protein
VBIPorGin134034_0457	S-ribosylhomocysteine_lyase_(EC_4.4.1.21)_Autoinducer-2_production_protein_LuxS
VBIPorGin134034_0458	FIG00936199_hypothetical_protein
VBIPorGin134034_0459	tRNA-guanine_transglycosylase_(EC_2.4.2.29)
VBIPorGin134034_0464	POSSIBLE_OXIDOREDUCTASE
VBIPorGin134034_0465	Phosphoserine_phosphatase_(EC_3.1.3.3)
VBIPorGin134034_0467	Metal-dependent_hydrolase_YbeY_involved_in_rRNA_and_or_ribosome_maturation_and_assembly
VBIPorGin134034_0470	Protein_YicC
VBIPorGin134034_0472	Alkaline_phosphatase_(EC_3.1.3.1)
VBIPorGin134034_0475	metal-dependent_membrane_protease
VBIPorGin134034_0476	Heat_shock_protein_60_family_chaperone_GroEL
VBIPorGin134034_0477	Heat_shock_protein_60_family_co-chaperone_GroES
VBIPorGin134034_0479	Inosine-5'-monophosphate_dehydrogenase_(EC_1.1.1.205)
VBIPorGin134034_0480	CTP_synthase_(EC_6.3.4.2)
VBIPorGin134034_0481	Inner_membrane_protein_translocase_component_YidC_long_form
VBIPorGin134034_0482	Amidophosphoribosyltransferase_(EC_2.4.2.14)
VBIPorGin134034_0483	Carbamoyl-phosphate_synthase_small_chain_(EC_6.3.5.5)
VBIPorGin134034_0484	Carbamoyl-phosphate_synthase_large_chain_(EC_6.3.5.5)
VBIPorGin134034_0488	putative_ferric_aerobactin_receptor
VBIPorGin134034_0490	hypothetical_protein
VBIPorGin134034_0491	Aminoacyl-histidine_dipeptidase_(Peptidase_D)_(EC_3.4.13.3)
VBIPorGin134034_0493	Probable_Co_Zn_Cd_efflux_system_membrane_fusion_protein
VBIPorGin134034_0494	Cobalt-zinc-cadmium_resistance_protein_CzcA_Cation_efflux_system_protein_CusA
VBIPorGin134034_0495	FIG00936253_hypothetical_protein
VBIPorGin134034_0501	ATPase
VBIPorGin134034_0502	Pyruvate-flavodoxin_oxidoreductase_(EC_1.2.7.-)
VBIPorGin134034_0506	Lysyl_endopeptidase_(EC_3.4.21.50)
VBIPorGin134034_0508	DNA-binding_protein_histone-like_family
VBIPorGin134034_0511	Purine_nucleoside_phosphorylase_(EC_2.4.2.1)
VBIPorGin134034_0518	DNA-binding_protein_histone-like_family
VBIPorGin134034_0519	Translation_elongation_factor_P
VBIPorGin134034_0522	rRNA_small_subunit_methyltransferase_H
VBIPorGin134034_0523	FIG00936029_hypothetical_protein
VBIPorGin134034_0524	Cell_division_protein_FtsI_peptidoglycan_synthetase(EC2.4.1.129)
VBIPorGin134034_0525	UDP-N-acetylmuramoylalanyl-D-glutamate--2_6-diaminopimelate_ligase_(EC_6.3.2.13)
VBIPorGin134034_0528	Cell_division_protein_FtsW
VBIPorGin134034_0533	Cell_division_protein_FtsZ_(EC_3.4.24.-)
VBIPorGin134034_0534	Transamidase_GatB_domain_protein
VBIPorGin134034_0536	hypothetical_protein
VBIPorGin134034_0537	3-methyl-2-oxobutanoate_hydroxymethyltransferase_(EC_2.1.2.11)
VBIPorGin134034_0538	GMP_synthase_glutamine-hydrolyzing(EC6.3.5.2)
VBIPorGin134034_0539	ISPg5_transposase_Orf1
VBIPorGin134034_0540	Mobile_element_protein
VBIPorGin134034_0541	LSU_ribosomal_protein_L31p
VBIPorGin134034_0542	HtrA_protease_chaperone_protein
VBIPorGin134034_0543	RNA_polymerase_sigma_factor_RpoD
VBIPorGin134034_0544	SSU_ribosomal_protein_S6p
VBIPorGin134034_0545	SSU_ribosomal_protein_S18p_SSU_ribosomal_protein_S18p_zinc-independent
VBIPorGin134034_0546	LSU_ribosomal_protein_L9p
VBIPorGin134034_0551	4-hydroxy-3-methylbut-2-enyl_diphosphate_reductase_(EC_1.17.1.2)
VBIPorGin134034_0553	FIG00935532_hypothetical_protein
VBIPorGin134034_0555	hypothetical_protein
VBIPorGin134034_0559	GTP-binding_protein_TypA_BipA
VBIPorGin134034_0561	FIG00936297_hypothetical_protein
VBIPorGin134034_0562	Alkyl_hydroperoxide_reductase_protein_C_(EC_1.6.4.-)
VBIPorGin134034_0564	ATP-dependent_protease_La_(EC_3.4.21.53)_Type_I
VBIPorGin134034_0565	FIG00935813_hypothetical_protein
VBIPorGin134034_0566	FIG00694335_hypothetical_protein
VBIPorGin134034_0567	Triosephosphate_isomerase_(EC_5.3.1.1)
VBIPorGin134034_0568	FIG00935559_hypothetical_protein
VBIPorGin134034_0569	GTP_cyclohydrolase_I_(EC_3.5.4.16)_type_1
VBIPorGin134034_0573	RNA-binding_protein
VBIPorGin134034_0574	Lipopolysaccharide_ABC_transporter_ATP-binding_protein_LptB
VBIPorGin134034_0575	NAD_kinase_(EC_2.7.1.23)
VBIPorGin134034_0576	Pyridoxine_5'-phosphate_synthase_(EC_2.6.99.2)
VBIPorGin134034_0577	MotA_TolQ_ExbB_proton_channel_family_protein
VBIPorGin134034_0578	Biopolymer_transport_protein_ExbD_TolR
VBIPorGin134034_0582	FIG00936724_hypothetical_protein
VBIPorGin134034_0592	hypothetical_protein
VBIPorGin134034_0594	FIG00936509_hypothetical_protein
VBIPorGin134034_0597	Phosphoserine_phosphatase_(EC_3.1.3.3)
VBIPorGin134034_0598	immunoreactive_46_kDa_antigen_PG99
VBIPorGin134034_0599	LSU_ribosomal_protein_L34p
VBIPorGin134034_0600	Septum_formation_protein_Maf
VBIPorGin134034_0602	FIG137884_hypothetical_protein
VBIPorGin134034_0603	Nitroreductase_family_protein
VBIPorGin134034_0604	hypothetical_protein
VBIPorGin134034_0606	Oxidoreductase_Gfo_Idh_MocA_family
VBIPorGin134034_0609	MdsC_protein
VBIPorGin134034_0612	TonB-dependent_receptor
VBIPorGin134034_0615	Vitamin_B12_ABC_transporter_B12-binding_component_BtuF
VBIPorGin134034_0616	Vitamin_B12_ABC_transporter_permease_component_BtuC
VBIPorGin134034_0617	FIG00936204_hypothetical_protein
VBIPorGin134034_0618	Indolepyruvate_oxidoreductase_subunit_IorB_(EC_1.2.7.8)
VBIPorGin134034_0619	Indolepyruvate_oxidoreductase_subunit_IorA_(EC_1.2.7.8)
VBIPorGin134034_0620	FIG00935512_hypothetical_protein
VBIPorGin134034_0624	Nicotinamidase_(EC_3.5.1.19)
VBIPorGin134034_0630	ABC_transporter_ATP-binding_protein
VBIPorGin134034_0632	Succinate-semialdehyde_dehydrogenase_CoA-dependent
VBIPorGin134034_0633	NAD-dependent_4-hydroxybutyrate_dehydrogenase_(EC_1.1.1.61)
VBIPorGin134034_0634	4-hydroxybutyrate_acetyl-CoA_CoA_transferase_(EC_2.3.1.-)
VBIPorGin134034_0635	NifU-related_protein
VBIPorGin134034_0636	4-hydroxybutanoyl-CoA_dehydratase_(EC_4.2.1.-)_Vinylacetyl-CoA_Delta-isomerase_(EC_5.3.3.3)
VBIPorGin134034_0637	immunoreactive_42_kDa_antigen_PG33
VBIPorGin134034_0638	immunoreactive_43_kDa_antigen_PG32
VBIPorGin134034_0640	Glycogen_phosphorylase_(EC_2.4.1.1)
VBIPorGin134034_0643	Nicotinate-nucleotide--dimethylbenzimidazole_phosphoribosyltransferase_(EC_2.4.2.21)
VBIPorGin134034_0644	Cobalamin_synthase
VBIPorGin134034_0646	Glutamate_racemase_(EC_5.1.1.3)
VBIPorGin134034_0649	FKBP-type_peptidyl-prolyl_cis-trans_isomerase_FkpA_precursor_(EC_5.2.1.8)
VBIPorGin134034_0650	FKBP-type_peptidyl-prolyl_cis-trans_isomerase_FkpA_precursor_(EC_5.2.1.8)
VBIPorGin134034_0654	Para-aminobenzoate_synthase_amidotransferase_component_(EC_2.6.1.85)
VBIPorGin134034_0656	Magnesium_and_cobalt_transport_protein_CorA
VBIPorGin134034_0659	putative_periplasmic_protein
VBIPorGin134034_0660	sensor_histidine_kinase
VBIPorGin134034_0661	DNA-binding_response_regulator
VBIPorGin134034_0664	FIG00936384_hypothetical_protein
VBIPorGin134034_0667	lipoprotein_putative
VBIPorGin134034_0668	FIG00938859_hypothetical_protein
VBIPorGin134034_0669	D-alanine--D-alanine_ligase_(EC_6.3.2.4)
VBIPorGin134034_0671	FIG00938099_hypothetical_protein
VBIPorGin134034_0672	FIG00935490_hypothetical_protein
VBIPorGin134034_0673	Riboflavin_synthase_eubacterial_eukaryotic_(EC_2.5.1.9)
VBIPorGin134034_0674	Nitroreductase_family_protein
VBIPorGin134034_0675	Cysteine_desulfurase_(EC_2.8.1.7)_SufS_subfamily
VBIPorGin134034_0677	FIG00936045_hypothetical_protein
VBIPorGin134034_0678	tRNA-specific_adenosine-34_deaminase_(EC_3.5.4.-)
VBIPorGin134034_0683	Lactoylglutathione_lyase_(EC_4.4.1.5)
VBIPorGin134034_0684	sensor_histidine_kinase
VBIPorGin134034_0685	Two-component_system_response_regulator
VBIPorGin134034_0686	hypothetical_protein
VBIPorGin134034_0687	Glycosyl_transferase_group_2_family_protein
VBIPorGin134034_0689	hypothetical_protein
VBIPorGin134034_0695	hypothetical_protein
VBIPorGin134034_0696	Dipeptidyl_carboxypeptidase_Dcp_(EC_3.4.15.5)
VBIPorGin134034_0697	FIG00935638_hypothetical_protein
VBIPorGin134034_0700	Cell_division_trigger_factor_(EC_5.2.1.8)
VBIPorGin134034_0701	Mobile_element_protein
VBIPorGin134034_0703	Polyribonucleotide_nucleotidyltransferase_(EC_2.7.7.8)
VBIPorGin134034_0705	FIG00935657_hypothetical_protein
VBIPorGin134034_0710	Acyl-CoA_dehydrogenase_(EC_1.3.99.3)
VBIPorGin134034_0711	Electron_transfer_flavoprotein_alpha_subunit
VBIPorGin134034_0712	Electron_transfer_flavoprotein_beta_subunit
VBIPorGin134034_0713	Inactive_homolog_of_metal-dependent_proteases_putative_molecular_chaperone
VBIPorGin134034_0714	FIG00935740_hypothetical_protein
VBIPorGin134034_0715	Biopolymer_transport_exbD_protein.
VBIPorGin134034_0716	hypothetical_protein
VBIPorGin134034_0717	MotA_TolQ_ExbB_proton_channel_family_protein
VBIPorGin134034_0720	Ferric_siderophore_transport_system_periplasmic_binding_protein_TonB
VBIPorGin134034_0724	FIG00935912_hypothetical_protein
VBIPorGin134034_0725	GTP-binding_protein_Obg
VBIPorGin134034_0726	Adenylate_kinase_(EC_2.7.4.3)
VBIPorGin134034_0727	Hypoxanthine-guanine_phosphoribosyltransferase_(EC_2.4.2.8)
VBIPorGin134034_0728	Fructose-1_6-bisphosphatase_Bacillus_type_(EC_3.1.3.11)
VBIPorGin134034_0729	Monofunctional_biosynthetic_peptidoglycan_transglycosylase_(EC_2.4.2.-)
VBIPorGin134034_0732	FIG00936177_hypothetical_protein
VBIPorGin134034_0738	FIG00936065_hypothetical_protein
VBIPorGin134034_0739	Dihydrolipoamide_dehydrogenase_(EC_1.8.1.4)
VBIPorGin134034_0740	Glucosamine-6-phosphate_deaminase_(EC_3.5.99.6)
VBIPorGin134034_0742	Prolipoprotein_diacylglyceryl_transferase_(EC_2.4.99.-)
VBIPorGin134034_0743	Meso-diaminopimelate_D-dehydrogenase_(EC_1.4.1.16)
VBIPorGin134034_0744	Transcription_termination_protein_NusB
VBIPorGin134034_0748	Holliday_junction_DNA_helicase_RuvA
VBIPorGin134034_0750	Mobile_element_protein
VBIPorGin134034_0755	Integrase
VBIPorGin134034_0766	Conjugative_transposon_protein_TraB
VBIPorGin134034_0779	hypothetical_protein
VBIPorGin134034_0784	FIG00936210_hypothetical_protein
VBIPorGin134034_0785	FIG00935812_hypothetical_protein
VBIPorGin134034_0786	DNA_binding_protein_excisionase_family_putative
VBIPorGin134034_0788	Mobile_element_protein
VBIPorGin134034_0790	DNA-binding_protein_histone-like_family
VBIPorGin134034_0792	hypothetical_protein
VBIPorGin134034_0793	transcriptional_regulator_putative
VBIPorGin134034_0794	hypothetical_protein
VBIPorGin134034_0795	HipA_protein
VBIPorGin134034_0803	hypothetical_protein
VBIPorGin134034_0804	mobilization_protein
VBIPorGin134034_0805	mobilization_protein
VBIPorGin134034_0806	FIG00897215_hypothetical_protein
VBIPorGin134034_0807	hypothetical_protein
VBIPorGin134034_0808	mobilizable_transposon_xis_protein
VBIPorGin134034_0812	GTPase_and_tRNA-U34_5-formylation_enzyme_TrmE
VBIPorGin134034_0815	RecA_protein
VBIPorGin134034_0816	FIG00936209_hypothetical_protein
VBIPorGin134034_0817	FIG00935947_hypothetical_protein
VBIPorGin134034_0818	FIG00936153_hypothetical_protein
VBIPorGin134034_0819	2-keto-3-deoxy-D-arabino-heptulosonate-7-phosphate_synthase_I_beta_(EC_2.5.1.54)_Chorismate_mutase_I_(EC_5.4.99.5)
VBIPorGin134034_0821	FIG00936369_hypothetical_protein
VBIPorGin134034_0824	hypothetical_protein
VBIPorGin134034_0831	Cytochrome_d_ubiquinol_oxidase_subunit_II_(EC_1.10.3.-)
VBIPorGin134034_0833	FIG00936158_hypothetical_protein
VBIPorGin134034_0835	Pyruvoyl-dependent_arginine_decarboxylase_1_(EC_4.1.1.19)
VBIPorGin134034_0837	putative_lipoprotein
VBIPorGin134034_0847	Dihydroorotase_(EC_3.5.2.3)
VBIPorGin134034_0848	Apolipoprotein_N-acyltransferase_(EC_2.3.1.-)_Copper_homeostasis_protein_CutE
VBIPorGin134034_0849	Lipoprotein_releasing_system_transmembrane_protein_LolC
VBIPorGin134034_0851	Ribosome-binding_factor_A
VBIPorGin134034_0853	Thymidine_kinase_(EC_2.7.1.21)
VBIPorGin134034_0854	FIG00936027_hypothetical_protein
VBIPorGin134034_0855	ATPase_YjeE_predicted_to_have_essential_role_in_cell_wall_biosynthesis
VBIPorGin134034_0856	Response_regulator
VBIPorGin134034_0858	FIG00936453_hypothetical_protein
VBIPorGin134034_0860	Translation_elongation_factor_G-related_protein
VBIPorGin134034_0864	FIG00935511_hypothetical_protein
VBIPorGin134034_0865	Calcium-transporting_ATPase
VBIPorGin134034_0868	Mobile_element_protein
VBIPorGin134034_0870	ISPg5_transposase_Orf1
VBIPorGin134034_0871	Mobile_element_protein
VBIPorGin134034_0873	ABC_transporter_permease_protein_putative
VBIPorGin134034_0875	FIG00936304_hypothetical_protein
VBIPorGin134034_0877	DNA_polymerase_III_delta_subunit_(EC_2.7.7.7)
VBIPorGin134034_0878	Glycine_cleavage_system_H_protein
VBIPorGin134034_0879	Phosphoribosylaminoimidazole_carboxylase_catalytic_subunit_(EC_4.1.1.21)
VBIPorGin134034_0880	1-hydroxy-2-methyl-2-(E)-butenyl_4-diphosphate_synthase_(EC_1.17.7.1)
VBIPorGin134034_0881	Deoxyuridine_5'-triphosphate_nucleotidohydrolase_(EC_3.6.1.23)
VBIPorGin134034_0882	FIG00898077_hypothetical_protein
VBIPorGin134034_0886	Ribonuclease_BN_(EC_3.1.-.-)
VBIPorGin134034_0888	tRNA_(guanine46-N7-)-methyltransferase_(EC_2.1.1.33)
VBIPorGin134034_0890	Prolyl-tRNA_synthetase_(EC_6.1.1.15)
VBIPorGin134034_0899	Mobile_element_protein
VBIPorGin134034_0903	Phosphate_starvation-inducible_protein_PhoH_predicted_ATPase
VBIPorGin134034_0904	Phosphoribosylaminoimidazole-succinocarboxamide_synthase_(EC_6.3.2.6)
VBIPorGin134034_0906	Shikimate_5-dehydrogenase_I_alpha_(EC_1.1.1.25)
VBIPorGin134034_0909	hypothetical_protein
VBIPorGin134034_0910	RNA_polymerase_sigma-70_factor_ECF_subfamily
VBIPorGin134034_0915	LSU_ribosomal_protein_L20p
VBIPorGin134034_0916	LSU_ribosomal_protein_L35p
VBIPorGin134034_0917	Translation_initiation_factor_3
VBIPorGin134034_0918	Threonyl-tRNA_synthetase_(EC_6.1.1.3)
VBIPorGin134034_0924	hypothetical_protein
VBIPorGin134034_0928	lipoprotein_putative
VBIPorGin134034_0937	acetyl-CoA_hydrolase_transferase_family_protein
VBIPorGin134034_0939	FIG00935862_hypothetical_protein
VBIPorGin134034_0940	Pyruvate_phosphate_dikinase_(EC_2.7.9.1)
VBIPorGin134034_0945	Para-aminobenzoate_synthase_aminase_component_(EC_2.6.1.85)
VBIPorGin134034_0953	ABC-type_transport_system_involved_in_resistance_to_organic_solvents_permease_component
VBIPorGin134034_0954	ABC_transporter_ATP-binding_protein
VBIPorGin134034_0955	FIG00935900_hypothetical_protein
VBIPorGin134034_0957	FIG00935576_hypothetical_protein
VBIPorGin134034_0958	ATP-dependent_DNA_helicase_UvrD_PcrA
VBIPorGin134034_0959	hypothetical_protein
VBIPorGin134034_0960	integral_membrane_protein
VBIPorGin134034_0962	K+-dependent_Na+_Ca+_exchanger_related-protein
VBIPorGin134034_0966	N-acetylmuramoyl-L-alanine_amidase_(EC_3.5.1.28)
VBIPorGin134034_0967	Mce4_Rv3499c_MTV023.06c_protein
VBIPorGin134034_0969	FIG00935626_hypothetical_protein
VBIPorGin134034_0974	Queuosine_biosynthesis_QueD_PTPS-I
VBIPorGin134034_0975	Queuosine_Biosynthesis_QueE_Radical_SAM
VBIPorGin134034_0976	Outer_membrane_lipoprotein_omp16_precursor
VBIPorGin134034_0978	Putative_carboxy-terminal_processing_protease_(EC_3.4.21.102)
VBIPorGin134034_0981	Dihydroorotate_dehydrogenase_electron_transfer_subunit_(EC_1.3.3.1)
VBIPorGin134034_0983	Butyrate-acetoacetate_CoA-transferase_subunit_A_(EC_2.8.3.9)
VBIPorGin134034_0984	3-aminobutyrl-CoA_ammonia_lyase_(EC_4.3.1.14)
VBIPorGin134034_0985	3-keto-5-aminohexanoate_cleavage_enzyme
VBIPorGin134034_0986	3_5-diaminobexanoate_dehydrogenase_(EC_1.4.1.11)
VBIPorGin134034_0987	Lysine_2_3-aminomutase_(EC_5.4.3.2)
VBIPorGin134034_0988	hypothetical_protein_clustered_with_lysine_fermentation_genes
VBIPorGin134034_0989	MutS_domain_protein_family_2
VBIPorGin134034_0990	L-beta-lysine_5_6-aminomutase_alpha_subunit_(EC_5.4.3.3)
VBIPorGin134034_0992	Butyrate-acetoacetate_CoA-transferase_subunit_B_(EC_2.8.3.9)
VBIPorGin134034_0994	Electron_transfer_flavoprotein_beta_subunit
VBIPorGin134034_0995	Electron_transfer_flavoprotein_alpha_subunit
VBIPorGin134034_0996	3-hydroxybutyryl-CoA_dehydratase_(EC_4.2.1.55)
VBIPorGin134034_0998	Acetate_kinase_(EC_2.7.2.1)
VBIPorGin134034_0999	Phosphate_acetyltransferase_(EC_2.3.1.8)
VBIPorGin134034_1002	hypothetical_protein
VBIPorGin134034_1004	COG1242_Predicted_Fe-S_oxidoreductase
VBIPorGin134034_1005	acetyltransferase_GNAT_family
VBIPorGin134034_1006	Transcriptional_regulatory_protein_rprY
VBIPorGin134034_1007	hypothetical_protein
VBIPorGin134034_1010	FIG00936234_hypothetical_protein
VBIPorGin134034_1012	RNA_methyltransferase_TrmA_family
VBIPorGin134034_1021	COG4123_Predicted_O-methyltransferase
VBIPorGin134034_1023	UDP-N-acetylmuramoylalanyl-D-glutamyl-2_6-diaminopimelate--D-alanyl-D-alanine_ligase_(EC_6.3.2.10)
VBIPorGin134034_1027	FIG00936683_hypothetical_protein
VBIPorGin134034_1032	Aspartate_1-decarboxylase_(EC_4.1.1.11)
VBIPorGin134034_1033	Signal_recognition_particle_subunit_Ffh_SRP54_(TC_3.A.5.1.1)
VBIPorGin134034_1034	Methylenetetrahydrofolate_dehydrogenase_(NADP+)_(EC_1.5.1.5)_Methenyltetrahydrofolate_cyclohydrolase_(EC_3.5.4.9)
VBIPorGin134034_1039	Asparaginyl-tRNA_synthetase_(EC_6.1.1.22)
VBIPorGin134034_1040	Ribosomal_large_subunit_pseudouridine_synthase_B_(EC_4.2.1.70)
VBIPorGin134034_1041	Adenylosuccinate_lyase_(EC_4.3.2.2)
VBIPorGin134034_1050	Valyl-tRNA_synthetase_(EC_6.1.1.9)
VBIPorGin134034_1051	FIG00935954_hypothetical_protein
VBIPorGin134034_1052	Thioredoxin_reductase_(EC_1.8.1.9)
VBIPorGin134034_1056	pigmentation_and_extracellular_proteinase_regulator
VBIPorGin134034_1058	Dolichol-phosphate_mannosyltransferase_(EC_2.4.1.83)_in_lipid-linked_oligosaccharide_synthesis_cluster
VBIPorGin134034_1059	glycosyl_transferase_group_1_family_protein
VBIPorGin134034_1060	capsular_polysaccharide_biosynthesis_protein
VBIPorGin134034_1061	UDP-glucose_dehydrogenase_(EC_1.1.1.22)
VBIPorGin134034_1063	Peptide_chain_release_factor_2_programmed_frameshift-containing
VBIPorGin134034_1068	iron-containing_alcohol_dehydrogenase
VBIPorGin134034_1070	hypothetical_protein
VBIPorGin134034_1071	FIG00935634_hypothetical_protein
VBIPorGin134034_1086	Predicted_L-lactate_dehydrogenase_Fe-S_oxidoreductase_subunit_YkgE
VBIPorGin134034_1087	Predicted_L-lactate_dehydrogenase_Iron-sulfur_cluster-binding_subunit_YkgF
VBIPorGin134034_1088	Predicted_L-lactate_dehydrogenase_hypothetical_protein_subunit_SO1518
VBIPorGin134034_1104	ATPase_involved_in_DNA_repair
VBIPorGin134034_1106	hypothetical_protein
VBIPorGin134034_1112	FIG00936042_hypothetical_protein
VBIPorGin134034_1119	Chaperone_protein_DnaK
VBIPorGin134034_1123	carbonic_anhydrase_family_3
VBIPorGin134034_1125	TPR_domain_protein
VBIPorGin134034_1126	Ribonuclease_HI-related_protein_3
VBIPorGin134034_1128	lipoprotein_protein_putative
VBIPorGin134034_1129	FIG00936941_hypothetical_protein
VBIPorGin134034_1130	hypothetical_protein
VBIPorGin134034_1132	hypothetical_protein
VBIPorGin134034_1133	Erythronate-4-phosphate_dehydrogenase_(EC_1.1.1.290)
VBIPorGin134034_1134	Oxidoreductase_short_chain_dehydrogenase_reductase_family
VBIPorGin134034_1137	transglycosylase
VBIPorGin134034_1142	Mobile_element_protein
VBIPorGin134034_1144	hypothetical_protein
VBIPorGin134034_1145	NAD-specific_glutamate_dehydrogenase_(EC_1.4.1.2)
VBIPorGin134034_1146	hypothetical_protein
VBIPorGin134034_1147	L-threonine_3-dehydrogenase_(EC_1.1.1.103)
VBIPorGin134034_1150	RNA_pseudouridylate_synthase_group_1
VBIPorGin134034_1151	3-oxoacyl-acyl-carrier_proteinreductase_(EC_1.1.1.100)
VBIPorGin134034_1152	Transcriptional_regulator_TetR_family
VBIPorGin134034_1153	Translation_elongation_factor_LepA
VBIPorGin134034_1154	Replicative_DNA_helicase_(EC_3.6.1.-)
VBIPorGin134034_1158	probable_DNA_alkylation_repair_enzyme
VBIPorGin134034_1160	FIG00936236_hypothetical_protein
VBIPorGin134034_1162	DNA_ligase_(EC_6.5.1.2)
VBIPorGin134034_1165	Cytoplasmic_axial_filament_protein_CafA_and_Ribonuclease_G_(EC_3.1.4.-)
VBIPorGin134034_1166	hypothetical_protein
VBIPorGin134034_1167	DNA-binding_protein_HU
VBIPorGin134034_1168	Ribonucleotide_reductase_of_class_III_(anaerobic)_activating_protein_(EC_1.97.1.4)
VBIPorGin134034_1169	Ribonucleotide_reductase_of_class_III_(anaerobic)_large_subunit_(EC_1.17.4.2)
VBIPorGin134034_1172	hypothetical_protein
VBIPorGin134034_1174	hypothetical_protein
VBIPorGin134034_1175	FIG00935893_hypothetical_protein
VBIPorGin134034_1176	Delta-1-pyrroline-5-carboxylate_dehydrogenase_(EC_1.5.1.12)
VBIPorGin134034_1177	FIG00936429_hypothetical_protein
VBIPorGin134034_1178	Ornithine_aminotransferase_(EC_2.6.1.13)
VBIPorGin134034_1180	Translation_elongation_factor_P
VBIPorGin134034_1181	DNA-binding_protein_histone-like_family
VBIPorGin134034_1183	Phosphoserine_aminotransferase_(EC_2.6.1.52)
VBIPorGin134034_1184	D-3-phosphoglycerate_dehydrogenase_(EC_1.1.1.95)
VBIPorGin134034_1185	FIG008208_hypothetical_protein
VBIPorGin134034_1189	hypothetical_protein
VBIPorGin134034_1191	Ferritin-like_protein_2
VBIPorGin134034_1192	GDP-mannose_4_6_dehydratase_(EC_4.2.1.47)
VBIPorGin134034_1194	Branched-chain_amino_acid_aminotransferase_(EC_2.6.1.42)
VBIPorGin134034_1197	hypothetical_protein
VBIPorGin134034_1199	SSU_ribosomal_protein_S1p
VBIPorGin134034_1204	FIG036016_hypothetical_protein
VBIPorGin134034_1208	Similar_to_Hydroxyacylglutathione_hydrolase_but_in_an_organism_lacking_glutathione_biosynthesis
VBIPorGin134034_1211	Queuosine_Biosynthesis_QueC_ATPase
VBIPorGin134034_1214	Probable_dipeptidase_(EC_3.4.-.-)
VBIPorGin134034_1215	Chorismate_synthase_(EC_4.2.3.5)
VBIPorGin134034_1218	FIG00935919_hypothetical_protein
VBIPorGin134034_1219	RNA_polymerase_ECF-type_sigma_factor
VBIPorGin134034_1220	Mobile_element_protein
VBIPorGin134034_1222	Predicted_ATPase_related_to_phosphate_starvation-inducible_protein_PhoH
VBIPorGin134034_1223	Crossover_junction_endodeoxyribonuclease_RuvC_(EC_3.1.22.4)
VBIPorGin134034_1224	FIG00935611_hypothetical_protein
VBIPorGin134034_1226	Aspartate_aminotransferase_(EC_2.6.1.1)
VBIPorGin134034_1227	Acetyl-CoA_synthetase_(ADP-forming)_alpha_and_beta_chains_putative
VBIPorGin134034_1230	NAD(P)_transhydrogenase_alpha_subunit_(EC_1.6.1.2)
VBIPorGin134034_1231	NAD(P)_transhydrogenase_alpha_subunit_(EC_1.6.1.2)
VBIPorGin134034_1233	FIG00935909_hypothetical_protein
VBIPorGin134034_1236	hypothetical_protein
VBIPorGin134034_1237	FIG00936059_hypothetical_protein
VBIPorGin134034_1238	Error-prone_repair_protein_UmuD
VBIPorGin134034_1241	FIG00935832_hypothetical_protein
VBIPorGin134034_1242	UDP-N-acetylenolpyruvoylglucosamine_reductase_(EC_1.1.1.158)
VBIPorGin134034_1249	NADPH_dependent_preQ0_reductase_(EC_1.7.1.13)
VBIPorGin134034_1253	Mobile_element_protein
VBIPorGin134034_1254	FIG00935776_hypothetical_protein
VBIPorGin134034_1255	hypothetical_protein
VBIPorGin134034_1256	Orotate_phosphoribosyltransferase_(EC_2.4.2.10)
VBIPorGin134034_1257	Omega_amidase_(Nit2_homolog)
VBIPorGin134034_1258	acyltransferase_putative
VBIPorGin134034_1259	hypothetical_protein
VBIPorGin134034_1260	FIG00935521_hypothetical_protein
VBIPorGin134034_1263	Ribosomal-protein-S5p-alanine_acetyltransferase
VBIPorGin134034_1265	Phosphoribosylamine--glycine_ligase_(EC_6.3.4.13)
VBIPorGin134034_1266	Dipeptidyl_peptidase_IV
VBIPorGin134034_1267	Methyltransferase_(EC_2.1.1.-)
VBIPorGin134034_1268	FIG00936199_hypothetical_protein
VBIPorGin134034_1269	1-deoxy-D-xylulose_5-phosphate_reductoisomerase_(EC_1.1.1.267)
VBIPorGin134034_1270	16S_rRNA_processing_protein_RimM
VBIPorGin134034_1271	UDP-N-acetylglucosamine_1-carboxyvinyltransferase_(EC_2.5.1.7)
VBIPorGin134034_1272	FIG00936255_hypothetical_protein
VBIPorGin134034_1273	Glucose-6-phosphate_isomerase_(EC_5.3.1.9)
VBIPorGin134034_1274	Glycerol-3-phosphate_dehydrogenase_NAD(P)+(EC1.1.1.94)
VBIPorGin134034_1275	Lysyl-tRNA_synthetase_(class_II)_(EC_6.1.1.6)
VBIPorGin134034_1276	Purine_nucleoside_phosphorylase_(EC_2.4.2.1)
VBIPorGin134034_1282	Alkanesulfonates_ABC_transporter_ATP-binding_protein_Sulfonate_ABC_transporter_ATP-binding_subunit_SsuB
VBIPorGin134034_1286	Mobile_element_protein
VBIPorGin134034_1289	DNA_gyrase_subunit_A_(EC_5.99.1.3)
VBIPorGin134034_1290	Chromosome_segregation_ATPases
VBIPorGin134034_1291	FIG00936004_hypothetical_protein
VBIPorGin134034_1297	Rod_shape-determining_protein_MreD
VBIPorGin134034_1298	Rod_shape-determining_protein_MreC
VBIPorGin134034_1299	Rod_shape-determining_protein_MreB
VBIPorGin134034_1300	IMP_cyclohydrolase_(EC_3.5.4.10)_Phosphoribosylaminoimidazolecarboxamide_formyltransferase_(EC_2.1.2.3)
VBIPorGin134034_1303	Mobile_element_protein
VBIPorGin134034_1305	Tryptophanase_(EC_4.1.99.1)
VBIPorGin134034_1307	Rhomboid_family_protein
VBIPorGin134034_1308	Rhomboid_family_protein
VBIPorGin134034_1310	hypothetical_protein
VBIPorGin134034_1316	Enoyl-acyl-carrier-proteinreductase_FMN(EC1.3.1.9)
VBIPorGin134034_1318	Fumarate_hydratase_class_I_(EC_4.2.1.2)
VBIPorGin134034_1319	DNA_polymerase_III_subunits_gamma_and_tau_(EC_2.7.7.7)
VBIPorGin134034_1322	4Fe-4S_ferredoxin_iron-sulfur_binding
VBIPorGin134034_1324	hypothetical_protein
VBIPorGin134034_1327	6_7-dimethyl-8-ribityllumazine_synthase_(EC_2.5.1.78)
VBIPorGin134034_1329	DNA-binding_response_regulator_LuxR_family
VBIPorGin134034_1332	2-C-methyl-D-erythritol_4-phosphate_cytidylyltransferase_(EC_2.7.7.60)
VBIPorGin134034_1349	integrase
VBIPorGin134034_1352	FIG00936624_hypothetical_protein
VBIPorGin134034_1353	FIG00935850_hypothetical_protein
VBIPorGin134034_1358	hypothetical_protein
VBIPorGin134034_1359	FIG00939884_hypothetical_protein
VBIPorGin134034_1362	FIG00935747_hypothetical_protein
VBIPorGin134034_1363	hypothetical_protein
VBIPorGin134034_1364	FIG00936531_hypothetical_protein
VBIPorGin134034_1365	Conjugative_transposon_protein_TraQ
VBIPorGin134034_1366	Conjugative_transposon_protein_TraO
VBIPorGin134034_1367	Conjugative_transposon_protein_TraN
VBIPorGin134034_1368	Conjugative_transposon_protein_TraM
VBIPorGin134034_1370	Conjugative_transposon_protein_TraK
VBIPorGin134034_1371	Conjugative_transposon_protein_TraJ
VBIPorGin134034_1372	Conjugative_transposon_protein_TraI
VBIPorGin134034_1373	Conjugative_transposon_protein_TraG
VBIPorGin134034_1374	Conjugative_transposon_protein_TraF
VBIPorGin134034_1375	Conjugative_transposon_protein_TraE
VBIPorGin134034_1376	FIG00936393_hypothetical_protein
VBIPorGin134034_1377	Conjugative_transposon_protein_TraB
VBIPorGin134034_1378	Conjugative_transposon_protein_TraA
VBIPorGin134034_1380	hypothetical_protein_clusted_with_conjugative_transposons_BF0131
VBIPorGin134034_1381	Putative_conjugative_transposon_mobilization_protein_BF0132
VBIPorGin134034_1382	Putative_mobilization_protein_BF0133
VBIPorGin134034_1387	DNA_topoisomerase_III_(EC_5.99.1.2)
VBIPorGin134034_1391	hypothetical_protein
VBIPorGin134034_1392	conserved_domain_protein
VBIPorGin134034_1393	LytB-related_protein
VBIPorGin134034_1395	radical_SAM_domain_protein
VBIPorGin134034_1396	hypothetical_protein
VBIPorGin134034_1399	hypothetical_protein
VBIPorGin134034_1400	hypothetical_protein
VBIPorGin134034_1412	O-succinylbenzoic_acid--CoA_ligase_(EC_6.2.1.26)
VBIPorGin134034_1413	O-succinylbenzoate_synthase_(EC_4.2.1.113)
VBIPorGin134034_1414	Naphthoate_synthase_(EC_4.1.3.36)
VBIPorGin134034_1415	2-succinyl-5-enolpyruvyl-6-hydroxy-3-cyclohexene-1-carboxylic-acid_synthase_(EC_2.2.1.9)
VBIPorGin134034_1418	ATPase
VBIPorGin134034_1423	conserved_domain_protein
VBIPorGin134034_1424	transcriptional_regulator_putative
VBIPorGin134034_1425	hypothetical_protein
VBIPorGin134034_1427	FIG00935882_hypothetical_protein
VBIPorGin134034_1428	Undecaprenyl-diphosphatase_(EC_3.6.1.27)
VBIPorGin134034_1429	tRNA_pseudouridine_synthase_B_(EC_4.2.1.70)
VBIPorGin134034_1431	2-amino-4-hydroxy-6-hydroxymethyldihydropteridine_pyrophosphokinase_(EC_2.7.6.3)
VBIPorGin134034_1432	Collagenase_precursor_(EC_3.4.-.-)
VBIPorGin134034_1435	Manganese_superoxide_dismutase_(EC_1.15.1.1)
VBIPorGin134034_1443	hypothetical_transporter_PduT_for_various_metalloporphyrins
VBIPorGin134034_1445	Aminomethyltransferase_(glycine_cleavage_system_T_protein)_(EC_2.1.2.10)
VBIPorGin134034_1448	dTDP-4-dehydrorhamnose_3_5-epimerase_(EC_5.1.3.13)
VBIPorGin134034_1449	Glucose-1-phosphate_thymidylyltransferase_(EC_2.7.7.24)
VBIPorGin134034_1451	3-deoxy-D-manno-octulosonic-acid_transferase_(EC_2.-.-.-)
VBIPorGin134034_1455	rhodanese-like_domain_protein
VBIPorGin134034_1460	L-aspartate_oxidase_(EC_1.4.3.16)
VBIPorGin134034_1461	Quinolinate_phosphoribosyltransferase_decarboxylating(EC2.4.2.19)
VBIPorGin134034_1463	MoxR-like_ATPase_in_aerotolerance_operon
VBIPorGin134034_1464	hypothetical_protein_PA3071
VBIPorGin134034_1465	FIG00936810_hypothetical_protein
VBIPorGin134034_1466	BatA_(Bacteroides_aerotolerance_operon)
VBIPorGin134034_1467	BatB
VBIPorGin134034_1468	BatC
VBIPorGin134034_1470	BatE
VBIPorGin134034_1471	putative_membrane-associated_phospholipid_phosphatase
VBIPorGin134034_1476	Shikimate_kinase_I_(EC_2.7.1.71)
VBIPorGin134034_1478	Ribulose-phosphate_3-epimerase_(EC_5.1.3.1)
VBIPorGin134034_1479	Isoleucyl-tRNA_synthetase_(EC_6.1.1.5)
VBIPorGin134034_1481	Lipoprotein_signal_peptidase_(EC_3.4.23.36)
VBIPorGin134034_1482	FIG00935612_hypothetical_protein
VBIPorGin134034_1483	FIG00936504_hypothetical_protein
VBIPorGin134034_1485	FIG00936585_hypothetical_protein
VBIPorGin134034_1490	hypothetical_protein
VBIPorGin134034_1491	Methylmalonyl-CoA_decarboxylase_beta_chain_(EC_4.1.1.41)
VBIPorGin134034_1493	FIG00936525_hypothetical_protein
VBIPorGin134034_1494	hypothetical_protein
VBIPorGin134034_1495	Membrane_protein_associated_with_methylmalonyl-CoA_decarboxylase
VBIPorGin134034_1496	Methylmalonyl-CoA_decarboxylase_alpha_chain_(EC_4.1.1.41)
VBIPorGin134034_1497	Methylmalonyl-CoA_epimerase_(EC_5.1.99.1)
VBIPorGin134034_1498	Succinate_dehydrogenase_iron-sulfur_protein_(EC_1.3.99.1)
VBIPorGin134034_1499	Succinate_dehydrogenase_flavoprotein_subunit_(EC_1.3.99.1)
VBIPorGin134034_1500	Succinate_dehydrogenase_cytochrome_b_subunit
VBIPorGin134034_1501	Biotin_synthesis_protein_BioG
VBIPorGin134034_1502	Biotin_synthesis_protein_BioC
VBIPorGin134034_1503	carboxyl-terminal_protease-related_protein
VBIPorGin134034_1510	Vitellogenin_II_precursor
VBIPorGin134034_1511	putative_hemin_receptor
VBIPorGin134034_1512	Mobile_element_protein
VBIPorGin134034_1523	FIG00936285_hypothetical_protein
VBIPorGin134034_1524	Mobile_element_protein
VBIPorGin134034_1525	ISPg5_transposase_Orf1
VBIPorGin134034_1535	Mobile_element_protein
VBIPorGin134034_1536	hypothetical_protein
VBIPorGin134034_1538	FIG00936421_hypothetical_protein
VBIPorGin134034_1539	ABC_transporter_ATP-binding_protein_YvcR
VBIPorGin134034_1540	ABC_transporter_permease_protein
VBIPorGin134034_1543	Outer_membrane_efflux_protein
VBIPorGin134034_1546	hypothetical_protein
VBIPorGin134034_1548	hypothetical_protein
VBIPorGin134034_1549	hypothetical_protein
VBIPorGin134034_1552	hemagglutinin-related_protein
VBIPorGin134034_1553	Phosphoenolpyruvate_carboxykinase_ATP(EC4.1.1.49)
VBIPorGin134034_1554	Phosphoglycerate_kinase_(EC_2.7.2.3)
VBIPorGin134034_1559	Putative_glycogen_debranching_enzyme_archaeal_type_TIGR01561
VBIPorGin134034_1560	Glycosyltransferase_(EC_2.4.1.-)
VBIPorGin134034_1562	hypothetical_protein
VBIPorGin134034_1564	hypothetical_protein
VBIPorGin134034_1565	HIT_family_protein
VBIPorGin134034_1567	YciO_family
VBIPorGin134034_1569	Lipoprotein_releasing_system_ATP-binding_protein_LolD
VBIPorGin134034_1575	DNA_gyrase_subunit_B_(EC_5.99.1.3)
VBIPorGin134034_1576	Nucleoside_triphosphate_pyrophosphohydrolase_MazG_(EC_3.6.1.8)
VBIPorGin134034_1577	Cytochrome_c-type_biogenesis_protein_DsbD_protein-disulfide_reductase_(EC_1.8.1.8)
VBIPorGin134034_1578	Ribosomal_large_subunit_pseudouridine_synthase_C_(EC_4.2.1.70)
VBIPorGin134034_1579	FIG00936092_hypothetical_protein
VBIPorGin134034_1580	FIG00936163_hypothetical_protein
VBIPorGin134034_1581	FIG00935868_hypothetical_protein
VBIPorGin134034_1583	ISPg5_transposase_Orf1
VBIPorGin134034_1584	Mobile_element_protein
VBIPorGin134034_1586	hypothetical_protein
VBIPorGin134034_1588	Rhodanese-like_domain_protein
VBIPorGin134034_1590	FIG00935738_hypothetical_protein
VBIPorGin134034_1593	3'-to-5'_exoribonuclease_RNase_R
VBIPorGin134034_1594	SSU_ribosomal_protein_S20p
VBIPorGin134034_1595	YgjD_Kae1_Qri7_family_required_for_threonylcarbamoyladenosine_(t(6)A)_formation_in_tRNA
VBIPorGin134034_1597	PDZ_domain_protein
VBIPorGin134034_1598	FIG00935924_hypothetical_protein
VBIPorGin134034_1601	O-methyltransferase
VBIPorGin134034_1606	MutT_nudix_family_protein
VBIPorGin134034_1607	Glucokinase_(EC_2.7.1.2)
VBIPorGin134034_1608	Glucokinase_(EC_2.7.1.2)
VBIPorGin134034_1611	Aspartate_ammonia-lyase_(EC_4.3.1.1)
VBIPorGin134034_1614	Mobile_element_protein
VBIPorGin134034_1615	Ribose_5-phosphate_isomerase_B_(EC_5.3.1.6)
VBIPorGin134034_1616	Transketolase_(EC_2.2.1.1)
VBIPorGin134034_1618	Cysteine_desulfurase_(EC_2.8.1.7)
VBIPorGin134034_1619	FIG00936261_hypothetical_protein
VBIPorGin134034_1620	Selenide_water_dikinase_(EC_2.7.9.3)
VBIPorGin134034_1621	ApeH_acylamino-acid-releasing_enzyme_(EC_3.4.19.1)
VBIPorGin134034_1622	Fructose-bisphosphate_aldolase_class_I_(EC_4.1.2.13)
VBIPorGin134034_1623	FIG00935720_hypothetical_protein
VBIPorGin134034_1624	SSU_ribosomal_protein_S15p_(S13e)
VBIPorGin134034_1625	hypothetical_protein
VBIPorGin134034_1627	Zinc_ABC_transporter_ATP-binding_protein_ZnuC
VBIPorGin134034_1628	acetyltransferase_GNAT_family
VBIPorGin134034_1629	Protein-export_membrane_protein_SecD_(TC_3.A.5.1.1)_Protein-export_membrane_protein_SecF_(TC_3.A.5.1.1)
VBIPorGin134034_1630	Ribonuclease_III_(EC_3.1.26.3)
VBIPorGin134034_1631	3-oxoacyl-acyl-carrier-proteinsynthase_KASII_(EC_2.3.1.41)
VBIPorGin134034_1632	Acyl_carrier_protein
VBIPorGin134034_1634	lipoprotein_putative
VBIPorGin134034_1635	MG(2+)_CHELATASE_FAMILY_PROTEIN_ComM-related_protein
VBIPorGin134034_1636	FIG00935993_hypothetical_protein
VBIPorGin134034_1637	hypothetical_protein
VBIPorGin134034_1638	Phenylalanyl-tRNA_synthetase_alpha_chain_(EC_6.1.1.20)
VBIPorGin134034_1639	Endonuclease_III_(EC_4.2.99.18)
VBIPorGin134034_1640	PAP2_superfamily_protein
VBIPorGin134034_1642	Heat_shock_protein_GrpE
VBIPorGin134034_1645	UDP-2_3-diacylglucosamine_hydrolase_(EC_3.6.1.-)
VBIPorGin134034_1647	8-amino-7-oxononanoate_synthase_(EC_2.3.1.47)
VBIPorGin134034_1648	Uridine_kinase_(EC_2.7.1.48)
VBIPorGin134034_1650	Dolichol-phosphate_mannosyltransferase_(EC_2.4.1.83)_in_lipid-linked_oligosaccharide_synthesis_cluster
VBIPorGin134034_1651	putative_polysaccharide_deacetylase
VBIPorGin134034_1654	Aminopeptidase_C_(EC_3.4.22.40)
VBIPorGin134034_1658	sodium_hydrogen_antiporter
VBIPorGin134034_1661	FIG00936443_hypothetical_protein
VBIPorGin134034_1662	hypothetical_protein
VBIPorGin134034_1665	V-type_ATP_synthase_subunit_E_(EC_3.6.3.14)
VBIPorGin134034_1666	V-type_ATP_synthase_subunit_C_(EC_3.6.3.14)
VBIPorGin134034_1667	V-type_ATP_synthase_subunit_A_(EC_3.6.3.14)
VBIPorGin134034_1668	V-type_ATP_synthase_subunit_B_(EC_3.6.3.14)
VBIPorGin134034_1669	V-type_ATP_synthase_subunit_D_(EC_3.6.3.14)
VBIPorGin134034_1670	V-type_ATP_synthase_subunit_I_(EC_3.6.3.14)
VBIPorGin134034_1671	V-type_ATP_synthase_subunit_K_(EC_3.6.3.14)
VBIPorGin134034_1674	2-oxoglutarate_oxidoreductase_gamma_subunit_(EC_1.2.7.3)
VBIPorGin134034_1675	2-oxoglutarate_oxidoreductase_beta_subunit_(EC_1.2.7.3)
VBIPorGin134034_1676	FIG00936116_hypothetical_protein
VBIPorGin134034_1677	2-oxoglutarate_oxidoreductase_alpha_subunit_(EC_1.2.7.3)
VBIPorGin134034_1678	2-oxoglutarate_oxidoreductase_delta_subunit_putative_(EC_1.2.7.3)
VBIPorGin134034_1684	hypothetical_protein
VBIPorGin134034_1686	Cytochrome_c_nitrite_reductase_small_subunit_NrfH
VBIPorGin134034_1687	FIG00936526_hypothetical_protein
VBIPorGin134034_1689	FIG00936527_hypothetical_protein
VBIPorGin134034_1690	RNA_polymerase_sigma-70_factor_ECF_subfamily
VBIPorGin134034_1691	lipoprotein_putative
VBIPorGin134034_1695	Similar_to_glycogen_synthase_(EC_2.4.1.21)
VBIPorGin134034_1696	lipoprotein_putative
VBIPorGin134034_1698	POSSIBLE_OXIDOREDUCTASE
VBIPorGin134034_1703	hypothetical_protein
VBIPorGin134034_1704	hypothetical_protein
VBIPorGin134034_1705	POSSIBLE_OXIDOREDUCTASE
VBIPorGin134034_1706	Mobile_element_protein
VBIPorGin134034_1708	hypothetical_protein
VBIPorGin134034_1709	Endoribonuclease_L-PSP
VBIPorGin134034_1712	FIG00935642_hypothetical_protein
VBIPorGin134034_1713	Phosphopantothenoylcysteine_decarboxylase_(EC_4.1.1.36)_Phosphopantothenoylcysteine_synthetase_(EC_6.3.2.5)
VBIPorGin134034_1715	DNA_polymerase_III_beta_subunit_(EC_2.7.7.7)
VBIPorGin134034_1718	dCMP_deaminase_(EC_3.5.4.12)
VBIPorGin134034_1720	Flavodoxin_1
VBIPorGin134034_1724	hypothetical_protein
VBIPorGin134034_1730	Urocanate_hydratase_(EC_4.2.1.49)
VBIPorGin134034_1733	Hemolysin_A
VBIPorGin134034_1734	Na+_H+_antiporter_NhaA_type
VBIPorGin134034_1737	Glycosyltransferase
VBIPorGin134034_1738	FIG00936489_hypothetical_protein
VBIPorGin134034_1740	Alpha-L-fucosidase_(EC_3.2.1.51)
VBIPorGin134034_1746	FIG00936030_hypothetical_protein
VBIPorGin134034_1751	Thiamin_pyrophosphokinase_(EC_2.7.6.2)
VBIPorGin134034_1752	Predicted_thiamin_transporter_PnuT
VBIPorGin134034_1754	Ribosome_small_subunit-stimulated_GTPase_EngC
VBIPorGin134034_1755	Ribosome_recycling_factor
VBIPorGin134034_1756	Uridylate_kinase_(EC_2.7.4.-)
VBIPorGin134034_1758	Mobile_element_protein
VBIPorGin134034_1764	LSU_ribosomal_protein_L17p
VBIPorGin134034_1765	DNA-directed_RNA_polymerase_alpha_subunit_(EC_2.7.7.6)
VBIPorGin134034_1766	SSU_ribosomal_protein_S4p_(S9e)
VBIPorGin134034_1767	SSU_ribosomal_protein_S11p_(S14e)
VBIPorGin134034_1768	SSU_ribosomal_protein_S13p_(S18e)
VBIPorGin134034_1769	LSU_ribosomal_protein_L36p
VBIPorGin134034_1770	Translation_initiation_factor_1
VBIPorGin134034_1771	Methionine_aminopeptidase_(EC_3.4.11.18)
VBIPorGin134034_1772	Preprotein_translocase_secY_subunit_(TC_3.A.5.1.1)
VBIPorGin134034_1773	LSU_ribosomal_protein_L15p_(L27Ae)
VBIPorGin134034_1774	LSU_ribosomal_protein_L30p_(L7e)
VBIPorGin134034_1775	SSU_ribosomal_protein_S5p_(S2e)
VBIPorGin134034_1776	LSU_ribosomal_protein_L18p_(L5e)
VBIPorGin134034_1777	LSU_ribosomal_protein_L6p_(L9e)
VBIPorGin134034_1778	SSU_ribosomal_protein_S8p_(S15Ae)
VBIPorGin134034_1780	LSU_ribosomal_protein_L5p_(L11e)
VBIPorGin134034_1781	LSU_ribosomal_protein_L24p_(L26e)
VBIPorGin134034_1782	LSU_ribosomal_protein_L14p_(L23e)
VBIPorGin134034_1783	SSU_ribosomal_protein_S17p_(S11e)
VBIPorGin134034_1784	LSU_ribosomal_protein_L29p_(L35e)
VBIPorGin134034_1785	LSU_ribosomal_protein_L16p_(L10e)
VBIPorGin134034_1786	SSU_ribosomal_protein_S3p_(S3e)
VBIPorGin134034_1787	LSU_ribosomal_protein_L22p_(L17e)
VBIPorGin134034_1788	SSU_ribosomal_protein_S19p_(S15e)
VBIPorGin134034_1789	LSU_ribosomal_protein_L2p_(L8e)
VBIPorGin134034_1790	LSU_ribosomal_protein_L23p_(L23Ae)
VBIPorGin134034_1791	LSU_ribosomal_protein_L4p_(L1e)
VBIPorGin134034_1792	LSU_ribosomal_protein_L3p_(L3e)
VBIPorGin134034_1793	SSU_ribosomal_protein_S10p_(S20e)
VBIPorGin134034_1794	Translation_elongation_factor_G
VBIPorGin134034_1795	SSU_ribosomal_protein_S7p_(S5e)
VBIPorGin134034_1796	SSU_ribosomal_protein_S12p_(S23e)
VBIPorGin134034_1798	FIG00935518_hypothetical_protein
VBIPorGin134034_1799	5-Enolpyruvylshikimate-3-phosphate_synthase_(EC_2.5.1.19)
VBIPorGin134034_1800	FIG00935916_hypothetical_protein
VBIPorGin134034_1801	Zinc_ABC_transporter_inner_membrane_permease_protein_ZnuB
VBIPorGin134034_1802	FIG00936378_hypothetical_protein
VBIPorGin134034_1804	Malate_dehydrogenase_(EC_1.1.1.37)
VBIPorGin134034_1805	Transporter
VBIPorGin134034_1806	Glutaminyl-tRNA_synthetase_(EC_6.1.1.18)
VBIPorGin134034_1807	Alkaline_phosphatase_like_protein
VBIPorGin134034_1808	putative_transporter
VBIPorGin134034_1811	4-hydroxybutyrate_acetyl-CoA_CoA_transferase_(EC_2.3.1.-)
VBIPorGin134034_1814	hypothetical_protein
VBIPorGin134034_1815	LSU_ribosomal_protein_L33p
VBIPorGin134034_1816	LSU_ribosomal_protein_L28p
VBIPorGin134034_1817	Probable_low-affinity_inorganic_phosphate_transporter
VBIPorGin134034_1818	FIG00936044_hypothetical_protein
VBIPorGin134034_1823	Chloride_channel_protein
VBIPorGin134034_1827	TPR-repeat-containing_protein
VBIPorGin134034_1830	FIG00936307_hypothetical_protein
VBIPorGin134034_1831	FIG00935885_hypothetical_protein
VBIPorGin134034_1832	FIG00936307_hypothetical_protein
VBIPorGin134034_1836	hypothetical_protein
VBIPorGin134034_1837	CRISPR-associated_protein_Cas2
VBIPorGin134034_1845	FIG00935910_hypothetical_protein
VBIPorGin134034_1851	Deoxyribose-phosphate_aldolase_(EC_4.1.2.4)
VBIPorGin134034_1856	Signal_peptidase_I_(EC_3.4.21.89)
VBIPorGin134034_1860	FIG00936356_hypothetical_protein
VBIPorGin134034_1863	Phosphoglucomutase_(EC_5.4.2.2)
VBIPorGin134034_1865	Mobile_element_protein
VBIPorGin134034_1869	CRISPR-associated_RecB_family_exonuclease_Cas4a
VBIPorGin134034_1877	Methionyl-tRNA_formyltransferase_(EC_2.1.2.9)
VBIPorGin134034_1879	Alpha-ribazole-5'-phosphate_phosphatase_(EC_3.1.3.73)
VBIPorGin134034_1880	FIG00935520_hypothetical_protein
VBIPorGin134034_1882	FIG00935826_hypothetical_protein
VBIPorGin134034_1884	FIG00936499_hypothetical_protein
VBIPorGin134034_1885	FIG00935940_hypothetical_protein
VBIPorGin134034_1887	Glutamate_synthase_NADPH_small_chain_(EC_1.4.1.13)
VBIPorGin134034_1888	FIG00935836_hypothetical_protein
VBIPorGin134034_1889	Dihydroorotate_dehydrogenase_electron_transfer_subunit_(EC_1.3.3.1)
VBIPorGin134034_1892	hypothetical_protein
VBIPorGin134034_1895	hypothetical_protein
VBIPorGin134034_1896	FIG00935880_hypothetical_protein
VBIPorGin134034_1898	FIG042796_Hypothetical_protein
VBIPorGin134034_1899	FIG137478_Hypothetical_protein
VBIPorGin134034_1903	hypothetical_protein
VBIPorGin134034_1904	FIG00936505_hypothetical_protein
VBIPorGin134034_1905	FIG00936046_hypothetical_protein
VBIPorGin134034_1906	hypothetical_protein
VBIPorGin134034_1907	Dihydrodipicolinate_synthase_(EC_4.2.1.52)
VBIPorGin134034_1908	Dethiobiotin_synthetase_(EC_6.3.3.3)
VBIPorGin134034_1909	lipoprotein_PG3
VBIPorGin134034_1910	putative_dihydropyrimidine_dehydrogenase_NADP+_precursor
VBIPorGin134034_1912	Mobile_element_protein
VBIPorGin134034_1916	Thymidylate_synthase_(EC_2.1.1.45)
VBIPorGin134034_1917	Dihydrofolate_reductase_(EC_1.5.1.3)
VBIPorGin134034_1918	Histidyl-tRNA_synthetase_(EC_6.1.1.21)
VBIPorGin134034_1922	FIG00936241_hypothetical_protein
VBIPorGin134034_1923	4-hydroxythreonine-4-phosphate_dehydrogenase_(EC_1.1.1.262)
VBIPorGin134034_1925	oxidoreductase_short_chain_dehydrogenase_reductase_family
VBIPorGin134034_1926	ClpB_protein
VBIPorGin134034_1927	Putative_hemolysin
VBIPorGin134034_1929	hypothetical_protein
VBIPorGin134034_1931	hypothetical_protein
VBIPorGin134034_1932	FIG00936319_hypothetical_protein
VBIPorGin134034_1937	Di_tripeptide_permease_DtpT
VBIPorGin134034_1938	FIG00936535_hypothetical_protein
VBIPorGin134034_1939	Tryptophanyl-tRNA_synthetase_(EC_6.1.1.2)
VBIPorGin134034_1940	hypothetical_protein
VBIPorGin134034_1941	LSU_m3Psi1915_methyltransferase_RlmH
VBIPorGin134034_1943	hypothetical_protein
VBIPorGin134034_1944	Cobalt-zinc-cadmium_resistance_protein
VBIPorGin134034_1950	FIG00935594_hypothetical_protein
VBIPorGin134034_1951	Ribose-phosphate_pyrophosphokinase_(EC_2.7.6.1)
VBIPorGin134034_1957	FIG00936385_hypothetical_protein
VBIPorGin134034_1958	hypothetical_protein
VBIPorGin134034_1961	FIG00935760_hypothetical_protein
VBIPorGin134034_1963	Thiazole_biosynthesis_protein_ThiG
VBIPorGin134034_1964	Thiamin-phosphate_pyrophosphorylase_(EC_2.5.1.3)
VBIPorGin134034_1972	SSU_ribosomal_protein_S16p
VBIPorGin134034_1974	oxidoreductase_Gfo_Idh_MocA_family
VBIPorGin134034_1976	L-asparaginase_(EC_3.5.1.1)
VBIPorGin134034_1978	NAD-dependent_glyceraldehyde-3-phosphate_dehydrogenase_(EC_1.2.1.12)
VBIPorGin134034_1979	transcriptional_regulator_AraC_family
VBIPorGin134034_1980	Hypothetical_protein_YggS_proline_synthase_co-transcribed_bacterial_homolog_PROSC
VBIPorGin134034_1981	hypothetical_protein
VBIPorGin134034_1982	Mobile_element_protein
VBIPorGin134034_1984	FIG00936405_hypothetical_protein
VBIPorGin134034_1985	60_kDa_protein
VBIPorGin134034_1987	lipoprotein_putative
VBIPorGin134034_1991	hypothetical_protein
VBIPorGin134034_1992	COG1399_protein_in_cluster_with_ribosomal_protein_L32p_Bacteroidetes_Chlorobi_subfamily
VBIPorGin134034_1993	LSU_ribosomal_protein_L32p
VBIPorGin134034_1994	hypothetical_protein
VBIPorGin134034_1995	3-oxoacyl-acyl-carrier-proteinsynthase_KASIII_(EC_2.3.1.41)
VBIPorGin134034_1996	GTP-binding_protein_Era
VBIPorGin134034_1997	GTP-binding_protein_EngA
VBIPorGin134034_1998	membrane_protein_putative
VBIPorGin134034_1999	Polysaccharide_deacetylase
VBIPorGin134034_2001	Xanthine_phosphoribosyltransferase_(EC_2.4.2.22)
VBIPorGin134034_2003	FIG00935770_hypothetical_protein
VBIPorGin134034_2005	DNA-binding_protein_histone-like_family
VBIPorGin134034_2006	FIG00935778_hypothetical_protein
VBIPorGin134034_2007	FIG00936165_hypothetical_protein
VBIPorGin134034_2009	leucine_aminopeptidase_precursor
VBIPorGin134034_2010	Sulfur_acceptor_protein_SufE_for_iron-sulfur_cluster_assembly
VBIPorGin134034_2011	Protoporphyrinogen_IX_oxidase_aerobic_HemY_(EC_1.3.3.4)
VBIPorGin134034_2013	Lipid-A-disaccharide_synthase_(EC_2.4.1.182)
VBIPorGin134034_2014	5-nucleotidase_SurE_(EC_3.1.3.5)
VBIPorGin134034_2016	Glycyl-tRNA_synthetase_(EC_6.1.1.14)
VBIPorGin134034_2017	FIG00935587_hypothetical_protein
VBIPorGin134034_2018	hypothetical_protein
VBIPorGin134034_2021	Mobile_element_protein
VBIPorGin134034_2023	Predicted_glucose_transporter_in_maltodextrin_utilization_gene_cluster
VBIPorGin134034_2024	Hydroxypyruvate_reductase_(EC_1.1.1.81)
VBIPorGin134034_2026	outer_membrane_lipoprotein_Omp28
VBIPorGin134034_2027	FIG00936390_hypothetical_protein
VBIPorGin134034_2030	Na(+)-translocating_NADH-quinone_reductase_subunit_F_(EC_1.6.5.-)
VBIPorGin134034_2032	Na(+)-translocating_NADH-quinone_reductase_subunit_D_(EC_1.6.5.-)
VBIPorGin134034_2033	Na(+)-translocating_NADH-quinone_reductase_subunit_C_(EC_1.6.5.-)
VBIPorGin134034_2034	Na(+)-translocating_NADH-quinone_reductase_subunit_B_(EC_1.6.5.-)
VBIPorGin134034_2035	hypothetical_protein
VBIPorGin134034_2036	Na(+)-translocating_NADH-quinone_reductase_subunit_A_(EC_1.6.5.-)
VBIPorGin134034_2039	Transcriptional_regulator_MecI_family
VBIPorGin134034_2040	1_4-dihydroxy-2-naphthoate_octaprenyltransferase_(EC_2.5.1.74)
VBIPorGin134034_2041	Diaminopimelate_decarboxylase_(EC_4.1.1.20)
VBIPorGin134034_2042	Aspartokinase_(EC_2.7.2.4)
VBIPorGin134034_2044	hypothetical_protein
VBIPorGin134034_2045	Peptidase_M23_M37_family
VBIPorGin134034_2047	Mobile_element_protein
VBIPorGin134034_2048	Mobile_element_protein
VBIPorGin134034_2049	Mobile_element_protein
VBIPorGin134034_2051	FIG00936452_hypothetical_protein
VBIPorGin134034_2052	ABC_transporter_ATP-binding_protein
VBIPorGin134034_2053	TPR_repeat_precursor
VBIPorGin134034_2054	Peptide_deformylase_(EC_3.5.1.88)
VBIPorGin134034_2059	ABC_transporter_ATP-binding_protein
VBIPorGin134034_2060	FIG00936097_hypothetical_protein
VBIPorGin134034_2062	hypothetical_protein
VBIPorGin134034_2064	nitrite_reductase-related_protein
VBIPorGin134034_2066	Mannose-1-phosphate_guanylyltransferase_(GDP)_(EC_2.7.7.22)
VBIPorGin134034_2067	FIG00936576_hypothetical_protein
VBIPorGin134034_2069	Trk_system_potassium_uptake_protein_TrkA
VBIPorGin134034_2070	Potassium_uptake_protein_TrkH
VBIPorGin134034_2071	FIG00936199_hypothetical_protein
VBIPorGin134034_2072	MiaB_family_protein_possibly_involved_in_tRNA_or_rRNA_modification
VBIPorGin134034_2073	Lipid_A_biosynthesis_lauroyl_acyltransferase_(EC_2.3.1.-)
VBIPorGin134034_2076	FIG00935478_hypothetical_protein
VBIPorGin134034_2078	FIG00935981_hypothetical_protein
VBIPorGin195531_0001	Chromosomal_replication_initiator_protein_DnaA
VBIPorGin195531_0002	2_3_4_5-tetrahydropyridine-2_6-dicarboxylate_N-acetyltransferase_(EC_2.3.1.89)
VBIPorGin195531_0005	FIG00935710_hypothetical_protein
VBIPorGin195531_0006	Multi_antimicrobial_extrusion_protein_(Na(+)_drug_antiporter)_MATE_family_of_MDR_efflux_pumps
VBIPorGin195531_0008	ATP-dependent_Clp_protease_ATP-binding_subunit_ClpA
VBIPorGin195531_0009	Beta-N-acetylglucosaminidase
VBIPorGin195531_0012	hypothetical_protein
VBIPorGin195531_0014	putative_two-component_system_sensor_histidine_kinase
VBIPorGin195531_0015	FIG00935570_hypothetical_protein
VBIPorGin195531_0017	tRNA_dihydrouridine_synthase_B_(EC_1.-.-.-)
VBIPorGin195531_0018	Sulfate_permease
VBIPorGin195531_0019	Redox-sensitive_transcriptional_regulator_(AT-rich_DNA-binding_protein)
VBIPorGin195531_0020	Fumarylacetoacetate_hydrolase_family_protein
VBIPorGin195531_0021	FIG00936082_hypothetical_protein
VBIPorGin195531_0022	FIG00897671_hypothetical_protein
VBIPorGin195531_0023	2-C-methyl-D-erythritol_2_4-cyclodiphosphate_synthase_(EC_4.6.1.12)
VBIPorGin195531_0024	TRNA_rRNA_methyltransferase
VBIPorGin195531_0025	Cytidine_deaminase_(EC_3.5.4.5)
VBIPorGin195531_0026	hypothetical_protein
VBIPorGin195531_0027	FIG00935720_hypothetical_protein
VBIPorGin195531_0029	DNA_recombination_protein_RmuC
VBIPorGin195531_0030	Thioredoxin
VBIPorGin195531_0032	LSU_ribosomal_protein_L19p
VBIPorGin195531_0033	hypothetical_protein
VBIPorGin195531_0034	Serine_hydroxymethyltransferase_(EC_2.1.2.1)
VBIPorGin195531_0036	Chaperone_protein_HtpG
VBIPorGin195531_0037	Phosphatidate_cytidylyltransferase_(EC_2.7.7.41)
VBIPorGin195531_0038	Cell_division_protein_FtsH_(EC_3.4.24.-)
VBIPorGin195531_0040	Peptidase_M23_M37_family
VBIPorGin195531_0042	Aspartokinase_(EC_2.7.2.4)
VBIPorGin195531_0043	Diaminopimelate_decarboxylase_(EC_4.1.1.20)
VBIPorGin195531_0044	1_4-dihydroxy-2-naphthoate_octaprenyltransferase_(EC_2.5.1.74)
VBIPorGin195531_0049	POSSIBLE_OXIDOREDUCTASE
VBIPorGin195531_0051	lipoprotein_putative
VBIPorGin195531_0052	Similar_to_glycogen_synthase_(EC_2.4.1.21)
VBIPorGin195531_0055	ATP-dependent_DNA_helicase_RecQ_family
VBIPorGin195531_0057	Long-chain-fatty-acid--CoA_ligase_(EC_6.2.1.3)
VBIPorGin195531_0061	Enolase_(EC_4.2.1.11)
VBIPorGin195531_0062	FIG00936526_hypothetical_protein
VBIPorGin195531_0064	Cytochrome_c_nitrite_reductase_small_subunit_NrfH
VBIPorGin195531_0065	Cytochrome_c552_precursor_(EC_1.7.2.2)
VBIPorGin195531_0068	NAD(P)H_oxidoreductase_YRKL_(EC_1.6.99.-)_Putative_NADPH-quinone_reductase_(modulator_of_drug_activity_B)_Flavodoxin_2
VBIPorGin195531_0071	2-oxoglutarate_oxidoreductase_delta_subunit_putative_(EC_1.2.7.3)
VBIPorGin195531_0072	2-oxoglutarate_oxidoreductase_alpha_subunit_(EC_1.2.7.3)
VBIPorGin195531_0073	FIG00936116_hypothetical_protein
VBIPorGin195531_0074	2-oxoglutarate_oxidoreductase_beta_subunit_(EC_1.2.7.3)
VBIPorGin195531_0075	2-oxoglutarate_oxidoreductase_gamma_subunit_(EC_1.2.7.3)
VBIPorGin195531_0077	GTP_pyrophosphokinase_(EC_2.7.6.5)_(p)ppGpp_synthetase_II_Guanosine-3'_5'-bis(diphosphate)_3'-pyrophosphohydrolase_(EC_3.1.7.2)
VBIPorGin195531_0078	V-type_ATP_synthase_subunit_K_(EC_3.6.3.14)
VBIPorGin195531_0079	V-type_ATP_synthase_subunit_I_(EC_3.6.3.14)
VBIPorGin195531_0080	V-type_ATP_synthase_subunit_D_(EC_3.6.3.14)
VBIPorGin195531_0081	V-type_ATP_synthase_subunit_B_(EC_3.6.3.14)
VBIPorGin195531_0082	V-type_ATP_synthase_subunit_A_(EC_3.6.3.14)
VBIPorGin195531_0083	V-type_ATP_synthase_subunit_C_(EC_3.6.3.14)
VBIPorGin195531_0084	V-type_ATP_synthase_subunit_E_(EC_3.6.3.14)
VBIPorGin195531_0085	hypothetical_protein
VBIPorGin195531_0089	hypothetical_protein
VBIPorGin195531_0091	hypothetical_protein
VBIPorGin195531_0092	DNA_polymerase_I_(EC_2.7.7.7)
VBIPorGin195531_0095	FIG00936536_hypothetical_protein
VBIPorGin195531_0098	Aminopeptidase_C_(EC_3.4.22.40)
VBIPorGin195531_0100	hypothetical_protein
VBIPorGin195531_0101	Endoribonuclease_L-PSP
VBIPorGin195531_0102	23S_rRNA_(guanosine-2'-O-)_-methyltransferase_rlmB_(EC_2.1.1.-)
VBIPorGin195531_0105	Phosphopantothenoylcysteine_decarboxylase_(EC_4.1.1.36)_Phosphopantothenoylcysteine_synthetase_(EC_6.3.2.5)
VBIPorGin195531_0106	DNA_Pol_III_Epsilon_Chain
VBIPorGin195531_0107	DNA_polymerase_III_beta_subunit_(EC_2.7.7.7)
VBIPorGin195531_0108	Mobile_element_protein
VBIPorGin195531_0109	hypothetical_protein
VBIPorGin195531_0111	carboxy-terminal_processing_protease_precursor
VBIPorGin195531_0112	dCMP_deaminase_(EC_3.5.4.12)
VBIPorGin195531_0113	hypothetical_protein
VBIPorGin195531_0115	Glycerate_kinase_(EC_2.7.1.31)
VBIPorGin195531_0121	membrane_protein_putative
VBIPorGin195531_0122	FIG00936346_hypothetical_protein
VBIPorGin195531_0123	methlytransferase_UbiE_COQ5_family
VBIPorGin195531_0124	hypothetical_protein
VBIPorGin195531_0125	Urocanate_hydratase_(EC_4.2.1.49)
VBIPorGin195531_0126	hypothetical_protein
VBIPorGin195531_0129	Na+_H+_antiporter_NhaA_type
VBIPorGin195531_0130	Cysteinyl-tRNA_synthetase_(EC_6.1.1.16)
VBIPorGin195531_0131	FIG00936465_hypothetical_protein
VBIPorGin195531_0133	FIG00936489_hypothetical_protein
VBIPorGin195531_0135	Alpha-L-fucosidase_(EC_3.2.1.51)
VBIPorGin195531_0136	Polyphosphate_kinase_(EC_2.7.4.1)
VBIPorGin195531_0147	FIG00936366_hypothetical_protein
VBIPorGin195531_0148	hypothetical_protein
VBIPorGin195531_0154	Thiamin_pyrophosphokinase_(EC_2.7.6.2)
VBIPorGin195531_0155	Predicted_thiamin_transporter_PnuT
VBIPorGin195531_0157	Ribosome_small_subunit-stimulated_GTPase_EngC
VBIPorGin195531_0158	Ribosome_recycling_factor
VBIPorGin195531_0159	Uridylate_kinase_(EC_2.7.4.-)
VBIPorGin195531_0160	hypothetical_protein
VBIPorGin195531_0165	LSU_ribosomal_protein_L17p
VBIPorGin195531_0166	DNA-directed_RNA_polymerase_alpha_subunit_(EC_2.7.7.6)
VBIPorGin195531_0167	SSU_ribosomal_protein_S4p_(S9e)
VBIPorGin195531_0168	SSU_ribosomal_protein_S11p_(S14e)
VBIPorGin195531_0169	SSU_ribosomal_protein_S13p_(S18e)
VBIPorGin195531_0170	LSU_ribosomal_protein_L36p
VBIPorGin195531_0171	Translation_initiation_factor_1
VBIPorGin195531_0172	Methionine_aminopeptidase_(EC_3.4.11.18)
VBIPorGin195531_0173	Preprotein_translocase_secY_subunit_(TC_3.A.5.1.1)
VBIPorGin195531_0174	LSU_ribosomal_protein_L15p_(L27Ae)
VBIPorGin195531_0175	SSU_ribosomal_protein_S5p_(S2e)
VBIPorGin195531_0176	LSU_ribosomal_protein_L18p_(L5e)
VBIPorGin195531_0177	LSU_ribosomal_protein_L6p_(L9e)
VBIPorGin195531_0178	SSU_ribosomal_protein_S8p_(S15Ae)
VBIPorGin195531_0179	SSU_ribosomal_protein_S14p_(S29e)
VBIPorGin195531_0180	LSU_ribosomal_protein_L5p_(L11e)
VBIPorGin195531_0181	LSU_ribosomal_protein_L24p_(L26e)
VBIPorGin195531_0182	LSU_ribosomal_protein_L14p_(L23e)
VBIPorGin195531_0183	SSU_ribosomal_protein_S17p_(S11e)
VBIPorGin195531_0184	LSU_ribosomal_protein_L29p_(L35e)
VBIPorGin195531_0185	LSU_ribosomal_protein_L16p_(L10e)
VBIPorGin195531_0186	SSU_ribosomal_protein_S3p_(S3e)
VBIPorGin195531_0187	LSU_ribosomal_protein_L22p_(L17e)
VBIPorGin195531_0188	SSU_ribosomal_protein_S19p_(S15e)
VBIPorGin195531_0189	LSU_ribosomal_protein_L2p_(L8e)
VBIPorGin195531_0190	LSU_ribosomal_protein_L23p_(L23Ae)
VBIPorGin195531_0191	LSU_ribosomal_protein_L4p_(L1e)
VBIPorGin195531_0192	LSU_ribosomal_protein_L3p_(L3e)
VBIPorGin195531_0193	SSU_ribosomal_protein_S10p_(S20e)
VBIPorGin195531_0194	Translation_elongation_factor_G
VBIPorGin195531_0195	SSU_ribosomal_protein_S7p_(S5e)
VBIPorGin195531_0196	SSU_ribosomal_protein_S12p_(S23e)
VBIPorGin195531_0199	5-Enolpyruvylshikimate-3-phosphate_synthase_(EC_2.5.1.19)
VBIPorGin195531_0200	FIG00935916_hypothetical_protein
VBIPorGin195531_0201	Zinc_ABC_transporter_inner_membrane_permease_protein_ZnuB
VBIPorGin195531_0202	FIG00936378_hypothetical_protein
VBIPorGin195531_0205	Malate_dehydrogenase_(EC_1.1.1.37)
VBIPorGin195531_0208	Glutaminyl-tRNA_synthetase_(EC_6.1.1.18)
VBIPorGin195531_0209	Alkaline_phosphatase_like_protein
VBIPorGin195531_0210	putative_transporter
VBIPorGin195531_0211	NAD-dependent_epimerase_dehydratase_family_protein
VBIPorGin195531_0212	hypothetical_protein
VBIPorGin195531_0213	4-hydroxybutyrate_acetyl-CoA_CoA_transferase_(EC_2.3.1.-)
VBIPorGin195531_0214	hypothetical_protein
VBIPorGin195531_0215	hypothetical_protein
VBIPorGin195531_0216	LSU_ribosomal_protein_L33p
VBIPorGin195531_0217	LSU_ribosomal_protein_L28p
VBIPorGin195531_0218	Probable_low-affinity_inorganic_phosphate_transporter
VBIPorGin195531_0219	FIG00936044_hypothetical_protein
VBIPorGin195531_0221	Sua5_YciO_YrdC_YwlC_family_protein
VBIPorGin195531_0224	FIG00936361_hypothetical_protein
VBIPorGin195531_0225	TPR-repeat-containing_protein
VBIPorGin195531_0227	FIG00936547_hypothetical_protein
VBIPorGin195531_0228	FIG00936307_hypothetical_protein
VBIPorGin195531_0229	FIG00935885_hypothetical_protein
VBIPorGin195531_0230	FIG00936307_hypothetical_protein
VBIPorGin195531_0231	FIG00936766_hypothetical_protein
VBIPorGin195531_0247	FIG00936480_hypothetical_protein
VBIPorGin195531_0250	Octaprenyl-diphosphate_synthase_(EC_2.5.1.-)_Dimethylallyltransferase_(EC_2.5.1.1)_Geranyltranstransferase_(farnesyldiphosphate_synthase)_(EC_2.5.1.10)_Geranylgeranyl_pyrophosphate_synthetase_(EC_2.5.1.29)
VBIPorGin195531_0261	hypothetical_protein
VBIPorGin195531_0275	FIG00935645_hypothetical_protein
VBIPorGin195531_0276	Methionyl-tRNA_formyltransferase_(EC_2.1.2.9)
VBIPorGin195531_0277	POSSIBLE_OXIDOREDUCTASE
VBIPorGin195531_0281	FIG00935520_hypothetical_protein
VBIPorGin195531_0282	Cys-tRNA(Pro)_deacylase_YbaK
VBIPorGin195531_0283	FIG00935826_hypothetical_protein
VBIPorGin195531_0285	FIG00935940_hypothetical_protein
VBIPorGin195531_0287	Glutamate_synthase_NADPH_small_chain_(EC_1.4.1.13)
VBIPorGin195531_0288	Dihydroorotate_dehydrogenase_electron_transfer_subunit_(EC_1.3.3.1)
VBIPorGin195531_0290	Potassium_voltage-gated_channel_subfamily_KQT_possible_potassium_channel_VIC_family
VBIPorGin195531_0291	hypothetical_protein
VBIPorGin195531_0296	hypothetical_protein
VBIPorGin195531_0297	FIG137478_Hypothetical_protein
VBIPorGin195531_0301	FIG00936505_hypothetical_protein
VBIPorGin195531_0303	hypothetical_protein
VBIPorGin195531_0304	Dihydrodipicolinate_synthase_(EC_4.2.1.52)
VBIPorGin195531_0305	Dethiobiotin_synthetase_(EC_6.3.3.3)
VBIPorGin195531_0306	lipoprotein_PG3
VBIPorGin195531_0307	putative_dihydropyrimidine_dehydrogenase_NADP+_precursor
VBIPorGin195531_0313	Single-stranded-DNA-specific_exonuclease_RecJ_(EC_3.1.-.-)
VBIPorGin195531_0314	FIG00936511_hypothetical_protein
VBIPorGin195531_0317	Nicotinate-nucleotide_adenylyltransferase_(EC_2.7.7.18)
VBIPorGin195531_0318	hypothetical_protein
VBIPorGin195531_0320	COG1649_predicted_glycoside_hydrolase
VBIPorGin195531_0321	putative_helicase
VBIPorGin195531_0324	Cation_efflux_system_protein
VBIPorGin195531_0326	NAD(P)HX_epimerase_NAD(P)HX_dehydratase
VBIPorGin195531_0327	Acyl-acyl-carrier-protein--UDP-N-acetylglucosamine_O-acyltransferase_(EC_2.3.1.129)
VBIPorGin195531_0329	UDP-3-O-3-hydroxymyristoyl_glucosamine_N-acyltransferase_(EC_2.3.1.-)
VBIPorGin195531_0331	Peptide_chain_release_factor_1
VBIPorGin195531_0333	Hemagglutinin
VBIPorGin195531_0335	hypothetical_protein
VBIPorGin195531_0338	FIG00936274_hypothetical_protein
VBIPorGin195531_0339	L-serine_dehydratase_(EC_4.3.1.17)
VBIPorGin195531_0341	Cold-shock_DEAD-box_protein_A
VBIPorGin195531_0342	Cold-shock_DEAD-box_protein_A
VBIPorGin195531_0343	Arabinose_5-phosphate_isomerase_(EC_5.3.1.13)
VBIPorGin195531_0347	Non-specific_DNA-binding_protein_Dps_Iron-binding_ferritin-like_antioxidant_protein_Ferroxidase_(EC_1.16.3.1)
VBIPorGin195531_0348	ABC-type_multidrug_transport_system_permease_component
VBIPorGin195531_0349	hypothetical_protein
VBIPorGin195531_0350	ABC-type_multidrug_transport_system_permease_component
VBIPorGin195531_0351	HlyD_family_secretion_protein
VBIPorGin195531_0352	Outer_membrane_efflux_protein
VBIPorGin195531_0354	DNA_mismatch_repair_protein_MutS
VBIPorGin195531_0355	FIG000859_hypothetical_protein_YebC
VBIPorGin195531_0356	Phenylalanyl-tRNA_synthetase_beta_chain_(EC_6.1.1.20)
VBIPorGin195531_0358	hypothetical_protein
VBIPorGin195531_0359	FIG00935726_hypothetical_protein
VBIPorGin195531_0360	FIG00936548_hypothetical_protein
VBIPorGin195531_0364	DNA_topoisomerase_III_(EC_5.99.1.2)
VBIPorGin195531_0366	Undecaprenyl-phosphate_N-acetylglucosaminyl_1-phosphate_transferase_(EC_2.7.8.-)
VBIPorGin195531_0367	UDP-N-acetyl-D-mannosamine_dehydrogenase_(EC_1.1.1.-)
VBIPorGin195531_0368	hypothetical_protein
VBIPorGin195531_0369	probable_glycosyltransferase
VBIPorGin195531_0370	hypothetical_protein
VBIPorGin195531_0372	capsular_polysaccharide_biosynthesis_protein
VBIPorGin195531_0373	DNA-binding_protein_histone-like_family
VBIPorGin195531_0374	hypothetical_protein
VBIPorGin195531_0375	hypothetical_protein
VBIPorGin195531_0377	Dolichol-phosphate_mannosyltransferase_(EC_2.4.1.83)_in_lipid-linked_oligosaccharide_synthesis_cluster
VBIPorGin195531_0380	DNA-binding_protein_HU-beta
VBIPorGin195531_0382	FIG000605_protein_co-occurring_with_transport_systems_(COG1739)
VBIPorGin195531_0383	FIG00935729_hypothetical_protein
VBIPorGin195531_0384	Alkaline_phosphodiesterase_I_(EC_3.1.4.1)_Nucleotide_pyrophosphatase_(EC_3.6.1.9)
VBIPorGin195531_0387	FIG00936315_hypothetical_protein
VBIPorGin195531_0389	Phosphoglycerate_mutase_(EC_5.4.2.1)
VBIPorGin195531_0394	Dimethyladenosine_transferase_(EC_2.1.1.-)
VBIPorGin195531_0395	putative_dolichol-P-glucose_synthetase
VBIPorGin195531_0396	Aminoacyl-histidine_dipeptidase_(Peptidase_D)_(EC_3.4.13.3)
VBIPorGin195531_0399	FIG00937393_hypothetical_protein
VBIPorGin195531_0400	Chromosome_(plasmid)_partitioning_protein_ParB_Stage_0_sporulation_protein_J
VBIPorGin195531_0401	Chromosome_(plasmid)_partitioning_protein_ParA_Sporulation_initiation_inhibitor_protein_Soj
VBIPorGin195531_0402	carbon-nitrogen_family_hydrolase
VBIPorGin195531_0403	Agmatine_deiminase_(EC_3.5.3.12)
VBIPorGin195531_0404	Preprotein_translocase_subunit_SecG_(TC_3.A.5.1.1)
VBIPorGin195531_0406	FIG00936439_hypothetical_protein
VBIPorGin195531_0407	Transcriptional_regulator
VBIPorGin195531_0409	Ribosomal_protein_S12p_Asp88_(E._coli)_methylthiotransferase
VBIPorGin195531_0410	Signal_recognition_particle_receptor_protein_FtsY_(=alpha_subunit)_(TC_3.A.5.1.1)
VBIPorGin195531_0412	Aspartyl-tRNA_synthetase_(EC_6.1.1.12)
VBIPorGin195531_0415	HemK_family_modification_methylase
VBIPorGin195531_0416	Regulatory_protein_RecX
VBIPorGin195531_0418	Endothelin-converting_enzyme_1_precursor_(EC_3.4.24.71)
VBIPorGin195531_0419	Conserved_domain_protein
VBIPorGin195531_0421	RNA_polymerase_sigma-70_factor_ECF_subfamily
VBIPorGin195531_0422	Pyrophosphate--fructose_6-phosphate_1-phosphotransferase_beta_subunit_(EC_2.7.1.90)
VBIPorGin195531_0423	FIG00936587_hypothetical_protein
VBIPorGin195531_0424	Ribosome-associated_heat_shock_protein_implicated_in_the_recycling_of_the_50S_subunit_(S4_paralog)
VBIPorGin195531_0426	LSU_ribosomal_protein_L25p
VBIPorGin195531_0427	hypothetical_protein
VBIPorGin195531_0428	Methionyl-tRNA_synthetase_(EC_6.1.1.10)
VBIPorGin195531_0431	exonuclease
VBIPorGin195531_0432	transcriptional_regulator_putative
VBIPorGin195531_0434	hypothetical_protein
VBIPorGin195531_0435	FIG00936212_hypothetical_protein
VBIPorGin195531_0436	FIG00935585_hypothetical_protein
VBIPorGin195531_0437	lipoprotein_putative
VBIPorGin195531_0439	FIG00935890_hypothetical_protein
VBIPorGin195531_0440	TonB-dependent_receptor
VBIPorGin195531_0442	C-terminal_domain_of_Arg-_and_Lys-gingipain_proteinase
VBIPorGin195531_0443	FIG00936185_hypothetical_protein
VBIPorGin195531_0444	FIG00936563_hypothetical_protein
VBIPorGin195531_0445	Undecaprenyl_pyrophosphate_synthetase_(EC_2.5.1.31)
VBIPorGin195531_0446	Outer_membrane_protein_assembly_factor_YaeT_precursor
VBIPorGin195531_0447	Outer_membrane_protein_H_precursor
VBIPorGin195531_0448	Outer_membrane_protein_H_precursor
VBIPorGin195531_0449	Rubrerythrin
VBIPorGin195531_0450	Probable_zinc_protease_pqqL_(EC_3.4.99.-)
VBIPorGin195531_0452	FIG00936229_hypothetical_protein
VBIPorGin195531_0453	Putative_deoxyribonuclease_YjjV
VBIPorGin195531_0455	Ribonuclease_P_protein_component_(EC_3.1.26.5)
VBIPorGin195531_0456	uroporphyrinogen-III_synthase_HemD_putative
VBIPorGin195531_0457	FIG00935602_hypothetical_protein
VBIPorGin195531_0459	Peptide_chain_release_factor_3
VBIPorGin195531_0468	RNA_polymerase_sigma-70_factor_ECF_subfamily
VBIPorGin195531_0469	FIG00936592_hypothetical_protein
VBIPorGin195531_0470	FIG00935934_hypothetical_protein
VBIPorGin195531_0471	FIG00936442_hypothetical_protein
VBIPorGin195531_0477	DNA-binding_protein_histone-like_family
VBIPorGin195531_0479	FIG00936583_hypothetical_protein
VBIPorGin195531_0480	putative_DNA_polymerase_III_epsilon_chain
VBIPorGin195531_0481	Multiple_antibiotic_resistance_protein_marC
VBIPorGin195531_0482	FIG00935601_hypothetical_protein
VBIPorGin195531_0484	NG_NG-dimethylarginine_dimethylaminohydrolase_1_(EC_3.5.3.18)
VBIPorGin195531_0485	hypothetical_protein
VBIPorGin195531_0486	Transaldolase_(EC_2.2.1.2)
VBIPorGin195531_0487	alternate_gene_name_yzbB
VBIPorGin195531_0490	immunoreactive_23_kDa_antigen_PG66
VBIPorGin195531_0497	lipoprotein_putative
VBIPorGin195531_0498	rRNA_small_subunit_methyltransferase_I
VBIPorGin195531_0499	hypothetical_protein
VBIPorGin195531_0500	UspA
VBIPorGin195531_0501	FIG00935945_hypothetical_protein
VBIPorGin195531_0503	Pyruvate_carboxyl_transferase_(EC_6.4.1.1)_Biotin_carboxyl_carrier_protein
VBIPorGin195531_0505	hypothetical_protein
VBIPorGin195531_0506	hypothetical_protein
VBIPorGin195531_0509	Transcription_termination_protein_NusA
VBIPorGin195531_0510	Translation_initiation_factor_2
VBIPorGin195531_0512	Iron-sulfur_cluster_assembly_protein_SufB
VBIPorGin195531_0513	Iron-sulfur_cluster_assembly_ATPase_protein_SufC
VBIPorGin195531_0517	Glycosyl_transferase_group_2_family_protein
VBIPorGin195531_0519	Arginyl-tRNA_synthetase_(EC_6.1.1.19)
VBIPorGin195531_0523	Single-stranded_DNA-binding_protein
VBIPorGin195531_0525	FIG00936244_hypothetical_protein
VBIPorGin195531_0526	Thioredoxin
VBIPorGin195531_0527	FIG00935709_hypothetical_protein
VBIPorGin195531_0530	2-Keto-3-deoxy-D-manno-octulosonate-8-phosphate_synthase_(EC_2.5.1.55)
VBIPorGin195531_0531	Aspartate_ammonia-lyase_(EC_4.3.1.1)
VBIPorGin195531_0533	Exopolyphosphatase_(EC_3.6.1.11)
VBIPorGin195531_0535	Glucokinase_(EC_2.7.1.2)
VBIPorGin195531_0537	FIG00936023_hypothetical_protein
VBIPorGin195531_0540	3-dehydroquinate_dehydratase_II_(EC_4.2.1.10)
VBIPorGin195531_0541	O-methyltransferase
VBIPorGin195531_0542	Thiol_peroxidase_Tpx-type_(EC_1.11.1.15)
VBIPorGin195531_0543	cytidine_deoxycytidylate_deaminase_family_protein(_EC_3.5.4.3_)
VBIPorGin195531_0544	FIG00935924_hypothetical_protein
VBIPorGin195531_0545	PDZ_domain_protein
VBIPorGin195531_0546	C-terminal_domain_of_CinA_type_S_Protein_Implicated_in_DNA_repair_function_with_RecA_and_MutS
VBIPorGin195531_0547	putative_DNA-binding_iron_metalloprotein_AP_endonuclease
VBIPorGin195531_0548	SSU_ribosomal_protein_S20p
VBIPorGin195531_0556	FIG00935738_hypothetical_protein
VBIPorGin195531_0560	Pyridoxamine_5'-phosphate_oxidase_(EC_1.4.3.5)
VBIPorGin195531_0561	Rhodanese-like_domain_protein
VBIPorGin195531_0564	hypothetical_protein
VBIPorGin195531_0565	FIG00935868_hypothetical_protein
VBIPorGin195531_0566	FIG00936163_hypothetical_protein
VBIPorGin195531_0567	FIG00936092_hypothetical_protein
VBIPorGin195531_0568	Ribosomal_large_subunit_pseudouridine_synthase_C_(EC_4.2.1.70)
VBIPorGin195531_0569	Cytochrome_c-type_biogenesis_protein_DsbD_protein-disulfide_reductase_(EC_1.8.1.8)
VBIPorGin195531_0570	Nucleoside_triphosphate_pyrophosphohydrolase_MazG_(EC_3.6.1.8)
VBIPorGin195531_0571	DNA_gyrase_subunit_B_(EC_5.99.1.3)
VBIPorGin195531_0572	Glutamine_amidotransferase_class_I
VBIPorGin195531_0575	type_II_DNA_modification_methyltransferase_putative
VBIPorGin195531_0576	hypothetical_protein
VBIPorGin195531_0577	hypothetical_protein
VBIPorGin195531_0579	HesA_MoeB_ThiF_family_protein
VBIPorGin195531_0580	Lipoprotein_releasing_system_ATP-binding_protein_LolD
VBIPorGin195531_0585	hypothetical_protein
VBIPorGin195531_0586	hypothetical_protein
VBIPorGin195531_0587	Alpha-amylase_(EC_3.2.1.1)
VBIPorGin195531_0588	Glycosyltransferase_(EC_2.4.1.-)
VBIPorGin195531_0589	Putative_glycogen_debranching_enzyme_archaeal_type_TIGR01561
VBIPorGin195531_0591	hypothetical_protein
VBIPorGin195531_0592	ATP-binding_protein
VBIPorGin195531_0596	Phosphoenolpyruvate_carboxykinase_ATP(EC4.1.1.49)
VBIPorGin195531_0597	hemagglutinin-related_protein
VBIPorGin195531_0598	hemagglutinin-related_protein
VBIPorGin195531_0599	hypothetical_protein
VBIPorGin195531_0600	hypothetical_protein
VBIPorGin195531_0601	FIG00935726_hypothetical_protein
VBIPorGin195531_0602	FIG00936548_hypothetical_protein
VBIPorGin195531_0607	Membrane_fusion_efflux_protein
VBIPorGin195531_0608	ABC_transporter_permease_protein
VBIPorGin195531_0609	ABC_transporter_permease_protein
VBIPorGin195531_0610	ABC_transporter_ATP-binding_protein_YvcR
VBIPorGin195531_0616	Methylmalonyl-CoA_mutase_(EC_5.4.99.2)
VBIPorGin195531_0617	Methylmalonyl-CoA_mutase_(EC_5.4.99.2)
VBIPorGin195531_0618	hypothetical_protein
VBIPorGin195531_0622	hypothetical_protein
VBIPorGin195531_0623	D-alanyl-D-alanine_dipeptidase
VBIPorGin195531_0624	FIG00935655_hypothetical_protein
VBIPorGin195531_0630	Biotin_synthesis_protein_bioG
VBIPorGin195531_0631	Biotin_synthesis_protein_bioC
VBIPorGin195531_0632	carboxyl-terminal_protease-related_protein
VBIPorGin195531_0634	Topoisomerase_IV_subunit_A_(EC_5.99.1.-)
VBIPorGin195531_0636	FIG00935788_hypothetical_protein
VBIPorGin195531_0638	Vitellogenin_II_precursor
VBIPorGin195531_0639	putative_hemin_receptor
VBIPorGin195531_0642	hypothetical_protein
VBIPorGin195531_0643	hypothetical_protein
VBIPorGin195531_0644	lipoprotein_putative
VBIPorGin195531_0645	immunoreactive_23_kDa_antigen_PG66
VBIPorGin195531_0648	hypothetical_protein
VBIPorGin195531_0649	FIG00935531_hypothetical_protein
VBIPorGin195531_0650	FIG00936164_hypothetical_protein
VBIPorGin195531_0651	Cell_division_protein_FtsK
VBIPorGin195531_0656	Lead_cadmium_zinc_and_mercury_transporting_ATPase_(EC_3.6.3.3)_(EC_3.6.3.5)_Copper-translocating_P-type_ATPase_(EC_3.6.3.4)
VBIPorGin195531_0659	Succinate_dehydrogenase_cytochrome_b_subunit
VBIPorGin195531_0660	Succinate_dehydrogenase_flavoprotein_subunit_(EC_1.3.99.1)
VBIPorGin195531_0661	Succinate_dehydrogenase_iron-sulfur_protein_(EC_1.3.99.1)
VBIPorGin195531_0662	Methylmalonyl-CoA_epimerase_(EC_5.1.99.1)
VBIPorGin195531_0663	Methylmalonyl-CoA_decarboxylase_alpha_chain_(EC_4.1.1.41)
VBIPorGin195531_0664	Membrane_protein_associated_with_methylmalonyl-CoA_decarboxylase
VBIPorGin195531_0667	methylmalonyl-CoA_decarboxylase_subunit_beta
VBIPorGin195531_0671	Aminopeptidase_C_(EC_3.4.22.40)
VBIPorGin195531_0673	Nucleoside_5-triphosphatase_RdgB_(dHAPTP_dITP_XTP-specific)_(EC_3.6.1.15)
VBIPorGin195531_0674	FIG00936585_hypothetical_protein
VBIPorGin195531_0675	Biotin-protein_ligase_(EC_6.3.4.15)
VBIPorGin195531_0677	FIG00935612_hypothetical_protein
VBIPorGin195531_0678	Lipoprotein_signal_peptidase_(EC_3.4.23.36)
VBIPorGin195531_0679	DnaK_suppressor_protein_putative
VBIPorGin195531_0680	Isoleucyl-tRNA_synthetase_(EC_6.1.1.5)
VBIPorGin195531_0681	Ribulose-phosphate_3-epimerase_(EC_5.1.3.1)
VBIPorGin195531_0682	FIG00936522_hypothetical_protein
VBIPorGin195531_0683	Membrane_protein_containing_HD_superfamily_hydrolase_domain_YQFF_ortholog
VBIPorGin195531_0687	putative_membrane-associated_phospholipid_phosphatase
VBIPorGin195531_0689	BatD
VBIPorGin195531_0691	BatB
VBIPorGin195531_0692	BatA_(Bacteroides_aerotolerance_operon)
VBIPorGin195531_0695	MoxR-like_ATPase_in_aerotolerance_operon
VBIPorGin195531_0696	Quinolinate_synthetase_(EC_2.5.1.72)
VBIPorGin195531_0698	L-aspartate_oxidase_(EC_1.4.3.16)
VBIPorGin195531_0699	FIG00936553_hypothetical_protein
VBIPorGin195531_0707	Glutamyl-tRNA_synthetase_(EC_6.1.1.17)
VBIPorGin195531_0710	Glucose-1-phosphate_thymidylyltransferase_(EC_2.7.7.24)
VBIPorGin195531_0711	dTDP-4-dehydrorhamnose_3_5-epimerase_(EC_5.1.3.13)
VBIPorGin195531_0712	dTDP-4-dehydrorhamnose_reductase_(EC_1.1.1.133)
VBIPorGin195531_0713	dTDP-glucose_4_6-dehydratase_(EC_4.2.1.46)
VBIPorGin195531_0714	Aminomethyltransferase_(glycine_cleavage_system_T_protein)_(EC_2.1.2.10)
VBIPorGin195531_0716	FIG00935708_hypothetical_protein
VBIPorGin195531_0717	hypothetical_transporter_PduT_for_various_metalloporphyrins
VBIPorGin195531_0723	hypothetical_protein
VBIPorGin195531_0728	Manganese_superoxide_dismutase_(EC_1.15.1.1)
VBIPorGin195531_0731	Collagenase_precursor_(EC_3.4.-.-)
VBIPorGin195531_0732	2-amino-4-hydroxy-6-hydroxymethyldihydropteridine_pyrophosphokinase_(EC_2.7.6.3)
VBIPorGin195531_0733	S-adenosylmethionine_tRNA_ribosyltransferase-isomerase_(EC_5.-.-.-)
VBIPorGin195531_0736	FIG00935882_hypothetical_protein
VBIPorGin195531_0737	Cell_division_protein_FtsX
VBIPorGin195531_0738	hypothetical_protein
VBIPorGin195531_0740	conserved_domain_protein
VBIPorGin195531_0741	Toprim_domain_protein
VBIPorGin195531_0748	hypothetical_protein
VBIPorGin195531_0749	hypothetical_protein
VBIPorGin195531_0750	Isochorismate_synthase_(EC_5.4.4.2)_Menaquinone-specific_isochorismate_synthase_(EC_5.4.4.2)
VBIPorGin195531_0754	O-succinylbenzoic_acid--CoA_ligase_(EC_6.2.1.26)
VBIPorGin195531_0758	hypothetical_protein
VBIPorGin195531_0766	tetracycline_resistance_element_mobilization_regulatory_protein_rteC
VBIPorGin195531_0768	transcriptional_regulator_AraC_family
VBIPorGin195531_0770	mobilizable_transposon_int_protein
VBIPorGin195531_0771	putative_transposase
VBIPorGin195531_0772	GTPase_and_tRNA-U34_5-formylation_enzyme_TrmE
VBIPorGin195531_0773	GldB
VBIPorGin195531_0775	FIG00936199_hypothetical_protein
VBIPorGin195531_0776	Thiol_peroxidase_Bcp-type_(EC_1.11.1.15)
VBIPorGin195531_0777	RecA_protein
VBIPorGin195531_0778	FIG00936209_hypothetical_protein
VBIPorGin195531_0781	2-keto-3-deoxy-D-arabino-heptulosonate-7-phosphate_synthase_I_beta_(EC_2.5.1.54)_Chorismate_mutase_I_(EC_5.4.99.5)
VBIPorGin195531_0782	2-amino-4-hydroxy-6-hydroxymethyldihydropteridine_pyrophosphokinase_(EC_2.7.6.3)
VBIPorGin195531_0783	FIG00936369_hypothetical_protein
VBIPorGin195531_0784	Xaa-Pro_aminopeptidase_(EC_3.4.11.9)
VBIPorGin195531_0786	hypothetical_protein
VBIPorGin195531_0797	FIG00935504_hypothetical_protein
VBIPorGin195531_0800	putative_lipoprotein
VBIPorGin195531_0813	Apolipoprotein_N-acyltransferase_(EC_2.3.1.-)_Copper_homeostasis_protein_CutE
VBIPorGin195531_0815	Ribosome-binding_factor_A
VBIPorGin195531_0817	Thymidine_kinase_(EC_2.7.1.21)
VBIPorGin195531_0818	FIG00936027_hypothetical_protein
VBIPorGin195531_0819	ATPase_YjeE_predicted_to_have_essential_role_in_cell_wall_biosynthesis
VBIPorGin195531_0820	Response_regulator
VBIPorGin195531_0821	AAA+_superfamily_protein
VBIPorGin195531_0822	FIG00935959_hypothetical_protein
VBIPorGin195531_0823	FIG00936453_hypothetical_protein
VBIPorGin195531_0824	DNA_polymerase_III_delta_prime_subunit_(EC_2.7.7.7)
VBIPorGin195531_0827	4-diphosphocytidyl-2-C-methyl-D-erythritol_kinase_(EC_2.7.1.148)
VBIPorGin195531_0830	Calcium-transporting_ATPase
VBIPorGin195531_0832	Mobile_element_protein
VBIPorGin195531_0834	hypothetical_protein
VBIPorGin195531_0835	ABC_transporter_permease_protein_putative
VBIPorGin195531_0836	ABC_transporter_ATP-binding_protein
VBIPorGin195531_0840	Glycine_cleavage_system_H_protein
VBIPorGin195531_0841	Phosphoribosylaminoimidazole_carboxylase_catalytic_subunit_(EC_4.1.1.21)
VBIPorGin195531_0842	1-hydroxy-2-methyl-2-(E)-butenyl_4-diphosphate_synthase_(EC_1.17.7.1)
VBIPorGin195531_0843	Deoxyuridine_5'-triphosphate_nucleotidohydrolase_(EC_3.6.1.23)
VBIPorGin195531_0844	FIG00898077_hypothetical_protein
VBIPorGin195531_0847	Riboflavin_kinase_(EC_2.7.1.26)_FMN_adenylyltransferase_(EC_2.7.7.2)
VBIPorGin195531_0849	hypothetical_protein
VBIPorGin195531_0850	Septum_site-determining_protein_MinD
VBIPorGin195531_0851	tRNA_(guanine46-N7-)-methyltransferase_(EC_2.1.1.33)
VBIPorGin195531_0853	prolyl-tRNA_synthetase
VBIPorGin195531_0855	FIG00936628_hypothetical_protein
VBIPorGin195531_0856	CDP-diacylglycerol--serine_O-phosphatidyltransferase_(EC_2.7.8.8)
VBIPorGin195531_0857	Phosphatidylserine_decarboxylase_(EC_4.1.1.65)
VBIPorGin195531_0864	Phosphoribosylaminoimidazole-succinocarboxamide_synthase_(EC_6.3.2.6)
VBIPorGin195531_0865	Ubiquinone_menaquinone_biosynthesis_methyltransferase_UbiE_(EC_2.1.1.-)_2-heptaprenyl-1_4-naphthoquinone_methyltransferase_(EC_2.1.1.163)
VBIPorGin195531_0871	Mobile_element_protein
VBIPorGin195531_0872	Mobile_element_protein
VBIPorGin195531_0873	LSU_ribosomal_protein_L20p
VBIPorGin195531_0874	LSU_ribosomal_protein_L35p
VBIPorGin195531_0875	Translation_initiation_factor_3
VBIPorGin195531_0876	Threonyl-tRNA_synthetase_(EC_6.1.1.3)
VBIPorGin195531_0885	FIG00936446_hypothetical_protein
VBIPorGin195531_0890	Transcriptional_regulator_GntR_family
VBIPorGin195531_0891	FIG00936228_hypothetical_protein
VBIPorGin195531_0893	ABC_transporter_ATP-binding_protein
VBIPorGin195531_0896	acetyl-CoA_hydrolase_transferase_family_protein
VBIPorGin195531_0899	Pyruvate_phosphate_dikinase_(EC_2.7.9.1)
VBIPorGin195531_0906	hypothetical_protein
VBIPorGin195531_0907	branched-chain_amino_acid_ABC_transporter_ATP-binding_protein
VBIPorGin195531_0912	inner-membrane_translocator
VBIPorGin195531_0920	FIG00935900_hypothetical_protein
VBIPorGin195531_0921	Excinuclease_ABC_subunit_A
VBIPorGin195531_0922	FIG00935576_hypothetical_protein
VBIPorGin195531_0923	ATP-dependent_DNA_helicase_UvrD_PcrA
VBIPorGin195531_0925	integral_membrane_protein
VBIPorGin195531_0926	Arginine_pathway_regulatory_protein_ArgR_repressor_of_arg_regulon
VBIPorGin195531_0927	K+-dependent_Na+_Ca+_exchanger_related-protein
VBIPorGin195531_0931	N-acetylmuramoyl-L-alanine_amidase_(EC_3.5.1.28)
VBIPorGin195531_0932	Mce4_Rv3499c_MTV023.06c_protein
VBIPorGin195531_0939	Queuosine_biosynthesis_QueD_PTPS-I
VBIPorGin195531_0940	Queuosine_Biosynthesis_QueE_Radical_SAM
VBIPorGin195531_0944	Predicted_L-lactate_dehydrogenase_Iron-sulfur_cluster-binding_subunit_YkgF
VBIPorGin195531_0948	Integrase
VBIPorGin195531_0951	FIG00938698_hypothetical_protein
VBIPorGin195531_0952	FIG00935603_hypothetical_protein
VBIPorGin195531_0953	hypothetical_protein
VBIPorGin195531_0954	putative_DNA_methylase
VBIPorGin195531_0955	hypothetical_protein
VBIPorGin195531_0956	DNA_topoisomerase_III_Bacteroidales-type_(EC_5.99.1.2)
VBIPorGin195531_0957	FIG00936597_hypothetical_protein
VBIPorGin195531_0962	ABC_transporter_ATP-binding_protein
VBIPorGin195531_0963	hypothetical_protein
VBIPorGin195531_0964	tetracycline_resistance_element_mobilization_regulatory_protein_rteC
VBIPorGin195531_0965	hypothetical_protein
VBIPorGin195531_0966	Putative_mobilization_protein_BF0133
VBIPorGin195531_0967	Putative_conjugative_transposon_mobilization_protein_BF0132
VBIPorGin195531_0968	hypothetical_protein_clusted_with_conjugative_transposons_BF0131
VBIPorGin195531_0969	hypothetical_protein
VBIPorGin195531_0970	Conjugative_transposon_protein_TraA
VBIPorGin195531_0971	Conjugative_transposon_protein_TraB
VBIPorGin195531_0972	Conjugative_transposon_protein_TraB
VBIPorGin195531_0973	FIG00936139_hypothetical_protein
VBIPorGin195531_0974	Conjugative_transposon_protein_TraA
VBIPorGin195531_0976	Conjugative_transposon_protein_TraE
VBIPorGin195531_0977	Conjugative_transposon_protein_TraF
VBIPorGin195531_0978	Conjugative_transposon_protein_TraG
VBIPorGin195531_0979	Conjugative_transposon_protein_TraI
VBIPorGin195531_0980	Conjugative_transposon_protein_TraJ
VBIPorGin195531_0981	Conjugative_transposon_protein_TraK
VBIPorGin195531_0982	Conjugative_transposon_protein_TraL
VBIPorGin195531_0983	Conjugative_transposon_protein_TraM
VBIPorGin195531_0984	Conjugative_transposon_protein_TraN
VBIPorGin195531_0985	Conjugative_transposon_protein_TraO
VBIPorGin195531_0986	Conjugative_transposon_primase_TraP_DNA_primase_(EC_2.7.7.-)
VBIPorGin195531_0987	Conjugative_transposon_protein_TraQ
VBIPorGin195531_0988	lysozyme-related_protein
VBIPorGin195531_0991	FIG00937820_hypothetical_protein
VBIPorGin195531_0992	Antirestriction_protein_ArdA
VBIPorGin195531_0994	hypothetical_protein
VBIPorGin195531_0996	hypothetical_protein
VBIPorGin195531_1010	Cobyric_acid_synthase
VBIPorGin195531_1018	FIG00936296_hypothetical_protein
VBIPorGin195531_1020	FIG00935634_hypothetical_protein
VBIPorGin195531_1021	ADP-heptose_LPS_heptosyltransferase
VBIPorGin195531_1022	FIG00936131_hypothetical_protein
VBIPorGin195531_1025	Peptide_chain_release_factor_2_programmed_frameshift-containing
VBIPorGin195531_1027	UDP-glucose_dehydrogenase_(EC_1.1.1.22)
VBIPorGin195531_1029	glycosyl_transferase_group_1_family_protein
VBIPorGin195531_1035	bacterial_sugar_transferase
VBIPorGin195531_1037	Thioredoxin_reductase_(EC_1.8.1.9)
VBIPorGin195531_1038	FIG00935954_hypothetical_protein
VBIPorGin195531_1039	Valyl-tRNA_synthetase_(EC_6.1.1.9)
VBIPorGin195531_1043	Ribonucleotide_reductase_of_class_II_(coenzyme_B12-dependent)_(EC_1.17.4.1)
VBIPorGin195531_1044	Exodeoxyribonuclease_VII_large_subunit_(EC_3.1.11.6)
VBIPorGin195531_1047	FIG00936419_hypothetical_protein
VBIPorGin195531_1048	Cob(I)alamin_adenosyltransferase_PduO_(EC_2.5.1.17)
VBIPorGin195531_1049	Adenylosuccinate_lyase_(EC_4.3.2.2)
VBIPorGin195531_1050	ribosomal_large_subunit_pseudouridine_synthase_B
VBIPorGin195531_1051	Asparaginyl-tRNA_synthetase_(EC_6.1.1.22)
VBIPorGin195531_1052	Flavodoxin
VBIPorGin195531_1054	Multidrug_and_toxin_extrusion_(MATE)_family_efflux_pump_YdhE_NorM_homolog
VBIPorGin195531_1055	Methylenetetrahydrofolate_dehydrogenase_(NADP+)_(EC_1.5.1.5)_Methenyltetrahydrofolate_cyclohydrolase_(EC_3.5.4.9)
VBIPorGin195531_1056	Signal_recognition_particle_subunit_Ffh_SRP54_(TC_3.A.5.1.1)
VBIPorGin195531_1057	Aspartate_1-decarboxylase_(EC_4.1.1.11)
VBIPorGin195531_1061	ATPase_AAA_family
VBIPorGin195531_1065	N-acetylmuramic_acid_6-phosphate_etherase_(EC_4.2.-.-)
VBIPorGin195531_1070	RNA_methyltransferase_TrmA_family
VBIPorGin195531_1072	FIG00936234_hypothetical_protein
VBIPorGin195531_1073	hypothetical_protein
VBIPorGin195531_1076	Transcriptional_regulatory_protein_rprY
VBIPorGin195531_1077	acetyltransferase_GNAT_family
VBIPorGin195531_1080	hypothetical_protein
VBIPorGin195531_1081	hypothetical_protein
VBIPorGin195531_1082	thioredoxin_family_protein
VBIPorGin195531_1085	Phosphate_acetyltransferase_(EC_2.3.1.8)
VBIPorGin195531_1087	3-hydroxybutyryl-CoA_dehydrogenase_(EC_1.1.1.157)_3-hydroxyacyl-CoA_dehydrogenase_(EC_1.1.1.35)
VBIPorGin195531_1089	Electron_transfer_flavoprotein_alpha_subunit
VBIPorGin195531_1090	Electron_transfer_flavoprotein_beta_subunit
VBIPorGin195531_1091	Butyryl-CoA_dehydrogenase_(EC_1.3.99.2)
VBIPorGin195531_1092	Butyrate-acetoacetate_CoA-transferase_subunit_B_(EC_2.8.3.9)
VBIPorGin195531_1093	L-beta-lysine_5_6-aminomutase_beta_subunit_(EC_5.4.3.3)
VBIPorGin195531_1094	L-beta-lysine_5_6-aminomutase_alpha_subunit_(EC_5.4.3.3)
VBIPorGin195531_1097	Lysine_2_3-aminomutase_(EC_5.4.3.2)
VBIPorGin195531_1098	3_5-diaminobexanoate_dehydrogenase_(EC_1.4.1.11)
VBIPorGin195531_1099	3-keto-5-aminohexanoate_cleavage_enzyme
VBIPorGin195531_1100	hypothetical_protein
VBIPorGin195531_1101	Butyrate-acetoacetate_CoA-transferase_subunit_A_(EC_2.8.3.9)
VBIPorGin195531_1102	Dihydroorotate_dehydrogenase_catalytic_subunit_(EC_1.3.3.1)
VBIPorGin195531_1103	Dihydroorotate_dehydrogenase_electron_transfer_subunit_(EC_1.3.3.1)
VBIPorGin195531_1105	hypothetical_protein
VBIPorGin195531_1106	ISPg6_transposase
VBIPorGin195531_1107	Putative_carboxy-terminal_processing_protease_(EC_3.4.21.102)
VBIPorGin195531_1109	FIG00936236_hypothetical_protein
VBIPorGin195531_1117	hypothetical_protein
VBIPorGin195531_1118	Probable_poly(beta-D-mannuronate)_O-acetylase_(EC_2.3.1.-)
VBIPorGin195531_1120	FIG00936287_hypothetical_protein
VBIPorGin195531_1121	ISPg2_transposase
VBIPorGin195531_1122	ATPase_involved_in_DNA_repair
VBIPorGin195531_1123	glycerate_dehydrogenase
VBIPorGin195531_1132	Chaperone_protein_DnaK
VBIPorGin195531_1133	Ribosylnicotinamide_kinase_(EC_2.7.1.22)_homolog_Unknown_conserved_in_Flavobacteria
VBIPorGin195531_1134	Xaa-Pro_aminopeptidase_(EC_3.4.11.9)
VBIPorGin195531_1135	carbonic_anhydrase_family_3
VBIPorGin195531_1136	hypothetical_protein
VBIPorGin195531_1137	TPR_domain_protein
VBIPorGin195531_1140	lipoprotein_protein_putative
VBIPorGin195531_1143	hypothetical_protein
VBIPorGin195531_1145	hypothetical_protein
VBIPorGin195531_1146	Erythronate-4-phosphate_dehydrogenase_(EC_1.1.1.290)
VBIPorGin195531_1147	Oxidoreductase_short_chain_dehydrogenase_reductase_family
VBIPorGin195531_1148	hypothetical_protein
VBIPorGin195531_1149	hypothetical_protein
VBIPorGin195531_1151	transglycosylase
VBIPorGin195531_1152	COG0488_ATPase_components_of_ABC_transporters_with_duplicated_ATPase_domains
VBIPorGin195531_1153	Peptidyl-prolyl_cis-trans_isomerase_(EC_5.2.1.8)
VBIPorGin195531_1154	hypothetical_protein
VBIPorGin195531_1155	hypothetical_protein
VBIPorGin195531_1156	NAD-specific_glutamate_dehydrogenase_(EC_1.4.1.2)
VBIPorGin195531_1158	L-threonine_3-dehydrogenase_(EC_1.1.1.103)
VBIPorGin195531_1161	putative_ribosomal_large_subunit_pseudouridine_synthase_D
VBIPorGin195531_1162	3-oxoacyl-acyl-carrier_proteinreductase_(EC_1.1.1.100)
VBIPorGin195531_1164	Translation_elongation_factor_LepA
VBIPorGin195531_1165	Replicative_DNA_helicase_(EC_3.6.1.-)
VBIPorGin195531_1168	Alanyl-tRNA_synthetase_(EC_6.1.1.7)
VBIPorGin195531_1169	3-dehydroquinate_synthase_(EC_4.2.3.4)
VBIPorGin195531_1170	probable_DNA_alkylation_repair_enzyme
VBIPorGin195531_1171	1-acyl-sn-glycerol-3-phosphate_acyltransferase_(EC_2.3.1.51)
VBIPorGin195531_1172	FIG00936236_hypothetical_protein
VBIPorGin195531_1175	DNA_ligase_(EC_6.5.1.2)
VBIPorGin195531_1178	Cytoplasmic_axial_filament_protein_CafA_and_Ribonuclease_G_(EC_3.1.4.-)
VBIPorGin195531_1180	Integration_host_factor_alpha_beta
VBIPorGin195531_1181	Ribonucleotide_reductase_of_class_III_(anaerobic)_activating_protein_(EC_1.97.1.4)
VBIPorGin195531_1182	Ribonucleotide_reductase_of_class_III_(anaerobic)_large_subunit_(EC_1.17.4.2)
VBIPorGin195531_1183	hypothetical_protein
VBIPorGin195531_1186	FIG00936548_hypothetical_protein
VBIPorGin195531_1187	FIG00935726_hypothetical_protein
VBIPorGin195531_1188	hypothetical_protein
VBIPorGin195531_1189	hypothetical_protein
VBIPorGin195531_1191	FIG00935838_hypothetical_protein
VBIPorGin195531_1193	Na(+)-translocating_NADH-quinone_reductase_subunit_A_(EC_1.6.5.-)
VBIPorGin195531_1194	hypothetical_protein
VBIPorGin195531_1195	Na(+)-translocating_NADH-quinone_reductase_subunit_B_(EC_1.6.5.-)
VBIPorGin195531_1196	Na(+)-translocating_NADH-quinone_reductase_subunit_C_(EC_1.6.5.-)
VBIPorGin195531_1197	Na(+)-translocating_NADH-quinone_reductase_subunit_D_(EC_1.6.5.-)
VBIPorGin195531_1198	Na(+)-translocating_NADH-quinone_reductase_subunit_E_(EC_1.6.5.-)
VBIPorGin195531_1199	Na(+)-translocating_NADH-quinone_reductase_subunit_F_(EC_1.6.5.-)
VBIPorGin195531_1201	FIG00936390_hypothetical_protein
VBIPorGin195531_1202	outer_membrane_lipoprotein_Omp28
VBIPorGin195531_1203	FIG00936543_hypothetical_protein
VBIPorGin195531_1205	Predicted_glucose_transporter_in_maltodextrin_utilization_gene_cluster
VBIPorGin195531_1206	Predicted_glucose_transporter_in_maltodextrin_utilization_gene_cluster
VBIPorGin195531_1209	FIG00935587_hypothetical_protein
VBIPorGin195531_1211	Glycyl-tRNA_synthetase_(EC_6.1.1.14)
VBIPorGin195531_1212	peptidyl-prolyl_cis-trans_isomerase_FKBP-type
VBIPorGin195531_1213	5-nucleotidase_SurE_(EC_3.1.3.5)
VBIPorGin195531_1214	Lipid-A-disaccharide_synthase_(EC_2.4.1.182)
VBIPorGin195531_1215	Transcriptional_regulator_AraC_family
VBIPorGin195531_1216	hypothetical_protein
VBIPorGin195531_1217	Protoporphyrinogen_IX_oxidase_aerobic_HemY_(EC_1.3.3.4)
VBIPorGin195531_1218	Sulfur_acceptor_protein_SufE_for_iron-sulfur_cluster_assembly
VBIPorGin195531_1219	leucine_aminopeptidase_precursor
VBIPorGin195531_1221	FIG00936165_hypothetical_protein
VBIPorGin195531_1222	FIG00935778_hypothetical_protein
VBIPorGin195531_1223	FIG00936147_hypothetical_protein
VBIPorGin195531_1224	FIG00935770_hypothetical_protein
VBIPorGin195531_1228	Polysaccharide_deacetylase
VBIPorGin195531_1229	membrane_protein_putative
VBIPorGin195531_1230	GTP-binding_protein_EngA
VBIPorGin195531_1231	GTP-binding_protein_Era
VBIPorGin195531_1232	3-oxoacyl-acyl-carrier-proteinsynthase_KASIII_(EC_2.3.1.41)
VBIPorGin195531_1233	LSU_ribosomal_protein_L32p
VBIPorGin195531_1234	COG1399_protein_in_cluster_with_ribosomal_protein_L32p_Bacteroidetes_Chlorobi_subfamily
VBIPorGin195531_1237	FIG00936358_hypothetical_protein
VBIPorGin195531_1238	FIG00935539_hypothetical_protein
VBIPorGin195531_1239	lipoprotein_putative
VBIPorGin195531_1240	lipoprotein_putative
VBIPorGin195531_1241	similar_to_GB_M15518_GB_D01096_GB_A01465_GB_A04051_GB_A07197_GB_V00570_GB_K03021_GB_L00153_GB_L00141_GB_L00142_GB_L00143_GB_L00144_GB_L00145_GB_L00146_GB_L00147_GB_L00148_GB_L00149_GB_L00150_GB_L00151_GB_L00152_GB_S77144_SP_P00750_PID_190032_PID_2285954_PID_339818_PID_339834_PID_339839_PID_340177_PID_345129_PID_37244_PID_412165_PID_441174_and_PID_575655_identified_by_sequence_similarity_putative
VBIPorGin195531_1242	60_kDa_protein
VBIPorGin195531_1243	FIG00936405_hypothetical_protein
VBIPorGin195531_1244	hypothetical_protein
VBIPorGin195531_1245	Hypothetical_protein_YggS_proline_synthase_co-transcribed_bacterial_homolog_PROSC
VBIPorGin195531_1246	hypothetical_protein
VBIPorGin195531_1248	NAD-dependent_glyceraldehyde-3-phosphate_dehydrogenase_(EC_1.2.1.12)
VBIPorGin195531_1251	L-asparaginase
VBIPorGin195531_1252	metallo-beta-lactamase_family_protein
VBIPorGin195531_1253	oxidoreductase_Gfo_Idh_MocA_family
VBIPorGin195531_1254	SSU_ribosomal_protein_S16p
VBIPorGin195531_1256	hypothetical_protein
VBIPorGin195531_1260	hypothetical_protein
VBIPorGin195531_1263	Thiamin_biosynthesis_protein_ThiC
VBIPorGin195531_1266	Thiazole_biosynthesis_protein_ThiH
VBIPorGin195531_1274	FIG00936385_hypothetical_protein
VBIPorGin195531_1276	ATP-dependent_RNA_helicase
VBIPorGin195531_1277	Ribose-phosphate_pyrophosphokinase_(EC_2.7.6.1)
VBIPorGin195531_1279	FIG00935923_hypothetical_protein
VBIPorGin195531_1280	hypothetical_protein
VBIPorGin195531_1281	FIG00935920_hypothetical_protein
VBIPorGin195531_1283	Dihydroneopterin_aldolase_(EC_4.1.2.25)
VBIPorGin195531_1284	Cobalt-zinc-cadmium_resistance_protein
VBIPorGin195531_1285	hypothetical_protein
VBIPorGin195531_1287	LSU_m3Psi1915_methyltransferase_RlmH_#_ybeA
VBIPorGin195531_1288	hypothetical_protein
VBIPorGin195531_1289	Tryptophanyl-tRNA_synthetase_(EC_6.1.1.2)
VBIPorGin195531_1290	hypothetical_protein
VBIPorGin195531_1292	FIG00936535_hypothetical_protein
VBIPorGin195531_1293	Di-_tripeptide_transporter
VBIPorGin195531_1294	Biotin_synthase_(EC_2.8.1.6)
VBIPorGin195531_1299	hypothetical_protein
VBIPorGin195531_1300	hypothetical_protein
VBIPorGin195531_1302	FIG00936199_hypothetical_protein
VBIPorGin195531_1304	hypothetical_protein
VBIPorGin195531_1306	Dolichol-phosphate_mannosyltransferase_(EC_2.4.1.83)_in_lipid-linked_oligosaccharide_synthesis_cluster
VBIPorGin195531_1307	FIG00936205_hypothetical_protein
VBIPorGin195531_1308	Uridine_kinase_(EC_2.7.1.48)
VBIPorGin195531_1309	8-amino-7-oxononanoate_synthase_(EC_2.3.1.47)
VBIPorGin195531_1311	UDP-2_3-diacylglucosamine_hydrolase_(EC_3.6.1.-)
VBIPorGin195531_1312	PaaD-like_protein_(DUF59)_involved_in_Fe-S_cluster_assembly
VBIPorGin195531_1317	Endonuclease_III_(EC_4.2.99.18)
VBIPorGin195531_1318	Phenylalanyl-tRNA_synthetase_alpha_chain_(EC_6.1.1.20)
VBIPorGin195531_1319	hypothetical_protein
VBIPorGin195531_1320	FIG00935993_hypothetical_protein
VBIPorGin195531_1321	MG(2+)_CHELATASE_FAMILY_PROTEIN_ComM-related_protein
VBIPorGin195531_1323	Phosphoribosylglycinamide_formyltransferase_(EC_2.1.2.2)
VBIPorGin195531_1324	Acyl_carrier_protein
VBIPorGin195531_1325	3-oxoacyl-acyl-carrier-proteinsynthase_KASII_(EC_2.3.1.41)
VBIPorGin195531_1327	Protein-export_membrane_protein_SecD_(TC_3.A.5.1.1)_Protein-export_membrane_protein_SecF_(TC_3.A.5.1.1)
VBIPorGin195531_1328	acetyltransferase_GNAT_family
VBIPorGin195531_1329	Zinc_ABC_transporter_ATP-binding_protein_ZnuC
VBIPorGin195531_1330	Zinc_ABC_transporter_periplasmic-binding_protein_ZnuA
VBIPorGin195531_1331	hypothetical_protein
VBIPorGin195531_1332	SSU_ribosomal_protein_S15p_(S13e)
VBIPorGin195531_1333	FIG00935720_hypothetical_protein
VBIPorGin195531_1334	Fructose-bisphosphate_aldolase_class_I_(EC_4.1.2.13)
VBIPorGin195531_1335	ApeH_acylamino-acid-releasing_enzyme_(EC_3.4.19.1)
VBIPorGin195531_1336	Selenide_water_dikinase_(EC_2.7.9.3)
VBIPorGin195531_1338	Cysteine_desulfurase_(EC_2.8.1.7)
VBIPorGin195531_1340	Transketolase_(EC_2.2.1.1)
VBIPorGin195531_1341	Ribose_5-phosphate_isomerase_B_(EC_5.3.1.6)
VBIPorGin195531_1342	FIG00936006_hypothetical_protein
VBIPorGin195531_1343	NADP-dependent_malic_enzyme_(EC_1.1.1.40)
VBIPorGin195531_1351	FIG00935798_hypothetical_protein
VBIPorGin195531_1352	FIG00936640_hypothetical_protein
VBIPorGin195531_1353	GldJ
VBIPorGin195531_1354	FIG00936075_hypothetical_protein
VBIPorGin195531_1355	FIG00935779_hypothetical_protein
VBIPorGin195531_1356	FIG00936301_hypothetical_protein
VBIPorGin195531_1357	Chromate_transport_protein
VBIPorGin195531_1358	Chromate_transport_protein
VBIPorGin195531_1359	secretion_activator_protein_putative
VBIPorGin195531_1361	Smf_protein_DNA_processing_chain_A
VBIPorGin195531_1362	Phosphoribosylformylglycinamidine_synthase_synthetase_subunit_(EC_6.3.5.3)_Phosphoribosylformylglycinamidine_synthase_glutamine_amidotransferase_subunit_(EC_6.3.5.3)
VBIPorGin195531_1365	FIG00936386_hypothetical_protein
VBIPorGin195531_1366	hypothetical_protein
VBIPorGin195531_1368	POSSIBLE_OXIDOREDUCTASE
VBIPorGin195531_1369	hypothetical_protein
VBIPorGin195531_1370	Mobile_element_protein
VBIPorGin195531_1373	FIG00936370_hypothetical_protein
VBIPorGin195531_1374	Electron_transport_complex_protein_RnfB
VBIPorGin195531_1375	Electron_transport_complex_protein_RnfC
VBIPorGin195531_1376	Electron_transport_complex_protein_RnfD
VBIPorGin195531_1377	Electron_transport_complex_protein_RnfG
VBIPorGin195531_1378	Electron_transport_complex_protein_RnfE
VBIPorGin195531_1379	Electron_transport_complex_protein_RnfA
VBIPorGin195531_1384	hypothetical_protein
VBIPorGin195531_1386	LSU_ribosomal_protein_L27p
VBIPorGin195531_1387	Seryl-tRNA_synthetase_(EC_6.1.1.11)
VBIPorGin195531_1388	Dipeptidyl-peptidase_III_(EC_3.4.14.4)
VBIPorGin195531_1389	hypothetical_protein
VBIPorGin195531_1391	FIG00936528_hypothetical_protein
VBIPorGin195531_1392	FIG00936423_hypothetical_protein
VBIPorGin195531_1394	Na+_H+-dicarboxylate_symporter
VBIPorGin195531_1395	hypothetical_protein
VBIPorGin195531_1397	Histidine_ammonia-lyase_(EC_4.3.1.3)
VBIPorGin195531_1398	Formiminotetrahydrofolate_cyclodeaminase_(EC_4.3.1.4)
VBIPorGin195531_1399	FIG00935951_hypothetical_protein
VBIPorGin195531_1400	hypothetical_protein
VBIPorGin195531_1401	Imidazolonepropionase_(EC_3.5.2.7)
VBIPorGin195531_1402	Glutamate_formiminotransferase_(EC_2.1.2.5)_Glutamate_formyltransferase
VBIPorGin195531_1403	hypothetical_protein
VBIPorGin195531_1404	DNA-binding_protein_histone-like_family
VBIPorGin195531_1405	Transcription_termination_factor_Rho
VBIPorGin195531_1406	FIG00935861_hypothetical_protein
VBIPorGin195531_1407	Glycosyltransferase
VBIPorGin195531_1410	FIG00935785_hypothetical_protein
VBIPorGin195531_1414	Methionine_gamma-lyase_(EC_4.4.1.11)
VBIPorGin195531_1420	putative_beta-phosphoglucomutase
VBIPorGin195531_1421	FIG00936311_hypothetical_protein
VBIPorGin195531_1423	hypothetical_protein
VBIPorGin195531_1427	Aspartate_carbamoyltransferase_(EC_2.1.3.2)
VBIPorGin195531_1428	Aspartate_carbamoyltransferase_regulatory_chain_(PyrI)
VBIPorGin195531_1429	Flavoredoxin
VBIPorGin195531_1431	Beta-propeller_domains_of_methanol_dehydrogenase_type
VBIPorGin195531_1433	probable_glutamine_ABC_transporter
VBIPorGin195531_1435	3'-5'_exonuclease_domain_protein
VBIPorGin195531_1436	FIG00935795_hypothetical_protein
VBIPorGin195531_1441	FIG00936198_hypothetical_protein
VBIPorGin195531_1442	hypothetical_protein
VBIPorGin195531_1443	hypothetical_protein
VBIPorGin195531_1444	LSU_ribosomal_protein_L13p_(L13Ae)
VBIPorGin195531_1445	SSU_ribosomal_protein_S9p_(S16e)
VBIPorGin195531_1446	SSU_ribosomal_protein_S2p_(SAe)
VBIPorGin195531_1447	Translation_elongation_factor_Ts
VBIPorGin195531_1454	SSU_ribosomal_protein_S21p
VBIPorGin195531_1455	site-specific_recombinase_phage_integrase_family_Ribosome_hibernation_protein_YhbH
VBIPorGin195531_1456	hypothetical_protein
VBIPorGin195531_1458	Preprotein_translocase_subunit_SecE_(TC_3.A.5.1.1)
VBIPorGin195531_1459	Transcription_antitermination_protein_NusG
VBIPorGin195531_1460	LSU_ribosomal_protein_L11p_(L12e)
VBIPorGin195531_1462	LSU_ribosomal_protein_L10p_(P0)
VBIPorGin195531_1463	LSU_ribosomal_protein_L7_L12_(P1_P2)
VBIPorGin195531_1464	DNA-directed_RNA_polymerase_beta_subunit_(EC_2.7.7.6)
VBIPorGin195531_1465	DNA-directed_RNA_polymerase_beta'_subunit_(EC_2.7.7.6)
VBIPorGin195531_1466	hypothetical_protein
VBIPorGin195531_1467	transcriptional_regulator_Crp_Fnr_family
VBIPorGin195531_1469	DNA_recombination_and_repair_protein_RecF
VBIPorGin195531_1470	lipoprotein_putative
VBIPorGin195531_1471	Tpl_protein
VBIPorGin195531_1472	2'_3'-cyclic-nucleotide_2'-phosphodiesterase_(EC_3.1.4.16)
VBIPorGin195531_1473	Cell_division_ZapA_family_protein
VBIPorGin195531_1474	FIG034863_hypothetical_protein
VBIPorGin195531_1477	FIG00935780_hypothetical_protein
VBIPorGin195531_1480	DNA_mismatch_repair_protein_MutL
VBIPorGin195531_1481	hypothetical_protein
VBIPorGin195531_1483	Survival_protein_SurA_precursor_(Peptidyl-prolyl_cis-trans_isomerase_SurA)_(EC_5.2.1.8)
VBIPorGin195531_1484	ATP-dependent_DNA_helicase_RecQ
VBIPorGin195531_1485	ATP-dependent_Clp_protease_ATP-binding_subunit_ClpX
VBIPorGin195531_1486	ATP-dependent_Clp_protease_proteolytic_subunit_(EC_3.4.21.92)
VBIPorGin195531_1487	FIG00936717_hypothetical_protein
VBIPorGin195531_1488	hypothetical_protein
VBIPorGin195531_1491	hypothetical_protein
VBIPorGin195531_1492	FIG00935574_hypothetical_protein
VBIPorGin195531_1496	putative_ABC_transport_membrane_protein
VBIPorGin195531_1498	putative_cation_efflux_system
VBIPorGin195531_1499	putative_cation_efflux_system_protein
VBIPorGin195531_1500	hypothetical_protein
VBIPorGin195531_1501	hypothetical_protein
VBIPorGin195531_1502	hypothetical_protein
VBIPorGin195531_1503	Carbonic_anhydrase_(EC_4.2.1.1)
VBIPorGin195531_1507	2-oxoglutarate_oxidoreductase_alpha_subunit_(EC_1.2.7.3)
VBIPorGin195531_1508	2-oxoglutarate_oxidoreductase_beta_subunit_(EC_1.2.7.3)
VBIPorGin195531_1511	FIG00935748_hypothetical_protein
VBIPorGin195531_1514	Polysaccharide_export_outer_membrane_protein
VBIPorGin195531_1518	hypothetical_protein
VBIPorGin195531_1520	Oligopeptide_transporter_OPT_family
VBIPorGin195531_1521	Tripeptide_aminopeptidase_(EC_3.4.11.4)
VBIPorGin195531_1523	Sulfur_carrier_protein_adenylyltransferase_ThiF
VBIPorGin195531_1525	putative_outer_membrane_protein
VBIPorGin195531_1526	FIG00404603_hypothetical_protein
VBIPorGin195531_1527	FIG00935793_hypothetical_protein
VBIPorGin195531_1528	Hemolysins_and_related_proteins_containing_CBS_domains
VBIPorGin195531_1529	Peptidyl-prolyl_cis-trans_isomerase_(EC_5.2.1.8)
VBIPorGin195531_1531	FIG00935917_hypothetical_protein
VBIPorGin195531_1536	transporter_putative
VBIPorGin195531_1537	Dihydrofolate_synthase_(EC_6.3.2.12)_Folylpolyglutamate_synthase_(EC_6.3.2.17)
VBIPorGin195531_1538	Adenylosuccinate_synthetase_(EC_6.3.4.4)
VBIPorGin195531_1539	ferric_uptake_transcriptional_regulator
VBIPorGin195531_1541	Mannose-6-phosphate_isomerase_(EC_5.3.1.8)
VBIPorGin195531_1542	FIG00935839_hypothetical_protein
VBIPorGin195531_1544	hypothetical_protein
VBIPorGin195531_1545	FIG00935853_hypothetical_protein
VBIPorGin195531_1546	Epoxyqueuosine_(oQ)_reductase_QueG
VBIPorGin195531_1547	hypothetical_protein
VBIPorGin195531_1549	hypothetical_protein
VBIPorGin195531_1552	COG1649_predicted_glycoside_hydrolase
VBIPorGin195531_1553	Pantoate--beta-alanine_ligase_(EC_6.3.2.1)
VBIPorGin195531_1556	2-amino-3-ketobutyrate_coenzyme_A_ligase_(EC_2.3.1.29)
VBIPorGin195531_1557	FIG00937286_hypothetical_protein
VBIPorGin195531_1559	FIG00935560_hypothetical_protein
VBIPorGin195531_1560	Preprotein_translocase_subunit_YajC_(TC_3.A.5.1.1)
VBIPorGin195531_1564	Holliday_junction_DNA_helicase_RuvB
VBIPorGin195531_1565	Polysaccharide_biosynthesis_protein
VBIPorGin195531_1567	FIG00936757_hypothetical_protein
VBIPorGin195531_1571	5'-methylthioadenosine_nucleosidase_(EC_3.2.2.16)_S-adenosylhomocysteine_nucleosidase_(EC_3.2.2.9)
VBIPorGin195531_1572	S-ribosylhomocysteine_lyase_(EC_4.4.1.21)_Autoinducer-2_production_protein_LuxS
VBIPorGin195531_1573	tRNA-guanine_transglycosylase_(EC_2.4.2.29)
VBIPorGin195531_1574	membrane_protein_putative
VBIPorGin195531_1575	tmRNA-binding_protein_SmpB
VBIPorGin195531_1580	POSSIBLE_OXIDOREDUCTASE
VBIPorGin195531_1582	FIG00935598_hypothetical_protein
VBIPorGin195531_1583	Metal-dependent_hydrolase_YbeY_involved_in_rRNA_and_or_ribosome_maturation_and_assembly
VBIPorGin195531_1585	Guanylate_kinase_(EC_2.7.4.8)
VBIPorGin195531_1587	Protein_export_cytoplasm_protein_SecA_ATPase_RNA_helicase_(TC_3.A.5.1.1)
VBIPorGin195531_1588	Alkaline_phosphatase_(EC_3.1.3.1)
VBIPorGin195531_1592	Heat_shock_protein_60_family_chaperone_GroEL
VBIPorGin195531_1593	Heat_shock_protein_60_family_co-chaperone_GroES
VBIPorGin195531_1594	tRNA_delta(2)-isopentenylpyrophosphate_transferase_(EC_2.5.1.8)
VBIPorGin195531_1595	Inosine-5'-monophosphate_dehydrogenase_(EC_1.1.1.205)
VBIPorGin195531_1596	CTP_synthase_(EC_6.3.4.2)
VBIPorGin195531_1597	Inner_membrane_protein_translocase_component_YidC_long_form
VBIPorGin195531_1599	Carbamoyl-phosphate_synthase_small_chain_(EC_6.3.5.5)
VBIPorGin195531_1600	Carbamoyl-phosphate_synthase_large_chain_(EC_6.3.5.5)
VBIPorGin195531_1602	Vancomycin_B-type_resistance_protein_VanW
VBIPorGin195531_1604	putative_ferric_aerobactin_receptor
VBIPorGin195531_1605	hypothetical_protein
VBIPorGin195531_1606	FIG00936056_hypothetical_protein
VBIPorGin195531_1608	Aminoacyl-histidine_dipeptidase_(Peptidase_D)_(EC_3.4.13.3)
VBIPorGin195531_1611	RND_family_efflux_transporter_MFP_subunit
VBIPorGin195531_1620	Integrase
VBIPorGin195531_1622	DNA-binding_protein_histone-like_family
VBIPorGin195531_1623	hypothetical_protein
VBIPorGin195531_1624	ATPase
VBIPorGin195531_1625	Pyruvate-flavodoxin_oxidoreductase_(EC_1.2.7.-)
VBIPorGin195531_1632	S-adenosylhomocysteine_deaminase_(EC_3.5.4.28)_Methylthioadenosine_deaminase
VBIPorGin195531_1633	Catalyzes_the_cleavage_of_p-aminobenzoyl-glutamate_to_p-aminobenzoate_and_glutamate_subunit_A
VBIPorGin195531_1634	putative_membrane_protein
VBIPorGin195531_1636	Translation_elongation_factor_P
VBIPorGin195531_1638	Aspartate-semialdehyde_dehydrogenase_(EC_1.2.1.11)
VBIPorGin195531_1639	rRNA_small_subunit_methyltransferase_H
VBIPorGin195531_1640	FIG00936029_hypothetical_protein
VBIPorGin195531_1641	Cell_division_protein_FtsI_peptidoglycan_synthetase(EC2.4.1.129)
VBIPorGin195531_1642	UDP-N-acetylmuramoylalanyl-D-glutamate--2_6-diaminopimelate_ligase_(EC_6.3.2.13)
VBIPorGin195531_1643	Phospho-N-acetylmuramoyl-pentapeptide-transferase_(EC_2.7.8.13)
VBIPorGin195531_1644	UDP-N-acetylmuramoylalanine--D-glutamate_ligase_(EC_6.3.2.9)
VBIPorGin195531_1649	Cell_division_protein_FtsA
VBIPorGin195531_1650	Cell_division_protein_FtsZ_(EC_3.4.24.-)
VBIPorGin195531_1651	Transamidase_GatB_domain_protein
VBIPorGin195531_1652	hypothetical_protein
VBIPorGin195531_1653	3-methyl-2-oxobutanoate_hydroxymethyltransferase_(EC_2.1.2.11)
VBIPorGin195531_1654	GMP_synthase
VBIPorGin195531_1655	LSU_ribosomal_protein_L31p
VBIPorGin195531_1656	HtrA_protease_chaperone_protein
VBIPorGin195531_1657	RNA_polymerase_sigma_factor_RpoD
VBIPorGin195531_1658	SSU_ribosomal_protein_S6p
VBIPorGin195531_1659	SSU_ribosomal_protein_S18p_SSU_ribosomal_protein_S18p_zinc-independent
VBIPorGin195531_1660	LSU_ribosomal_protein_L9p
VBIPorGin195531_1661	hypothetical_protein
VBIPorGin195531_1662	membrane_protein_putative
VBIPorGin195531_1663	3_4-dihydroxy-2-butanone_4-phosphate_synthase_(EC_4.1.99.12)_GTP_cyclohydrolase_II_(EC_3.5.4.25)
VBIPorGin195531_1664	low_affinity_penicillin_binding_protein
VBIPorGin195531_1665	Cytidylate_kinase_(EC_2.7.4.14)
VBIPorGin195531_1666	4-hydroxy-3-methylbut-2-enyl_diphosphate_reductase_(EC_1.17.1.2)
VBIPorGin195531_1668	FIG00935532_hypothetical_protein
VBIPorGin195531_1676	GTP-binding_protein_TypA_BipA
VBIPorGin195531_1678	FIG00936297_hypothetical_protein
VBIPorGin195531_1679	Alkyl_hydroperoxide_reductase_protein_C_(EC_1.6.4.-)
VBIPorGin195531_1680	Alkyl_hydroperoxide_reductase_protein_F_(EC_1.6.4.-)
VBIPorGin195531_1681	ATP-dependent_protease_La_(EC_3.4.21.53)_Type_I
VBIPorGin195531_1683	FIG00694335_hypothetical_protein
VBIPorGin195531_1684	Triosephosphate_isomerase_(EC_5.3.1.1)
VBIPorGin195531_1685	FIG00935559_hypothetical_protein
VBIPorGin195531_1686	GTP_cyclohydrolase_I_(EC_3.5.4.16)_type_1
VBIPorGin195531_1687	FIG00936652_hypothetical_protein
VBIPorGin195531_1688	hypothetical_protein
VBIPorGin195531_1689	RNA-binding_protein
VBIPorGin195531_1690	Lipopolysaccharide_ABC_transporter_ATP-binding_protein_LptB
VBIPorGin195531_1692	Pyridoxine_5'-phosphate_synthase_(EC_2.6.99.2)
VBIPorGin195531_1694	Biopolymer_transport_protein_ExbD_TolR
VBIPorGin195531_1695	Ferric_siderophore_transport_system_periplasmic_binding_protein_TonB
VBIPorGin195531_1696	DJ-1_YajL_PfpI_superfamily_includes_chaperone_protein_YajL_(former_ThiJ)_parkinsonism-associated_protein_DJ-1_peptidases_PfpI_Hsp31
VBIPorGin195531_1697	Ribosomal_protein_L11_methyltransferase_(EC_2.1.1.-)
VBIPorGin195531_1698	FIG00936724_hypothetical_protein
VBIPorGin195531_1699	Thiamine-monophosphate_kinase_(EC_2.7.4.16)
VBIPorGin195531_1701	signal_peptide_peptidase_SppA_67K_type
VBIPorGin195531_1704	hypothetical_protein
VBIPorGin195531_1708	Vitamin_B12_ABC_transporter_permease_component_BtuC
VBIPorGin195531_1710	hypothetical_protein
VBIPorGin195531_1711	FIG00936574_hypothetical_protein
VBIPorGin195531_1712	FIG00936509_hypothetical_protein
VBIPorGin195531_1713	HDIG_domain_protein
VBIPorGin195531_1714	Stress_responsive_alpha-beta_barrel_domain_protein_Dabb
[truncated: 2,940 more rows]

## Sheet: Tannerella forsythia
Table S1. Up-regulated genes in members of the red complex during periodontal disease progression.
After identifying up-regulated genes of the whole community we selected those up-regulated genes corresponding to the red complex
(Porphyromonas gingivalis, Treponema denticola and Tannerella forsythia), which are consider major periodontal pathogens.
Locus ID	Annotation (PATRIC,HOMD,JCVI)
VBITanFor42681_0001	hypothetical_protein
VBITanFor42681_0002	hypothetical_protein
VBITanFor42681_0003	Chromosomal_replication_initiator_protein_DnaA
VBITanFor42681_0004	efflux_ABC_transporter_permease_protein
VBITanFor42681_0005	LSU_ribosomal_protein_L19p
VBITanFor42681_0006	Beta-N-acetylglucosaminidase
VBITanFor42681_0007	hypothetical_protein
VBITanFor42681_0008	1-acyl-sn-glycerol-3-phosphate_acyltransferase_(EC_2.3.1.51)
VBITanFor42681_0009	FAD_dependent_oxidoreductase
VBITanFor42681_0010	3-oxoacyl-acyl-carrier-proteinsynthase_KASI_(EC_2.3.1.41)
VBITanFor42681_0011	hypothetical_protein
VBITanFor42681_0012	leucine_rich_repeat_protein
VBITanFor42681_0013	Endothelin-converting_enzyme_1_precursor_(EC_3.4.24.71)
VBITanFor42681_0014	hypothetical_protein
VBITanFor42681_0015	Vitamin_B12_ABC_transporter_B12-binding_component_BtuF
VBITanFor42681_0016	iron_chelate_uptake_ABC_transporter_FeCT_family_permease_protein
VBITanFor42681_0017	Ferric_enterobactin_transport_ATP-binding_protein_FepC_(TC_3.A.1.14.2)
VBITanFor42681_0018	hypothetical_protein
VBITanFor42681_0019	hypothetical_protein
VBITanFor42681_0020	Dihydroorotate_dehydrogenase_electron_transfer_subunit_(EC_1.3.3.1)
VBITanFor42681_0021	Dihydroorotate_dehydrogenase_catalytic_subunit_(EC_1.3.3.1)
VBITanFor42681_0022	putative_internalin-J
VBITanFor42681_0023	hypothetical_protein
VBITanFor42681_0024	Mg2+_transporter-C_MgtC_family
VBITanFor42681_0025	hypothetical_protein
VBITanFor42681_0026	tRNA_pseudouridine_synthase_A_(EC_4.2.1.70)
VBITanFor42681_0027	putative_permease
VBITanFor42681_0028	Cobyrinic_acid_A_C-diamide_synthase
VBITanFor42681_0029	polysaccharide_deacetylase
VBITanFor42681_0030	hypothetical_protein
VBITanFor42681_0031	TonB-dependent_receptor
VBITanFor42681_0032	putative_lipoprotein
VBITanFor42681_0033	tetratricopeptide_repeat_protein
VBITanFor42681_0034	TonB-dependent_receptor
VBITanFor42681_0035	hypothetical_protein
VBITanFor42681_0036	Xanthan_lyase
VBITanFor42681_0037	Putative_glycosyltransferase
VBITanFor42681_0038	hypothetical_protein
VBITanFor42681_0039	Amidase_enhancer
VBITanFor42681_0040	AmpG_permease
VBITanFor42681_0041	alternate_gene_name_yzbB
VBITanFor42681_0042	N-acetylglucosamine_related_transporter_NagX
VBITanFor42681_0043	hypothetical_protein
VBITanFor42681_0044	N-acetylmuramic_acid_6-phosphate_etherase_(EC_4.2.-.-)
VBITanFor42681_0045	Haloacid_dehalogenase-like_hydrolase
VBITanFor42681_0046	hypothetical_protein
VBITanFor42681_0047	peptidase_S41_family
VBITanFor42681_0049	hypothetical_protein
VBITanFor42681_0050	hypothetical_protein
VBITanFor42681_0052	transposase_IS4_family
VBITanFor42681_0053	hypothetical_protein
VBITanFor42681_0054	radical_SAM_domain_protein
VBITanFor42681_0055	hypothetical_protein
VBITanFor42681_0056	hypothetical_protein
VBITanFor42681_0058	hypothetical_protein
VBITanFor42681_0059	hypothetical_protein
VBITanFor42681_0060	hypothetical_protein
VBITanFor42681_0061	hypothetical_protein
VBITanFor42681_0063	glycosyltransferase_group_1_family_protein
VBITanFor42681_0065	hypothetical_protein
VBITanFor42681_0066	hypothetical_protein
VBITanFor42681_0067	putative_lipoprotein
VBITanFor42681_0069	hypothetical_protein
VBITanFor42681_0070	ABC_transporter_ATP-binding_protein
VBITanFor42681_0071	hypothetical_protein
VBITanFor42681_0072	radical_SAM_domain_protein
VBITanFor42681_0074	ABC_transporter_ATP-binding_protein
VBITanFor42681_0075	hypothetical_protein
VBITanFor42681_0076	GumN_protein
VBITanFor42681_0077	hypothetical_protein
VBITanFor42681_0078	glycosyltransferase_group_1_family_protein
VBITanFor42681_0079	LytTr_DNA-binding_domain_protein
VBITanFor42681_0080	integrase_core_domain_protein
VBITanFor42681_0083	hypothetical_protein
VBITanFor42681_0084	hypothetical_protein
VBITanFor42681_0086	hypothetical_protein
VBITanFor42681_0087	ABC_transporter_ATP-binding_protein
VBITanFor42681_0089	glycosyltransferase_group_1_family_protein
VBITanFor42681_0090	lanthionine_synthetase_C-like_protein
VBITanFor42681_0091	GumN_protein
VBITanFor42681_0092	GroES-like_protein
VBITanFor42681_0093	hypothetical_protein
VBITanFor42681_0094	hypothetical_protein
VBITanFor42681_0095	ABC_transporter_ATP-binding_protein
VBITanFor42681_0096	hypothetical_protein
VBITanFor42681_0097	hypothetical_protein
VBITanFor42681_0098	hypothetical_protein
VBITanFor42681_0099	hypothetical_protein
VBITanFor42681_0100	hypothetical_protein
VBITanFor42681_0101	LPS_glycosyltransferase
VBITanFor42681_0102	Asparaginyl-tRNA_synthetase_(EC_6.1.1.22)
VBITanFor42681_0103	Ribosomal_large_subunit_pseudouridine_synthase_B_(EC_4.2.1.70)
VBITanFor42681_0104	Adenylosuccinate_lyase_(EC_4.3.2.2)
VBITanFor42681_0105	transcriptional_regulatory_protein
VBITanFor42681_0106	putative_lipoprotein
VBITanFor42681_0107	TonB-dependent_receptor
VBITanFor42681_0108	Lipid_A_export_ATP-binding_permease_protein_MsbA
VBITanFor42681_0109	Lipid_A_export_ATP-binding_permease_protein_MsbA
VBITanFor42681_0110	Anaerobic_C4-dicarboxylate_transporter
VBITanFor42681_0111	ketopantoate_reductase_PanE_ApbA_C_terminal_domain_protein
VBITanFor42681_0112	glutamine_amidotransferase_class_I
VBITanFor42681_0113	Para-aminobenzoate_synthase_aminase_component_(EC_2.6.1.85)
VBITanFor42681_0114	hypothetical_protein
VBITanFor42681_0115	Pyruvate_formate-lyase_(EC_2.3.1.54)
VBITanFor42681_0116	hypothetical_protein
VBITanFor42681_0117	transporter_major_facilitator_family_protein
VBITanFor42681_0118	putative_pyruvate_formate-lyase_1-activating_enzyme
VBITanFor42681_0119	pseudouridine_synthase_RluA_family
VBITanFor42681_0120	putative_10_kDa_chaperonin
VBITanFor42681_0121	hypothetical_protein
VBITanFor42681_0122	Glutamate_synthase_NADPH_small_chain_(EC_1.4.1.13)
VBITanFor42681_0123	putative_lipoprotein
VBITanFor42681_0124	hypothetical_protein
VBITanFor42681_0125	hydrolase_NUDIX_family
VBITanFor42681_0126	Large-conductance_mechanosensitive_channel
VBITanFor42681_0127	Na+_H+_antiporter_NhaA_type
VBITanFor42681_0128	LytTr_DNA-binding_domain_protein
VBITanFor42681_0129	histidine_kinase
VBITanFor42681_0130	hypothetical_protein
VBITanFor42681_0131	putative_FtsX-related_transmembrane_transport_protein
VBITanFor42681_0132	hypothetical_protein
VBITanFor42681_0133	putative_FtsX-related_transmembrane_transport_protein
VBITanFor42681_0134	hypothetical_protein
VBITanFor42681_0135	ABC_transporter_ATP-binding_protein
VBITanFor42681_0136	efflux_ABC_transporter_permease_protein
VBITanFor42681_0137	hypothetical_protein
VBITanFor42681_0138	hypothetical_protein
VBITanFor42681_0139	ABC_transporter_permease
VBITanFor42681_0140	outer_membrane_efflux_protein
VBITanFor42681_0141	divergent_AAA_domain_protein
VBITanFor42681_0142	Two-component_system_response_regulator
VBITanFor42681_0143	Sensor_histidine_kinase
VBITanFor42681_0144	methylated-DNA--_protein-cysteine_S-methyltransferase
VBITanFor42681_0145	hypothetical_protein
VBITanFor42681_0146	hypothetical_protein
VBITanFor42681_0147	hypothetical_protein
VBITanFor42681_0148	TonB-dependent_receptor
VBITanFor42681_0149	putative_membrane_protein
VBITanFor42681_0150	hypothetical_protein
VBITanFor42681_0151	Alpha-amylase_(EC_3.2.1.1)
VBITanFor42681_0152	Glycosyltransferase_(EC_2.4.1.-)
VBITanFor42681_0153	Putative_glycogen_debranching_enzyme_archaeal_type_TIGR01561
VBITanFor42681_0154	hypothetical_protein
VBITanFor42681_0157	Acyl-coenzyme_A_synthetases_AMP-(fatty)_acid_ligases
VBITanFor42681_0158	Transcriptional_regulator
VBITanFor42681_0159	hypothetical_protein
VBITanFor42681_0160	hypothetical_protein
VBITanFor42681_0161	dephospho-CoA_kinase
VBITanFor42681_0162	hypothetical_protein
VBITanFor42681_0163	preprotein_translocase_YajC_subunit
VBITanFor42681_0164	Transcription_termination_protein_NusB
VBITanFor42681_0165	L-asparaginase_(EC_3.5.1.1)
VBITanFor42681_0166	CAAX_amino_terminal_protease_family_protein
VBITanFor42681_0167	Beta-glucanase_precursor_(EC_3.2.1.73)
VBITanFor42681_0168	putative_lipoprotein
VBITanFor42681_0169	TonB-dependent_receptor
VBITanFor42681_0170	sigma_factor_regulatory_protein_FecR_PupR_family
VBITanFor42681_0171	RNA_polymerase_sigma-70_factor
VBITanFor42681_0172	hypothetical_protein
VBITanFor42681_0173	FIG00897767_hypothetical_protein
VBITanFor42681_0174	Phosphoserine_aminotransferase_(EC_2.6.1.52)
VBITanFor42681_0175	TIGR02436_family_protein
VBITanFor42681_0176	D-3-phosphoglycerate_dehydrogenase_(EC_1.1.1.95)
VBITanFor42681_0177	FIG008208_hypothetical_protein
VBITanFor42681_0178	HAD_hydrolase_family_IA_variant_3
VBITanFor42681_0179	RNA_polymerase_sigma_factor_sigma-70_family
VBITanFor42681_0180	hypothetical_protein
VBITanFor42681_0181	hypothetical_protein
VBITanFor42681_0182	hypothetical_protein
VBITanFor42681_0183	hypothetical_protein
VBITanFor42681_0184	hypothetical_protein
VBITanFor42681_0185	CRISPR-associated_RAMP_protein
VBITanFor42681_0186	hypothetical_protein
VBITanFor42681_0187	hypothetical_protein
VBITanFor42681_0188	hypothetical_protein
VBITanFor42681_0189	hypothetical_protein
VBITanFor42681_0190	hypothetical_protein
VBITanFor42681_0191	DNA_ligase_(EC_6.5.1.2)
VBITanFor42681_0192	hypothetical_protein
VBITanFor42681_0193	Dihydrodipicolinate_synthase_(EC_4.2.1.52)
VBITanFor42681_0194	Rhamnulose-1-phosphate_aldolase_(EC_4.1.2.19)
VBITanFor42681_0195	L-rhamnose-proton_symporter
VBITanFor42681_0196	L-rhamnose_isomerase_(EC_5.3.1.14)
VBITanFor42681_0197	Rhamnulokinase_(EC_2.7.1.5)
VBITanFor42681_0198	RNA_polymerase_sigma-70_factor
VBITanFor42681_0199	hypothetical_protein
VBITanFor42681_0200	proline--tRNA_ligase
VBITanFor42681_0201	3-methyl-2-oxobutanoate_hydroxymethyltransferase_(EC_2.1.2.11)
VBITanFor42681_0202	peptidase_S41_family
VBITanFor42681_0203	hypothetical_protein
VBITanFor42681_0204	LemA_family_protein
VBITanFor42681_0205	Heat_shock_protein_HtpX_(EC_3.4.24.-)
VBITanFor42681_0206	threonine_alanine_tRNA_ligase_second_additional_domain_protein
VBITanFor42681_0207	Phosphoglycerate_kinase_(EC_2.7.2.3)
VBITanFor42681_0208	MATE_efflux_family_protein
VBITanFor42681_0209	Riboflavin_synthase_eubacterial_eukaryotic_(EC_2.5.1.9)
VBITanFor42681_0210	Pyrophosphate--fructose_6-phosphate_1-phosphotransferase_beta_subunit_(EC_2.7.1.90)
VBITanFor42681_0211	hypothetical_protein
VBITanFor42681_0212	transcriptional_regulator_BlaI_MecI_CopY_family
VBITanFor42681_0213	Regulatory_sensor-transducer_BlaR1_MecR1_family_TonB-dependent_receptor
VBITanFor42681_0214	hypothetical_protein
VBITanFor42681_0215	hypothetical_protein
VBITanFor42681_0216	hypothetical_protein
VBITanFor42681_0217	Chaperone_protein_DnaJ
VBITanFor42681_0218	co-chaperone_GrpE
VBITanFor42681_0219	PDZ_DHR_GLGF_domain_protein
VBITanFor42681_0220	Recombination_inhibitory_protein_MutS2
VBITanFor42681_0221	hypothetical_protein
VBITanFor42681_0222	putative_dihydroorotate_dehydrogenase_2
VBITanFor42681_0223	Hypothetical_protein_YggS_proline_synthase_co-transcribed_bacterial_homolog_PROSC
VBITanFor42681_0224	hypothetical_protein
VBITanFor42681_0225	acetyltransferase_GNAT_family
VBITanFor42681_0227	hypothetical_protein
VBITanFor42681_0228	Transcription-repair_coupling_factor
VBITanFor42681_0229	Acyl-CoA_dehydrogenase_(EC_1.3.99.3)
VBITanFor42681_0230	Electron_transfer_flavoprotein_alpha_subunit
VBITanFor42681_0231	hypothetical_protein
VBITanFor42681_0232	Electron_transfer_flavoprotein_beta_subunit
VBITanFor42681_0233	hypothetical_protein
VBITanFor42681_0234	2-Keto-3-deoxy-D-manno-octulosonate-8-phosphate_synthase_(EC_2.5.1.55)
VBITanFor42681_0235	tRNA_dimethylallyltransferase
VBITanFor42681_0236	hypothetical_protein
VBITanFor42681_0237	hypothetical_protein
VBITanFor42681_0238	hypothetical_protein
VBITanFor42681_0239	NAD-dependent_glyceraldehyde-3-phosphate_dehydrogenase_(EC_1.2.1.12)
VBITanFor42681_0240	hypothetical_protein
VBITanFor42681_0241	hypothetical_protein
VBITanFor42681_0242	hypothetical_protein
VBITanFor42681_0244	ribosomal_protein_L11_methyltransferase
VBITanFor42681_0245	hypothetical_protein
VBITanFor42681_0246	putative_oxygen_regulatory_protein_NreC
VBITanFor42681_0247	ATPase_histidine_kinase_DNA_gyrase_B_HSP90_domain_protein
VBITanFor42681_0248	hypothetical_protein
VBITanFor42681_0249	hypothetical_protein
VBITanFor42681_0250	repeat_protein
VBITanFor42681_0252	hypothetical_protein
VBITanFor42681_0254	putative_membrane_protein
VBITanFor42681_0255	hypothetical_protein
VBITanFor42681_0256	hypothetical_protein
VBITanFor42681_0257	hypothetical_protein
VBITanFor42681_0258	hypothetical_protein
VBITanFor42681_0260	hypothetical_protein
VBITanFor42681_0261	UDP-glucose_4-epimerase_(EC_5.1.3.2)
VBITanFor42681_0262	hypothetical_protein
VBITanFor42681_0263	ribosomal_protein_L33
VBITanFor42681_0264	ribosomal_protein_L28
VBITanFor42681_0265	lipase_acylhydrolase_family_protein
VBITanFor42681_0266	YbaK_proline--tRNA_ligase_associated_domain_protein
VBITanFor42681_0267	Purine_nucleoside_phosphorylase_(EC_2.4.2.1)
VBITanFor42681_0268	hypothetical_protein
VBITanFor42681_0269	tetratricopeptide_repeat_protein
VBITanFor42681_0270	TonB-dependent_receptor
VBITanFor42681_0271	SusD_family_protein
VBITanFor42681_0272	Beta-galactosidase_(EC_3.2.1.23)
VBITanFor42681_0274	putative_lipoprotein
VBITanFor42681_0275	metallo-beta-lactamase_family_protein
VBITanFor42681_0276	hypothetical_protein
VBITanFor42681_0277	L-fucose_isomerase_(EC_5.3.1.25)
VBITanFor42681_0278	Fucose_permease
VBITanFor42681_0279	cytidyltransferase-like_protein
VBITanFor42681_0280	Glucose-1-phosphate_thymidylyltransferase_(EC_2.7.7.24)
VBITanFor42681_0281	outer_membrane_protein_40
VBITanFor42681_0282	Putative_cytochrome_C-type_biogenesis_protein
VBITanFor42681_0283	peptidase_S9A_B_C_family_catalytic_domain_protein
VBITanFor42681_0284	hypothetical_protein
VBITanFor42681_0285	Alpha-1_2-mannosidase
VBITanFor42681_0286	hypothetical_protein
VBITanFor42681_0287	Multidrug_efflux_pump_BexA
VBITanFor42681_0288	Aspartate_1-decarboxylase_(EC_4.1.1.11)
VBITanFor42681_0289	Pantoate--beta-alanine_ligase_(EC_6.3.2.1)
VBITanFor42681_0290	Similar_to_glycogen_synthase_(EC_2.4.1.21)
VBITanFor42681_0291	putative_lipoprotein
VBITanFor42681_0292	hypothetical_protein
VBITanFor42681_0293	hypothetical_protein
VBITanFor42681_0294	hypothetical_protein
VBITanFor42681_0297	death-on-curing_family_protein
VBITanFor42681_0298	hypothetical_protein
VBITanFor42681_0299	putative_membrane_protein
VBITanFor42681_0300	polysaccharide_deacetylase
VBITanFor42681_0301	transcriptional_regulator_BlaI_MecI_CopY_family
VBITanFor42681_0302	TonB-dependent_receptor
VBITanFor42681_0306	putative_lipoprotein
VBITanFor42681_0308	hypothetical_protein
VBITanFor42681_0310	hypothetical_protein
VBITanFor42681_0311	hypothetical_protein
VBITanFor42681_0312	signal_peptidase_I
VBITanFor42681_0314	hypothetical_protein
VBITanFor42681_0315	hypothetical_protein
VBITanFor42681_0317	hypothetical_protein
VBITanFor42681_0320	hypothetical_protein
VBITanFor42681_0321	hypothetical_protein
VBITanFor42681_0322	hypothetical_protein
VBITanFor42681_0323	hypothetical_protein
VBITanFor42681_0324	hypothetical_protein
VBITanFor42681_0325	hypothetical_protein
VBITanFor42681_0327	hypothetical_protein
VBITanFor42681_0331	signal_peptidase_I
VBITanFor42681_0332	hypothetical_protein
VBITanFor42681_0333	glycosyltransferase_group_2_family_protein
VBITanFor42681_0334	FIG00936757_hypothetical_protein
VBITanFor42681_0335	putative_integral_membrane_protein
VBITanFor42681_0336	Polysaccharide_biosynthesis_protein
VBITanFor42681_0337	Holliday_junction_DNA_helicase_RuvB
VBITanFor42681_0338	Probable_Co_Zn_Cd_efflux_system_membrane_fusion_protein
VBITanFor42681_0339	hypothetical_protein
VBITanFor42681_0341	hypothetical_protein
VBITanFor42681_0343	Cobalt-zinc-cadmium_resistance_protein_CzcA_Cation_efflux_system_protein_CusA
VBITanFor42681_0344	outer_membrane_efflux_protein
VBITanFor42681_0345	RND_multidrug_efflux_transporter_Acriflavin_resistance_protein
VBITanFor42681_0346	TIGR01200_family_protein
VBITanFor42681_0347	hypothetical_protein
VBITanFor42681_0348	putative_membrane_protein
VBITanFor42681_0349	hypothetical_protein
VBITanFor42681_0350	TonB-dependent_receptor
VBITanFor42681_0351	FIG00898800_hypothetical_protein
VBITanFor42681_0352	YqeY-like_protein
VBITanFor42681_0353	Cell_division_protein_FtsZ_(EC_3.4.24.-)
VBITanFor42681_0354	cell_division_protein_FtsA
VBITanFor42681_0355	hypothetical_protein
VBITanFor42681_0356	UDP-N-acetylmuramate--alanine_ligase_(EC_6.3.2.8)
VBITanFor42681_0357	UDP-N-acetylglucosamine--N-acetylmuramyl-(pentapeptide)_pyrophosphoryl-undecaprenol_N-acetylglucosamine_transferase_(EC_2.4.1.227)
VBITanFor42681_0358	Cell_division_protein_FtsW
VBITanFor42681_0359	UDP-N-acetylmuramoylalanine--D-glutamate_ligase_(EC_6.3.2.9)
VBITanFor42681_0360	Phospho-N-acetylmuramoyl-pentapeptide-transferase_(EC_2.7.8.13)
VBITanFor42681_0361	UDP-N-acetylmuramoylalanyl-D-glutamate--2_6-diaminopimelate_ligase_(EC_6.3.2.13)
VBITanFor42681_0362	Cell_division_protein_FtsI_peptidoglycan_synthetase(EC2.4.1.129)
VBITanFor42681_0363	hypothetical_protein
VBITanFor42681_0364	rRNA_small_subunit_methyltransferase_H
VBITanFor42681_0365	Acyltransferase
VBITanFor42681_0366	Hemolysin_A
VBITanFor42681_0367	ribose-5-phosphate_isomerase_B
VBITanFor42681_0368	Transketolase_(EC_2.2.1.1)
VBITanFor42681_0369	Propionyl-CoA_succinyl-CoA_transferase
VBITanFor42681_0370	HAD_hydrolase_family_IA_variant_1
VBITanFor42681_0371	hypothetical_protein
VBITanFor42681_0372	hypothetical_protein
VBITanFor42681_0373	TonB-dependent_receptor_plug_domain_protein
VBITanFor42681_0374	putative_lipoprotein
VBITanFor42681_0375	hypothetical_protein
VBITanFor42681_0376	hypothetical_protein
VBITanFor42681_0377	hypothetical_protein
VBITanFor42681_0378	outer_membrane_insertion_signal_domain_protein
VBITanFor42681_0379	RNA_polymerase_sigma-70_factor_ECF_subfamily
VBITanFor42681_0380	hypothetical_protein
VBITanFor42681_0381	Ribulose-phosphate_3-epimerase_(EC_5.1.3.1)
VBITanFor42681_0382	ComEC_Rec2-like_protein
VBITanFor42681_0383	RNA_polymerase_sigma_factor_RpoD
VBITanFor42681_0384	HtrA_protease_chaperone_protein
VBITanFor42681_0385	hypothetical_protein
VBITanFor42681_0386	FIG00897375_hypothetical_protein
VBITanFor42681_0387	AP_endonuclease_family_2
VBITanFor42681_0388	hypothetical_protein
VBITanFor42681_0389	hypothetical_protein
VBITanFor42681_0390	GMP_synthase_glutamine-hydrolyzing(EC6.3.5.2)
VBITanFor42681_0391	putative_transporter
VBITanFor42681_0392	hypothetical_protein
VBITanFor42681_0393	peptidase_M48_family
VBITanFor42681_0394	6-phosphogluconate_dehydrogenase_decarboxylating_(EC_1.1.1.44)
VBITanFor42681_0395	MATE_efflux_family_protein
VBITanFor42681_0396	Erythronate-4-phosphate_dehydrogenase_(EC_1.1.1.290)
VBITanFor42681_0397	YhcH_YjgK_YiaL_family_protein
VBITanFor42681_0398	hypothetical_protein
VBITanFor42681_0399	TldD_PmbA_family_protein
VBITanFor42681_0400	TldD_protein_part_of_proposed_TldE_TldD_proteolytic_complex_(PMID_12029038)
VBITanFor42681_0401	hypothetical_protein
VBITanFor42681_0402	Beta-galactosidase_(EC_3.2.1.23)
VBITanFor42681_0403	tRNA-i(6)A37_methylthiotransferase
VBITanFor42681_0404	Putative_phosphohydrolase_Icc_family
VBITanFor42681_0405	endonuclease_exonuclease_phosphatase_family_protein
VBITanFor42681_0406	Acyl-ACP_thioesterase
VBITanFor42681_0407	hypothetical_protein
VBITanFor42681_0408	hypothetical_protein
VBITanFor42681_0409	6-phosphogluconolactonase
VBITanFor42681_0410	Glucose-6-phosphate_1-dehydrogenase_(EC_1.1.1.49)
VBITanFor42681_0411	outer_membrane_efflux_protein
VBITanFor42681_0412	Membrane_fusion_efflux_protein
VBITanFor42681_0413	ABC_transporter_permease_protein
VBITanFor42681_0414	ABC_transporter_permease_protein
VBITanFor42681_0415	ABC_transporter_ATP-binding_protein_YvcR
VBITanFor42681_0416	hypothetical_protein
VBITanFor42681_0417	alpha_amylase_catalytic_domain_protein
VBITanFor42681_0418	hypothetical_protein
VBITanFor42681_0419	Multimodular_transpeptidase-transglycosylase_(EC_2.4.1.129)_(EC_3.4.-.-)
VBITanFor42681_0420	FIG00908368_hypothetical_protein
VBITanFor42681_0421	Orotate_phosphoribosyltransferase_(EC_2.4.2.10)
VBITanFor42681_0422	hypothetical_protein
VBITanFor42681_0423	Argininosuccinate_lyase_(EC_4.3.2.1)
VBITanFor42681_0424	Rieske_2Fe-2S_domain_protein
VBITanFor42681_0425	glycosyltransferase_group_1_family_protein
VBITanFor42681_0426	Ribonuclease_HI-related_protein_3
VBITanFor42681_0427	antioxidant_AhpC_TSA_family
VBITanFor42681_0428	Adenosylcobinamide-phosphate_guanylyltransferase_(EC_2.7.7.62)
VBITanFor42681_0429	Tyrosyl-tRNA_synthetase_(EC_6.1.1.1)
VBITanFor42681_0430	GTP-binding_protein_EngA
VBITanFor42681_0431	GTP-binding_protein_Era
VBITanFor42681_0432	3-oxoacyl-acyl-carrier-proteinsynthase_KASIII_(EC_2.3.1.41)
VBITanFor42681_0433	ribosomal_protein_L32
VBITanFor42681_0434	hypothetical_protein
VBITanFor42681_0435	Alpha-1_2-mannosidase
VBITanFor42681_0436	hypothetical_protein
VBITanFor42681_0437	glycoside_hydrolase_family_2_sugar_binding
VBITanFor42681_0438	glycosyl_hydrolase_family_2_sugar_binding_domain_protein
VBITanFor42681_0439	hypothetical_protein
VBITanFor42681_0440	TonB-dependent_receptor
VBITanFor42681_0441	TonB-dependent_receptor
VBITanFor42681_0442	sigma_factor_regulatory_protein_FecR_PupR_family
VBITanFor42681_0443	peptidase_S9A_B_C_family_catalytic_domain_protein
VBITanFor42681_0444	SusD_family_protein
VBITanFor42681_0445	TonB-dependent_receptor
VBITanFor42681_0447	hypothetical_protein
VBITanFor42681_0448	hypothetical_protein
VBITanFor42681_0449	hypothetical_protein
VBITanFor42681_0450	antioxidant_AhpC_TSA_family
VBITanFor42681_0451	hypothetical_protein
VBITanFor42681_0452	Transaldolase_(EC_2.2.1.2)
VBITanFor42681_0453	GTP-binding_protein_EngB
VBITanFor42681_0454	hypothetical_protein
VBITanFor42681_0455	hypothetical_protein
VBITanFor42681_0456	hypothetical_protein
VBITanFor42681_0457	Tryptophanyl-tRNA_synthetase_(EC_6.1.1.2)
VBITanFor42681_0458	antibiotic_biosynthesis_monooxygenase
VBITanFor42681_0459	hypothetical_protein
VBITanFor42681_0460	Malate_dehydrogenase_(EC_1.1.1.37)
VBITanFor42681_0461	hypothetical_protein
VBITanFor42681_0462	1-deoxy-D-xylulose_5-phosphate_synthase_(EC_2.2.1.7)
VBITanFor42681_0463	Trk_system_potassium_uptake_protein_TrkA
VBITanFor42681_0464	Potassium_uptake_protein_TrkH
VBITanFor42681_0465	hypothetical_protein
VBITanFor42681_0466	TonB-dependent_receptor
VBITanFor42681_0467	hypothetical_protein
VBITanFor42681_0468	ErfK_YbiS_YcfS_YnhG
VBITanFor42681_0469	hypothetical_protein
VBITanFor42681_0470	archaeal_ATPase_fused_to_C-terminal_DUF234_domain
VBITanFor42681_0471	hypothetical_protein
VBITanFor42681_0472	transposase_IS4_family
VBITanFor42681_0473	toxin-antitoxin_system_antitoxin_component_Xre_family
VBITanFor42681_0474	HIPA_PROTEIN
VBITanFor42681_0475	hypothetical_protein
VBITanFor42681_0476	transcriptional_regulator_y4mF_family
VBITanFor42681_0477	HipA_protein
VBITanFor42681_0478	GTPase_and_tRNA-U34_5-formylation_enzyme_TrmE
VBITanFor42681_0479	hypothetical_protein
VBITanFor42681_0480	Excinuclease_ABC_subunit_B
VBITanFor42681_0481	hypothetical_protein
VBITanFor42681_0482	hypothetical_protein
VBITanFor42681_0483	CutC_family_protein
VBITanFor42681_0484	UDP-glucose_dehydrogenase_(EC_1.1.1.22)
VBITanFor42681_0485	hypothetical_protein
VBITanFor42681_0486	hypothetical_protein
VBITanFor42681_0487	putative_membrane_protein
VBITanFor42681_0488	glycosyltransferase_group_1_family_protein
VBITanFor42681_0489	Radical_SAM_domain_heme_biosynthesis_protein
VBITanFor42681_0490	Alpha-D-GlcNAc_alpha-1_2-L-rhamnosyltransferase_(EC_2.4.1.-)
VBITanFor42681_0491	hypothetical_protein
VBITanFor42681_0492	LICD_family_protein
VBITanFor42681_0493	polysaccharide_biosynthesis_protein
VBITanFor42681_0494	glycerophosphodiester_phosphodiesterase_family_protein
VBITanFor42681_0495	chain_length_determinant_protein
VBITanFor42681_0496	polysaccharide_biosynthesis_export_protein
VBITanFor42681_0497	V-type_ATP_synthase_subunit_K_(EC_3.6.3.14)
VBITanFor42681_0498	V-type_ATP_synthase_subunit_I_(EC_3.6.3.14)
VBITanFor42681_0499	V-type_ATP_synthase_subunit_D_(EC_3.6.3.14)
VBITanFor42681_0500	V-type_ATP_synthase_subunit_B_(EC_3.6.3.14)
VBITanFor42681_0501	V-type_ATP_synthase_subunit_A_(EC_3.6.3.14)
VBITanFor42681_0502	hypothetical_protein
VBITanFor42681_0503	putative_ATP_synthase_subunit_E
VBITanFor42681_0504	ATPase_histidine_kinase_DNA_gyrase_B_HSP90_domain_protein
VBITanFor42681_0505	response_regulator_receiver_domain_protein
VBITanFor42681_0506	fibronectin_type_III_domain_protein
VBITanFor42681_0509	hypothetical_protein
VBITanFor42681_0510	hypothetical_protein
VBITanFor42681_0511	hypothetical_protein
VBITanFor42681_0512	bacterial_group_2_Ig-like_protein
VBITanFor42681_0513	bacterial_group_2_Ig-like_protein
VBITanFor42681_0514	hypothetical_protein
VBITanFor42681_0515	hypothetical_protein
VBITanFor42681_0516	hypothetical_protein
VBITanFor42681_0517	hypothetical_protein
VBITanFor42681_0518	hypothetical_protein
VBITanFor42681_0519	hydrolase_TatD_family
VBITanFor42681_0520	YidD_family_protein
VBITanFor42681_0521	ribonuclease_P_protein_component
VBITanFor42681_0522	uroporphyrinogen-III_synthase_HemD_putative
VBITanFor42681_0523	putative_membrane_protein
VBITanFor42681_0524	L-aspartate_oxidase_(EC_1.4.3.16)
VBITanFor42681_0525	RNA_polymerase_sigma-70_factor
VBITanFor42681_0526	sigma_factor_regulatory_protein_FecR_PupR_family
VBITanFor42681_0527	TonB-dependent_receptor
VBITanFor42681_0528	SusD_family_protein
VBITanFor42681_0529	Neuraminidase_NanP
VBITanFor42681_0530	Sulfate_permease
VBITanFor42681_0531	peptide_chain_release_factor_2
VBITanFor42681_0532	hypothetical_protein
VBITanFor42681_0533	hypothetical_protein
VBITanFor42681_0534	HIPA_PROTEIN
VBITanFor42681_0536	6_7-dimethyl-8-ribityllumazine_synthase
VBITanFor42681_0537	tetratricopeptide_repeat_protein
VBITanFor42681_0538	DNA_recombination_and_repair_protein_RecF
VBITanFor42681_0539	hypothetical_protein
VBITanFor42681_0540	5-formyltetrahydrofolate_cyclo-ligase
VBITanFor42681_0541	Carboxy-terminal_processing_protease
VBITanFor42681_0542	dCMP_deaminase_(EC_3.5.4.12)
VBITanFor42681_0543	nicotinate-nucleotide_adenylyltransferase
VBITanFor42681_0544	Guanylate_kinase_(EC_2.7.4.8)
VBITanFor42681_0545	Protein_YicC
VBITanFor42681_0547	hypothetical_protein
VBITanFor42681_0555	DNA_binding_domain_protein_excisionase_family
VBITanFor42681_0564	hypothetical_protein
VBITanFor42681_0565	integrase
VBITanFor42681_0567	Long-chain-fatty-acid--CoA_ligase_(EC_6.2.1.3)
VBITanFor42681_0568	MiaB_family_protein_possibly_involved_in_tRNA_or_rRNA_modification
VBITanFor42681_0569	lipid_A_biosynthesis_(KDO)2-(lauroyl)-lipid_IVA_acyltransferase
VBITanFor42681_0570	Glycosyltransferase
VBITanFor42681_0571	hypothetical_protein
VBITanFor42681_0572	hypothetical_protein
VBITanFor42681_0573	PspC_domain_protein
VBITanFor42681_0574	transcriptional_regulator_PadR_family
VBITanFor42681_0575	Zinc_ABC_transporter_inner_membrane_permease_protein_ZnuB
VBITanFor42681_0576	TIGR00252_family_protein
VBITanFor42681_0577	hypothetical_protein
VBITanFor42681_0578	biotin--acetyl-CoA-carboxylase_ligase
VBITanFor42681_0579	glycosyl_hydrolase_family_2_sugar_binding_domain_protein
VBITanFor42681_0580	ATP_synthase_gamma_chain_(EC_3.6.3.14)
VBITanFor42681_0581	ATP_synthase_alpha_chain_(EC_3.6.3.14)
VBITanFor42681_0582	ATP_synthase_F1_delta_subunit
VBITanFor42681_0583	ATP_synthase_F0_B_subunit
VBITanFor42681_0584	ATP_synthase_F0_C_subunit
VBITanFor42681_0585	ATP_synthase_A_chain_(EC_3.6.3.14)
VBITanFor42681_0586	hypothetical_protein
VBITanFor42681_0587	ATP_synthase_delta_epsilon_subunit_beta-sandwich_domain_protein
VBITanFor42681_0588	ATP_synthase_beta_chain_(EC_3.6.3.14)
VBITanFor42681_0589	peptidase_S41_family
VBITanFor42681_0590	hypothetical_protein
VBITanFor42681_0591	Peptide_chain_release_factor_3
VBITanFor42681_0592	dTDP-4-dehydrorhamnose_reductase_(EC_1.1.1.133)
VBITanFor42681_0593	hypothetical_protein
VBITanFor42681_0594	metallo-beta-lactamase_domain_protein
VBITanFor42681_0595	ZINC_PROTEASE_(EC_3.4.99.-)
VBITanFor42681_0596	hypothetical_protein
VBITanFor42681_0597	Probable_poly(beta-D-mannuronate)_O-acetylase_(EC_2.3.1.-)
VBITanFor42681_0598	hypothetical_protein
VBITanFor42681_0599	hypothetical_protein
VBITanFor42681_0600	FIG00937589_hypothetical_protein
VBITanFor42681_0601	Chaperone_protein_DnaK
VBITanFor42681_0602	phage_integrase_family_protein
VBITanFor42681_0604	methyltransferase_domain_protein
VBITanFor42681_0606	DNA_binding_domain_protein_excisionase_family
VBITanFor42681_0607	FIG00939579_hypothetical_protein
VBITanFor42681_0609	hypothetical_protein
VBITanFor42681_0610	Mobilization_protein_BmgA
VBITanFor42681_0611	hypothetical_protein
VBITanFor42681_0617	FIG00936042_hypothetical_protein
VBITanFor42681_0618	hypothetical_protein
VBITanFor42681_0619	hypothetical_protein
VBITanFor42681_0620	Beta-glucosidase_(EC_3.2.1.21)
VBITanFor42681_0621	BNR_Asp-box_repeat_protein
VBITanFor42681_0622	hypothetical_protein
VBITanFor42681_0623	hypothetical_protein
VBITanFor42681_0624	thermolysin_metallopeptidase_catalytic_domain_protein
VBITanFor42681_0625	DNA_mismatch_repair_protein_MutS
VBITanFor42681_0626	SMP-30_Gluconolaconase_LRE-like_region
VBITanFor42681_0627	3'-to-5'_exoribonuclease_RNase_R
VBITanFor42681_0628	hypothetical_protein
VBITanFor42681_0629	2_3-bisphosphoglycerate-independent_phosphoglycerate_mutase_(EC_5.4.2.1)
VBITanFor42681_0630	hypothetical_protein
VBITanFor42681_0631	hypothetical_protein
VBITanFor42681_0632	Alfa-L-rhamnosidase_(EC_3.2.1.40)
VBITanFor42681_0633	nitroreductase_family_protein
VBITanFor42681_0634	hypothetical_protein
VBITanFor42681_0635	Cell_division_transporter_ATP-binding_protein_FtsE_(TC_3.A.5.1.1)
VBITanFor42681_0636	Aspartokinase_(EC_2.7.2.4)
VBITanFor42681_0637	Diaminopimelate_decarboxylase_(EC_4.1.1.20)
VBITanFor42681_0638	sporulation_and_cell_division_repeat_protein
VBITanFor42681_0639	hypothetical_protein
VBITanFor42681_0640	FIG00896849_hypothetical_protein
VBITanFor42681_0641	probable_NADH-dependent_dehydrogenase
VBITanFor42681_0642	TonB-dependent_receptor
VBITanFor42681_0643	SusD_family_protein
VBITanFor42681_0644	Arylsulfatase_(EC_3.1.6.1)
VBITanFor42681_0645	hypothetical_protein
VBITanFor42681_0646	hypothetical_protein
VBITanFor42681_0647	tetratricopeptide_repeat_protein
VBITanFor42681_0648	acyltransferase_family_protein
VBITanFor42681_0649	hypothetical_protein
VBITanFor42681_0650	hypothetical_protein
VBITanFor42681_0651	Histidine_ammonia-lyase_(EC_4.3.1.3)
VBITanFor42681_0652	YcaO-like_family
VBITanFor42681_0653	TonB-dependent_receptor_plug_domain_protein
VBITanFor42681_0654	hypothetical_protein
VBITanFor42681_0655	hypothetical_protein
VBITanFor42681_0656	transcriptional_regulator_LuxR_family
VBITanFor42681_0657	hypothetical_protein
VBITanFor42681_0658	Topoisomerase_IV_subunit_A_(EC_5.99.1.-)
VBITanFor42681_0659	hypothetical_protein
VBITanFor42681_0660	Carboxyl-terminal_protease-related_protein
VBITanFor42681_0661	Chromosome_(plasmid)_partitioning_protein_ParA_Sporulation_initiation_inhibitor_protein_Soj
VBITanFor42681_0662	Chromosome_(plasmid)_partitioning_protein_ParB_Stage_0_sporulation_protein_J
VBITanFor42681_0663	hypothetical_protein
VBITanFor42681_0664	Membrane-bound_lytic_murein_transglycosylase_D_precursor_(EC_3.2.1.-)
VBITanFor42681_0665	GTP_pyrophosphokinase_(EC_2.7.6.5)_Guanosine-3'_5'-bis(diphosphate)_3'-pyrophosphohydrolase_(EC_3.1.7.2)
VBITanFor42681_0666	hypothetical_protein
VBITanFor42681_0667	hypothetical_protein
VBITanFor42681_0668	hypothetical_protein
VBITanFor42681_0669	K+-dependent_Na+_Ca+_exchanger_family_protein
VBITanFor42681_0670	transcriptional_regulator_MerR_family
VBITanFor42681_0671	Peptidase_family_M23_(EC_3.4.24.-)
VBITanFor42681_0672	Alanyl-tRNA_synthetase_(EC_6.1.1.7)
VBITanFor42681_0673	3-dehydroquinate_synthase_(EC_4.2.3.4)
VBITanFor42681_0678	hypothetical_protein
VBITanFor42681_0679	Arylsulfatase_(EC_3.1.6.1)
VBITanFor42681_0680	hypothetical_protein
VBITanFor42681_0681	oxidoreductase_Gfo_Idh_MocA_family
VBITanFor42681_0682	Urocanate_hydratase_(EC_4.2.1.49)
VBITanFor42681_0683	hypothetical_protein
VBITanFor42681_0684	hypothetical_protein
VBITanFor42681_0686	Glutamate_formiminotransferase_(EC_2.1.2.5)_Glutamate_formyltransferase
VBITanFor42681_0687	Imidazolonepropionase_(EC_3.5.2.7)
VBITanFor42681_0689	putative_methenyltetrahydrofolate_cyclohydrolase
VBITanFor42681_0690	Histidine_ammonia-lyase_(EC_4.3.1.3)
VBITanFor42681_0691	TIGR01200_family_protein
VBITanFor42681_0692	hypothetical_protein
VBITanFor42681_0693	hypothetical_protein
VBITanFor42681_0694	virulence_factor_B_family_protein
VBITanFor42681_0695	putative_lipoprotein
VBITanFor42681_0696	hypothetical_protein
VBITanFor42681_0697	acid_phosphatase
VBITanFor42681_0698	phosphate-selective_porin_O_and_P
VBITanFor42681_0700	hypothetical_protein
VBITanFor42681_0701	hypothetical_protein
VBITanFor42681_0702	ABC_transporter_ATP-binding_protein
VBITanFor42681_0703	Sodium_neurotransmitter_symporter_family_protein
VBITanFor42681_0704	Aldose_1-epimerase_(EC_5.1.3.3)
VBITanFor42681_0705	Quinolinate_synthetase_(EC_2.5.1.72)
VBITanFor42681_0706	hypothetical_protein
VBITanFor42681_0707	tetratricopeptide_repeat_protein
VBITanFor42681_0708	TIGR02453_family_protein
VBITanFor42681_0709	hypothetical_protein
VBITanFor42681_0710	putative_lipoprotein
VBITanFor42681_0711	hypothetical_protein
VBITanFor42681_0712	acyl-CoA_thioester_hydrolase_YbgC_YbaW_family
VBITanFor42681_0713	DNA_protecting_protein_DprA
VBITanFor42681_0714	arylsulfatase
VBITanFor42681_0715	hypothetical_protein
VBITanFor42681_0716	Tryptophan_synthase_beta_chain_like_(EC_4.2.1.20)
VBITanFor42681_0717	Peptide_methionine_sulfoxide_reductase_MsrA_(EC_1.8.4.11)_Peptide_methionine_sulfoxide_reductase_MsrB_(EC_1.8.4.12)
VBITanFor42681_0718	Biotin_synthase_related_domain_containing_protein
VBITanFor42681_0719	putative_DNA_metabolism_protein
VBITanFor42681_0720	hypothetical_protein
VBITanFor42681_0721	hypothetical_protein
VBITanFor42681_0722	putative_membrane_protein
VBITanFor42681_0723	FIG00898163_hypothetical_protein
VBITanFor42681_0724	RND_multidrug_efflux_transporter_Acriflavin_resistance_protein
VBITanFor42681_0725	efflux_transporter_RND_family_MFP_subunit
VBITanFor42681_0726	putative_outer_membrane_lipoprotein_silC_precursor
VBITanFor42681_0727	FIG00898757_hypothetical_protein
VBITanFor42681_0728	ABC_transporter_ATP-binding_protein
VBITanFor42681_0729	Mannose-6-phosphate_isomerase_(EC_5.3.1.8)
VBITanFor42681_0730	1_4-alpha-glucan_(glycogen)_branching_enzyme_GH-13-type_(EC_2.4.1.18)
VBITanFor42681_0731	hypothetical_protein
VBITanFor42681_0732	2-isopropylmalate_synthase_(EC_2.3.3.13)
VBITanFor42681_0733	3-isopropylmalate_dehydratase_large_subunit_(EC_4.2.1.33)
VBITanFor42681_0734	hypothetical_protein
VBITanFor42681_0735	3-isopropylmalate_dehydratase_small_subunit_(EC_4.2.1.33)
VBITanFor42681_0736	(R)-citramalate_synthase_(EC_2.3.1.182)
VBITanFor42681_0737	3-isopropylmalate_dehydrogenase_(EC_1.1.1.85)
VBITanFor42681_0738	hypothetical_protein
VBITanFor42681_0739	FIG00898528_hypothetical_protein
VBITanFor42681_0740	RNA_methyltransferase_TrmH_family
VBITanFor42681_0741	hypothetical_protein
VBITanFor42681_0742	Mobile_element_protein
VBITanFor42681_0743	hypothetical_protein
VBITanFor42681_0744	hypothetical_protein
VBITanFor42681_0745	addiction_module_toxin_RelE_StbE_family
VBITanFor42681_0746	Na(+)_H(+)_antiporter
VBITanFor42681_0747	5-methyltetrahydrofolate--homocysteine_methyltransferase_(EC_2.1.1.13)
VBITanFor42681_0748	Putative_collagenase
VBITanFor42681_0749	Homoserine_O-succinyltransferase_(EC_2.3.1.46)
VBITanFor42681_0750	competence_damage-inducible_protein_CinA_N-terminal_domain_protein
VBITanFor42681_0751	YgjD_Kae1_Qri7_family_required_for_threonylcarbamoyladenosine_(t(6)A)_formation_in_tRNA
VBITanFor42681_0752	FIG00898933_hypothetical_protein
VBITanFor42681_0753	hypothetical_protein
VBITanFor42681_0754	Flavoredoxin
VBITanFor42681_0755	aspartate_carbamoyltransferase_regulatory_subunit
VBITanFor42681_0756	Aspartate_carbamoyltransferase_(EC_2.1.3.2)
VBITanFor42681_0757	peptidase_S54_family
VBITanFor42681_0758	hypothetical_protein
VBITanFor42681_0759	ribosomal_peptide_natural_product_small_molecule
VBITanFor42681_0761	hypothetical_protein
VBITanFor42681_0762	hypothetical_protein
VBITanFor42681_0763	hypothetical_protein
VBITanFor42681_0764	hypothetical_protein
VBITanFor42681_0765	ABC_transporter_ATP-binding_protein
VBITanFor42681_0766	hypothetical_protein
VBITanFor42681_0767	hypothetical_protein
VBITanFor42681_0768	hypothetical_protein
VBITanFor42681_0769	hypothetical_protein
VBITanFor42681_0770	efflux_ABC_transporter_permease_protein
VBITanFor42681_0772	hypothetical_protein
VBITanFor42681_0773	hypothetical_protein
VBITanFor42681_0776	putative_lipoprotein
VBITanFor42681_0777	hypothetical_protein
VBITanFor42681_0778	hypothetical_protein
VBITanFor42681_0779	putative_auxin-regulated_protein
VBITanFor42681_0780	hypothetical_protein
VBITanFor42681_0781	Sigma-70_region_2
VBITanFor42681_0782	hypothetical_protein
VBITanFor42681_0783	hypothetical_protein
VBITanFor42681_0784	hypothetical_protein
VBITanFor42681_0785	hypothetical_protein
VBITanFor42681_0786	hypothetical_protein
VBITanFor42681_0787	hypothetical_protein
VBITanFor42681_0788	hypothetical_protein
VBITanFor42681_0789	hypothetical_protein
VBITanFor42681_0790	peptidase_S9A_B_C_family_catalytic_domain_protein
VBITanFor42681_0791	RNA_polymerase_sigma-70_factor
VBITanFor42681_0792	sigma_factor_regulatory_protein_FecR_PupR_family
VBITanFor42681_0793	hypothetical_protein
VBITanFor42681_0794	hypothetical_protein
VBITanFor42681_0795	TIGR01200_family_protein
VBITanFor42681_0796	ATPase_histidine_kinase_DNA_gyrase_B_HSP90_domain_protein
VBITanFor42681_0797	putative_transcriptional_regulatory_protein_RprY
VBITanFor42681_0798	hypothetical_protein
VBITanFor42681_0799	hypothetical_protein
VBITanFor42681_0800	heptosyltransferase
VBITanFor42681_0801	alpha-ribazole_phosphatase
VBITanFor42681_0802	cobalamin-5-phosphate_synthase
VBITanFor42681_0803	Nicotinate-nucleotide--dimethylbenzimidazole_phosphoribosyltransferase_(EC_2.4.2.21)
VBITanFor42681_0804	hypothetical_protein
VBITanFor42681_0806	hypothetical_protein
VBITanFor42681_0807	hypothetical_protein
VBITanFor42681_0808	NAD-dependent_protein_deacetylase_of_SIR2_family
VBITanFor42681_0809	hypothetical_protein
VBITanFor42681_0810	hypothetical_protein
VBITanFor42681_0811	hypothetical_protein
VBITanFor42681_0812	putative_membrane_protein
VBITanFor42681_0813	hypothetical_protein
VBITanFor42681_0814	HAD_hydrolase_family_IB
VBITanFor42681_0815	prenyltransferase_UbiA_family
VBITanFor42681_0816	hypothetical_protein
VBITanFor42681_0817	hypothetical_protein
VBITanFor42681_0818	hypothetical_protein
VBITanFor42681_0819	Sigma-70_region_2
VBITanFor42681_0820	hypothetical_protein
VBITanFor42681_0821	hypothetical_protein
VBITanFor42681_0822	Response_regulator
VBITanFor42681_0823	hydrolase_P-loop_family
VBITanFor42681_0824	Pleiotropic_regulatory_protein
VBITanFor42681_0825	Methionyl-tRNA_synthetase_(EC_6.1.1.10)
VBITanFor42681_0826	Cold-shock_DEAD-box_protein_A
VBITanFor42681_0827	hypothetical_protein
VBITanFor42681_0828	hypothetical_protein
VBITanFor42681_0829	hypothetical_protein
VBITanFor42681_0830	Putative_DNA-binding_protein_in_cluster_with_Type_I_restriction-modification_system
VBITanFor42681_0831	hypothetical_protein
VBITanFor42681_0832	putative_lipoprotein
VBITanFor42681_0833	hypothetical_protein
VBITanFor42681_0834	Immunoreactive_53_kDa_antigen_PG123
VBITanFor42681_0835	5-Enolpyruvylshikimate-3-phosphate_synthase_(EC_2.5.1.19)
VBITanFor42681_0836	hypothetical_protein
VBITanFor42681_0837	Phosphoenolpyruvate_carboxykinase_ATP(EC4.1.1.49)
VBITanFor42681_0838	DNA_alkylation_repair_enzyme
VBITanFor42681_0839	Glyoxylate_reductase_(EC_1.1.1.79)_Glyoxylate_reductase_(EC_1.1.1.26)_Hydroxypyruvate_reductase_(EC_1.1.1.81)
VBITanFor42681_0840	Fused_spore_maturation_proteins_A_and_B
VBITanFor42681_0841	translation_metalloprotein_YbeY
VBITanFor42681_0842	hypothetical_protein
VBITanFor42681_0843	Leucyl-tRNA_synthetase_(EC_6.1.1.4)
VBITanFor42681_0844	hypothetical_protein
VBITanFor42681_0845	non-canonical_purine_NTP_pyrophosphatase_RdgB
VBITanFor42681_0846	hypothetical_protein
VBITanFor42681_0847	methyltransferase_domain_protein
VBITanFor42681_0848	Long-chain-fatty-acid--CoA_ligase_(EC_6.2.1.3)
VBITanFor42681_0849	translocator_protein_LysE_family
VBITanFor42681_0850	4-hydroxy-3-methylbut-2-enyl_diphosphate_reductase_(EC_1.17.1.2)
VBITanFor42681_0851	Cytidylate_kinase_(EC_2.7.4.14)
VBITanFor42681_0852	hypothetical_protein
VBITanFor42681_0853	Ferric_siderophore_transport_system_periplasmic_binding_protein_TonB
VBITanFor42681_0854	polyprenyl_synthetase
VBITanFor42681_0855	hydrolase_TatD_family
VBITanFor42681_0856	MotA_TolQ_ExbB_proton_channel_family_protein
VBITanFor42681_0857	hypothetical_protein
VBITanFor42681_0858	hypothetical_protein
VBITanFor42681_0859	hypothetical_protein
VBITanFor42681_0860	hypothetical_protein
VBITanFor42681_0861	transcriptional_regulator_AsnC_family
VBITanFor42681_0862	Methylmalonyl-CoA_decarboxylase_beta_chain_(EC_4.1.1.41)
VBITanFor42681_0863	putative_glutaconyl-CoA_decarboxylase_subunit_gamma
VBITanFor42681_0864	hypothetical_protein
VBITanFor42681_0865	Methylmalonyl-CoA_decarboxylase_alpha_chain_(EC_4.1.1.41)
VBITanFor42681_0866	methylmalonyl-CoA_epimerase
VBITanFor42681_0867	Uridylate_kinase_(EC_2.7.4.-)
VBITanFor42681_0868	Sigma-70_region_2
VBITanFor42681_0869	sigma_factor_regulatory_protein_FecR_PupR_family
VBITanFor42681_0870	TonB-dependent_receptor
VBITanFor42681_0871	SusD_family_protein
VBITanFor42681_0872	hypothetical_protein
VBITanFor42681_0873	Mannose-6-phosphate_isomerase_(EC_5.3.1.8)
VBITanFor42681_0874	1_4-alpha-glucan_(glycogen)_branching_enzyme_GH-13-type_(EC_2.4.1.18)
VBITanFor42681_0875	hypothetical_protein
VBITanFor42681_0876	hypothetical_protein
VBITanFor42681_0877	hypothetical_protein
VBITanFor42681_0878	hypothetical_protein
VBITanFor42681_0879	TonB-dependent_receptor
VBITanFor42681_0880	Putative_outer_membrane_protein_probably_involved_in_nutrient_binding
VBITanFor42681_0881	hypothetical_protein
VBITanFor42681_0882	hypothetical_protein
VBITanFor42681_0883	heavy_metal-associated_domain_protein
VBITanFor42681_0884	hypothetical_protein
VBITanFor42681_0885	hypothetical_protein
VBITanFor42681_0886	Acetyl-CoA_synthetase_(ADP-forming)_alpha_and_beta_chains_putative
VBITanFor42681_0887	Exonuclease_SbcD
VBITanFor42681_0888	Exonuclease_SbcC
VBITanFor42681_0889	Glucokinase_(EC_2.7.1.2)
VBITanFor42681_0890	putative_periplasmic_protein_kinase_ArgK_and_related_GTPases_of_G3E_family
VBITanFor42681_0891	hypothetical_protein
VBITanFor42681_0892	hypothetical_protein
VBITanFor42681_0893	hypothetical_protein
VBITanFor42681_0894	dihydrofolate_reductase
VBITanFor42681_0895	Thymidylate_synthase_(EC_2.1.1.45)
VBITanFor42681_0896	hypothetical_protein
VBITanFor42681_0897	Uracil_permease
VBITanFor42681_0898	uracil_phosphoribosyltransferase
VBITanFor42681_0899	DNA_polymerase_I_(EC_2.7.7.7)
VBITanFor42681_0900	polyprenyl_synthetase
VBITanFor42681_0901	hypothetical_protein
VBITanFor42681_0903	membrane_protein_putative
VBITanFor42681_0904	Polysaccharide_deacetylase
VBITanFor42681_0905	Dipeptidyl_peptidase_IV
VBITanFor42681_0906	Methyltransferase_(EC_2.1.1.-)
VBITanFor42681_0907	putative_lipoprotein
VBITanFor42681_0908	Ribosylnicotinamide_kinase_(EC_2.7.1.22)_homolog_Unknown_conserved_in_Flavobacteria
VBITanFor42681_0909	hypothetical_protein
VBITanFor42681_0910	NlpC_P60_family_protein
VBITanFor42681_0911	L-alanine-DL-glutamate_epimerase
VBITanFor42681_0912	hypothetical_protein
VBITanFor42681_0913	hypothetical_protein
VBITanFor42681_0914	radical_SAM_domain_protein
VBITanFor42681_0915	Uncharacterized_protein_TM0723
VBITanFor42681_0916	hypothetical_protein
VBITanFor42681_0917	hypothetical_protein
VBITanFor42681_0920	putative_lipoprotein
VBITanFor42681_0921	TonB-dependent_receptor
VBITanFor42681_0922	hypothetical_protein
VBITanFor42681_0923	hypothetical_protein
VBITanFor42681_0924	D-xylose_proton-symporter_XylE
VBITanFor42681_0925	FIG00938776_hypothetical_protein
VBITanFor42681_0926	anaerobic_ribonucleoside-triphosphate_reductase_activating_protein
VBITanFor42681_0927	Ribonucleotide_reductase_of_class_III_(anaerobic)_large_subunit_(EC_1.17.4.2)
VBITanFor42681_0928	histidine_triad_domain_protein
VBITanFor42681_0929	Transcription_elongation_factor_GreA
VBITanFor42681_0930	hypothetical_protein
VBITanFor42681_0931	Arabinose_5-phosphate_isomerase_(EC_5.3.1.13)
VBITanFor42681_0932	carbohydrate_kinase_PfkB_family
VBITanFor42681_0933	Excinuclease_ABC_subunit_A_paralog_in_greater_Bacteroides_group
VBITanFor42681_0934	Aminoacyl-histidine_dipeptidase_(Peptidase_D)_(EC_3.4.13.3)
VBITanFor42681_0935	Polyribonucleotide_nucleotidyltransferase_(EC_2.7.7.8)
VBITanFor42681_0936	putative_membrane_protein
VBITanFor42681_0937	Glycosyl_transferase_group_2_family_protein
VBITanFor42681_0938	Glycosyl_transferase_group_1_family_protein
VBITanFor42681_0939	hypothetical_protein
VBITanFor42681_0940	hypothetical_protein
VBITanFor42681_0941	bacterial_transferase_hexapeptide_repeat_protein
VBITanFor42681_0942	glycosyltransferase_group_1_family_protein
VBITanFor42681_0943	UDP-N-acetylglucosamine_2-epimerase_(EC_5.1.3.14)
VBITanFor42681_0944	UDP-glucose_dehydrogenase_(EC_1.1.1.22)
VBITanFor42681_0945	toxin-antitoxin_system_toxin_component_Fic_family
VBITanFor42681_0946	hypothetical_protein
VBITanFor42681_0947	divergent_AAA_domain_protein
VBITanFor42681_0948	Asparagine_synthetase_glutamine-hydrolyzing(EC6.3.5.4)
VBITanFor42681_0949	glycosyltransferase_group_1_family_protein
VBITanFor42681_0950	hypothetical_protein
VBITanFor42681_0952	hypothetical_protein
VBITanFor42681_0953	putative_N-acylneuraminate_cytidylyltransferase
VBITanFor42681_0954	nucleotidyl_transferase
VBITanFor42681_0955	UDP-N-acetylglucosamine_2-epimerase_(EC_5.1.3.14)
VBITanFor42681_0956	N-acetylneuraminate_synthase_(EC_2.5.1.56)
VBITanFor42681_0958	polysaccharide_deacetylase
VBITanFor42681_0960	3-oxoacyl-acyl-carrier-proteinsynthase_KASIII_(EC_2.3.1.41)
VBITanFor42681_0961	oxidoreductase_short_chain_dehydrogenase_reductase_family_protein
VBITanFor42681_0962	hypothetical_protein
VBITanFor42681_0963	Bacillosamine_Legionaminic_acid_biosynthesis_aminotransferase_PglE_4-keto-6-deoxy-N-Acetyl-D-hexosaminyl-(Lipid_carrier)_aminotransferase
VBITanFor42681_0964	UDP-glucose_4-epimerase_(EC_5.1.3.2)
VBITanFor42681_0965	Lipopolysaccharide_biosynthesis_protein_WzxC
VBITanFor42681_0966	hypothetical_protein
VBITanFor42681_0967	Myo-inositol_2-dehydrogenase_(EC_1.1.1.18)
VBITanFor42681_0968	hypothetical_protein
VBITanFor42681_0969	heavy_metal-associated_domain_protein
VBITanFor42681_0970	Carboxy-terminal_processing_protease
VBITanFor42681_0971	pantetheine-phosphate_adenylyltransferase
VBITanFor42681_0972	Topoisomerase_IV_subunit_B_(EC_5.99.1.-)
VBITanFor42681_0973	FIG00935709_hypothetical_protein
VBITanFor42681_0974	D-alanyl-D-alanine_carboxypeptidase_D-alanyl-D-alanine-endopeptidase
VBITanFor42681_0975	FIG00898139_hypothetical_protein
VBITanFor42681_0976	hypothetical_protein
VBITanFor42681_0977	heptosyltransferase
VBITanFor42681_0978	putative_phosphoribosylglycinamide_formyltransferase
VBITanFor42681_0979	acyl_carrier_protein
VBITanFor42681_0980	3-oxoacyl-acyl-carrier-proteinsynthase_KASII_(EC_2.3.1.41)
VBITanFor42681_0981	ribonuclease_III
VBITanFor42681_0982	hypothetical_protein
VBITanFor42681_0983	6-phosphofructokinase_(EC_2.7.1.11)
VBITanFor42681_0984	5'-nucleotidase_C-terminal_domain_protein
VBITanFor42681_0985	TonB-dependent_receptor
VBITanFor42681_0986	tRNA_uridine_5-carboxymethylaminomethyl_modification_enzyme_GidA
VBITanFor42681_0987	Excinuclease_ABC_subunit_C
VBITanFor42681_0988	D-tyrosyl-tRNA(Tyr)_deacylase
VBITanFor42681_0989	hypothetical_protein
VBITanFor42681_0990	hypothetical_protein
VBITanFor42681_0992	hypothetical_protein
VBITanFor42681_0993	hypothetical_protein
VBITanFor42681_0994	hypothetical_protein
VBITanFor42681_0995	Ribonuclease_Z_(EC_3.1.26.11)
VBITanFor42681_0996	transposase_IS116_IS110_IS902_family
VBITanFor42681_0997	hypothetical_protein
VBITanFor42681_0998	RNA_polymerase_sigma-54_factor_RpoN
VBITanFor42681_0999	glycine_cleavage_system_H_protein
VBITanFor42681_1000	Phosphoribosylaminoimidazole_carboxylase_catalytic_subunit_(EC_4.1.1.21)
VBITanFor42681_1001	hypothetical_protein
VBITanFor42681_1002	1-hydroxy-2-methyl-2-(E)-butenyl_4-diphosphate_synthase_(EC_1.17.7.1)
VBITanFor42681_1003	hypothetical_protein
VBITanFor42681_1004	hypothetical_protein
VBITanFor42681_1005	hypothetical_protein
VBITanFor42681_1006	hypothetical_protein
VBITanFor42681_1007	Crossover_junction_endodeoxyribonuclease_RuvC_(EC_3.1.22.4)
VBITanFor42681_1008	NADP-specific_glutamate_dehydrogenase_(EC_1.4.1.4)
VBITanFor42681_1009	Phosphoenolpyruvate_synthase_Pyruvate_phosphate_dikinase
VBITanFor42681_1010	hypothetical_protein
VBITanFor42681_1011	TPR-domain_containing_protein
VBITanFor42681_1012	hypothetical_protein
VBITanFor42681_1013	tetratricopeptide_repeat_protein
VBITanFor42681_1014	Adenosylhomocysteinase_(EC_3.3.1.1)
VBITanFor42681_1015	Beta-ketoacyl_synthase_C-terminal_domain_protein
VBITanFor42681_1016	hypothetical_protein
VBITanFor42681_1017	hypothetical_protein
VBITanFor42681_1018	RDD_family_protein
VBITanFor42681_1019	tRNA_dihydrouridine_synthase_B_(EC_1.-.-.-)
VBITanFor42681_1020	hypothetical_protein
VBITanFor42681_1021	Aspartate-semialdehyde_dehydrogenase_(EC_1.2.1.11)
VBITanFor42681_1022	phage_shock_protein_PspE_family_protein
VBITanFor42681_1024	hypothetical_protein
VBITanFor42681_1025	hypothetical_protein
VBITanFor42681_1028	hypothetical_protein
VBITanFor42681_1029	rhodanese-like_protein
VBITanFor42681_1030	N-acetylgalactosamine-6-sulfatase
VBITanFor42681_1031	MazG_nucleotide_pyrophosphohydrolase_domain_protein
VBITanFor42681_1032	Deoxyribose-phosphate_aldolase_(EC_4.1.2.4)
VBITanFor42681_1033	Uridine_kinase_(EC_2.7.1.48)
VBITanFor42681_1034	Sodium-dependent_phosphate_transporter
VBITanFor42681_1035	Uronate_isomerase_(EC_5.3.1.12)
VBITanFor42681_1036	6-phosphofructokinase_(EC_2.7.1.11)
VBITanFor42681_1037	hypothetical_protein
VBITanFor42681_1039	hypothetical_protein
VBITanFor42681_1040	putative_membrane_protein
VBITanFor42681_1041	hypothetical_protein
VBITanFor42681_1042	putative_membrane_protein
VBITanFor42681_1043	hypothetical_protein
VBITanFor42681_1044	hypothetical_protein
VBITanFor42681_1045	MoxR-like_ATPases
VBITanFor42681_1046	Cell_division_protein_DivIC_(FtsB)_stabilizes_FtsL_against_RasP_cleavage
VBITanFor42681_1047	thermolysin_metallopeptidase_catalytic_domain_protein
VBITanFor42681_1048	hypothetical_protein
VBITanFor42681_1049	hypothetical_protein
VBITanFor42681_1050	hypothetical_protein
VBITanFor42681_1051	hypothetical_protein
VBITanFor42681_1052	hypothetical_protein
VBITanFor42681_1054	hypothetical_protein
VBITanFor42681_1055	hypothetical_protein
VBITanFor42681_1056	hypothetical_protein
VBITanFor42681_1057	hypothetical_protein
VBITanFor42681_1058	hypothetical_protein
VBITanFor42681_1059	putative_lipoprotein
VBITanFor42681_1060	Alpha-L-fucosidase_(EC_3.2.1.51)
VBITanFor42681_1061	hypothetical_protein
VBITanFor42681_1062	MarC_family_integral_membrane_protein
VBITanFor42681_1063	Phosphoribosylamine--glycine_ligase_(EC_6.3.4.13)
VBITanFor42681_1064	putative_membrane_protein
VBITanFor42681_1065	hypothetical_protein
VBITanFor42681_1066	hypothetical_protein
VBITanFor42681_1067	hypothetical_protein
VBITanFor42681_1068	hypothetical_protein
VBITanFor42681_1069	TonB-dependent_receptor
VBITanFor42681_1070	SusD_family_protein
VBITanFor42681_1071	putative_lipoprotein
VBITanFor42681_1072	phospholipase_carboxylesterase
VBITanFor42681_1073	putative_lipoprotein
VBITanFor42681_1074	hypothetical_protein
VBITanFor42681_1075	Putative_outer_membrane_protein_probably_involved_in_nutrient_binding
VBITanFor42681_1076	TonB-dependent_receptor
VBITanFor42681_1077	hypothetical_protein
VBITanFor42681_1078	putative_lipoprotein
VBITanFor42681_1079	SusD_family_protein
VBITanFor42681_1080	TonB-dependent_receptor
VBITanFor42681_1081	TonB-dependent_receptor
VBITanFor42681_1082	hypothetical_protein
VBITanFor42681_1083	hypothetical_protein
VBITanFor42681_1084	transcriptional_regulator_LuxR_family
VBITanFor42681_1085	Sugar_phosphate_isomerases_epimerases_family_protein_YcjR
VBITanFor42681_1086	dehydrogenase_putative_exo-alpha-sialidase
VBITanFor42681_1087	FIG00896786_hypothetical_protein
VBITanFor42681_1088	hypothetical_protein
VBITanFor42681_1089	putative_lipoprotein
VBITanFor42681_1090	Glycyl-tRNA_synthetase_(EC_6.1.1.14)
VBITanFor42681_1091	peptidyl-prolyl_cis-trans_isomerase_FKBP-type
VBITanFor42681_1092	hypothetical_protein
VBITanFor42681_1093	fumarate_hydratase_class_I_anaerobic
VBITanFor42681_1094	hypothetical_protein
VBITanFor42681_1095	putative_transcriptional_regulatory_protein_afsQ1
VBITanFor42681_1096	ATPase_histidine_kinase_DNA_gyrase_B_HSP90_domain_protein
VBITanFor42681_1106	FIG00936811_hypothetical_protein
VBITanFor42681_1108	hypothetical_protein
VBITanFor42681_1121	Conjugative_transposon_protein_TraB
VBITanFor42681_1122	Conjugative_transposon_protein_TraC
VBITanFor42681_1124	conjugative_transposon_protein_TraE
VBITanFor42681_1137	hypothetical_protein
VBITanFor42681_1139	FIG00403252_hypothetical_protein
VBITanFor42681_1141	hypothetical_protein
VBITanFor42681_1142	hypothetical_protein
VBITanFor42681_1144	hypothetical_protein
VBITanFor42681_1145	hypothetical_protein
VBITanFor42681_1148	hypothetical_protein
VBITanFor42681_1151	hypothetical_protein
VBITanFor42681_1153	hypothetical_protein
VBITanFor42681_1154	hypothetical_protein
VBITanFor42681_1155	hypothetical_protein
VBITanFor42681_1156	probable_bacteriocin_lantibiotic_ABC_transporter_ATP-binding_protein
VBITanFor42681_1157	outer_membrane_efflux_protein
VBITanFor42681_1158	hypothetical_protein
VBITanFor42681_1159	hypothetical_protein
VBITanFor42681_1160	hypothetical_protein
VBITanFor42681_1161	hypothetical_protein
VBITanFor42681_1162	hypothetical_protein
VBITanFor42681_1163	FIG00938541_hypothetical_protein
VBITanFor42681_1164	TonB-dependent_receptor
VBITanFor42681_1165	SusD_family_protein
VBITanFor42681_1166	hypothetical_protein
VBITanFor42681_1167	hypothetical_protein
VBITanFor42681_1168	Outer_membrane_lipoprotein_omp16_precursor
VBITanFor42681_1169	S-adenosylmethionine_tRNA_ribosyltransferase-isomerase_(EC_5.-.-.-)
VBITanFor42681_1170	ATPase_histidine_kinase_DNA_gyrase_B_HSP90_domain_protein
VBITanFor42681_1171	hypothetical_protein
VBITanFor42681_1172	hypothetical_protein
VBITanFor42681_1173	Cysteinyl-tRNA_synthetase_(EC_6.1.1.16)
VBITanFor42681_1174	3-oxoacyl-acyl-carrier_proteinreductase_(EC_1.1.1.100)
VBITanFor42681_1175	putative_acyl_carrier_protein
VBITanFor42681_1176	lipid_A_biosynthesis_(KDO)2-(lauroyl)-lipid_IVA_acyltransferase
VBITanFor42681_1177	SAM-dependent_methyltransferase
VBITanFor42681_1178	FabA-like_domain_protein
VBITanFor42681_1179	acyl-CoA_thioester_hydrolase_YbgC_YbaW_family
VBITanFor42681_1180	Beta-ketoacyl_synthase_C-terminal_domain_protein
VBITanFor42681_1181	hypothetical_protein
VBITanFor42681_1182	putative_acyl_carrier_protein
VBITanFor42681_1183	hypothetical_protein
VBITanFor42681_1184	putative_lipoprotein
VBITanFor42681_1185	Cob(I)alamin_adenosyltransferase_PduO_(EC_2.5.1.17)
VBITanFor42681_1186	hypothetical_protein
VBITanFor42681_1187	Bacteroidetes-specific_putative_membrane_protein
VBITanFor42681_1188	GldJ
VBITanFor42681_1189	gliding_motility-associated_protein_GldL
VBITanFor42681_1190	gliding_motility-associated_protein_GldM
VBITanFor42681_1191	gliding_motility-associated_protein_GldN
VBITanFor42681_1192	WbqC-like_protein
VBITanFor42681_1193	signal_peptidase_I
VBITanFor42681_1194	Signal_peptidase_I_(EC_3.4.21.89)
VBITanFor42681_1195	Dihydrodipicolinate_reductase_(EC_1.3.1.26)
VBITanFor42681_1196	hypothetical_protein
VBITanFor42681_1197	FIG00899092_hypothetical_protein
VBITanFor42681_1198	hypothetical_protein
VBITanFor42681_1199	hypothetical_protein
VBITanFor42681_1200	hypothetical_protein
VBITanFor42681_1201	hypothetical_protein
VBITanFor42681_1202	hypothetical_protein
VBITanFor42681_1203	glutathione_peroxidase
VBITanFor42681_1204	Ribosome_recycling_factor
VBITanFor42681_1205	Ribosome_small_subunit-stimulated_GTPase_EngC
VBITanFor42681_1206	putative_dGTPase
VBITanFor42681_1207	TonB-dependent_receptor
VBITanFor42681_1208	TonB-dependent_receptor
VBITanFor42681_1209	putative_lipoprotein
VBITanFor42681_1210	hypothetical_protein
VBITanFor42681_1211	Acetate_kinase_(EC_2.7.2.1)
VBITanFor42681_1212	Phosphate_acetyltransferase_(EC_2.3.1.8)
VBITanFor42681_1213	Hypothetical_protein_YbbP_contains_nucleotide-binding_domain_of_DisA_bacterial_checkpoint_controller
VBITanFor42681_1214	Dihydropteroate_synthase_(EC_2.5.1.15)
VBITanFor42681_1215	UDP-N-acetylmuramoylalanyl-D-glutamyl-2_6-diaminopimelate--D-alanyl-D-alanine_ligase_(EC_6.3.2.10)
VBITanFor42681_1216	PAP2_family_protein
VBITanFor42681_1217	Collagenase_precursor_(EC_3.4.-.-)
VBITanFor42681_1218	transporter_small_conductance_mechanosensitive_ion_channel_MscS_family_protein
VBITanFor42681_1219	hypothetical_protein
VBITanFor42681_1220	hypothetical_protein
VBITanFor42681_1221	FIG00936210_hypothetical_protein
VBITanFor42681_1223	FIG00938431_hypothetical_protein
VBITanFor42681_1224	DNA_binding_domain_protein_excisionase_family
VBITanFor42681_1225	Toprim_domain_protein
VBITanFor42681_1226	hypothetical_protein
VBITanFor42681_1227	Delta-1-pyrroline-5-carboxylate_dehydrogenase_(EC_1.5.1.12)
VBITanFor42681_1228	Purine_nucleoside_phosphorylase_(EC_2.4.2.1)
VBITanFor42681_1229	WD40-like_protein
VBITanFor42681_1230	tRNA_dimethylallyltransferase
VBITanFor42681_1231	hypothetical_protein
VBITanFor42681_1232	Acyl-acyl-carrier-protein--UDP-N-acetylglucosamine_O-acyltransferase_(EC_2.3.1.129)
VBITanFor42681_1233	N-acetylglucosamine_deacetylase_(EC_3.5.1.-)_(3R)-hydroxymyristoyl-acyl_carrier_protein_dehydratase_(EC_4.2.1.-)
VBITanFor42681_1234	UDP-3-O-3-hydroxymyristoyl_glucosamine_N-acyltransferase_(EC_2.3.1.-)
VBITanFor42681_1235	hypothetical_protein
VBITanFor42681_1236	Orotidine_5'-phosphate_decarboxylase_(EC_4.1.1.23)
VBITanFor42681_1237	Peptide_chain_release_factor_1
VBITanFor42681_1238	Phosphoribosylformylglycinamidine_cyclo-ligase_(EC_6.3.3.1)
VBITanFor42681_1239	mannosyl-glycoprotein_endo-beta-N-acetylglucosaminidase
VBITanFor42681_1240	mannosyl-glycoprotein_endo-beta-N-acetylglucosaminidase
VBITanFor42681_1241	hypothetical_protein
VBITanFor42681_1242	transposase_IS116_IS110_IS902_family
VBITanFor42681_1243	Cytochrome_c-type_biogenesis_protein_DsbD_protein-disulfide_reductase_(EC_1.8.1.8)
VBITanFor42681_1244	Nucleoside_triphosphate_pyrophosphohydrolase_MazG_(EC_3.6.1.8)
VBITanFor42681_1245	Beta-galactosidase_(EC_3.2.1.23)
VBITanFor42681_1246	transposase_IS4_family
VBITanFor42681_1247	TonB-dependent_receptor
VBITanFor42681_1248	putative_lipoprotein
VBITanFor42681_1249	hypothetical_protein
VBITanFor42681_1250	Ser_Thr_phosphatase_family_protein
VBITanFor42681_1251	hypothetical_protein
VBITanFor42681_1252	alpha-galactosidase
VBITanFor42681_1253	tyrosine_recombinase_XerD
VBITanFor42681_1254	putative_membrane_protein
VBITanFor42681_1255	dimethyladenosine_transferase
VBITanFor42681_1256	magnesium_and_cobalt_transport_protein_CorA
VBITanFor42681_1257	MG(2+)_CHELATASE_FAMILY_PROTEIN_ComM-related_protein
VBITanFor42681_1258	putative_precorrin-2_C(20)-methyltransferase
VBITanFor42681_1259	N-acetylglucosamine_related_transporter_NagX
VBITanFor42681_1260	hypothetical_protein
VBITanFor42681_1261	SusD_family_protein
VBITanFor42681_1262	TonB-dependent_receptor
VBITanFor42681_1263	RNA_polymerase_sigma-70_factor
VBITanFor42681_1264	sigma_factor_regulatory_protein_FecR_PupR_family
VBITanFor42681_1265	putative_bactoprenol_glucosyl_transferase-like_protein
VBITanFor42681_1266	GtrA-like_protein
VBITanFor42681_1267	Tat_pathway_signal_sequence_domain_protein
VBITanFor42681_1268	glycosyl_hydrolase_family_10
VBITanFor42681_1269	SusD_family_protein
VBITanFor42681_1270	TonB-dependent_receptor
VBITanFor42681_1271	hypothetical_protein
VBITanFor42681_1272	putative_lipoprotein
VBITanFor42681_1273	tetratricopeptide_repeat_protein
VBITanFor42681_1274	TonB-dependent_receptor
VBITanFor42681_1275	GTP-binding_and_nucleic_acid-binding_protein_YchF
VBITanFor42681_1276	hypothetical_protein
VBITanFor42681_1277	hypothetical_protein
VBITanFor42681_1278	papain_family_cysteine_protease
VBITanFor42681_1279	hypothetical_protein
VBITanFor42681_1280	TonB-dependent_receptor
VBITanFor42681_1281	radical_SAM_domain_protein
VBITanFor42681_1282	hypothetical_protein
VBITanFor42681_1283	ABC_transporter_ATP-binding_protein
VBITanFor42681_1284	hypothetical_protein
VBITanFor42681_1285	Ser_Thr_phosphatase_family_protein
VBITanFor42681_1286	putative_FeS_assembly_SUF_system_protein
VBITanFor42681_1287	DNA_repair_protein_RadC
VBITanFor42681_1288	Translation_elongation_factor_P
VBITanFor42681_1289	hypothetical_protein
VBITanFor42681_1290	hypothetical_protein
VBITanFor42681_1291	adenylate_cyclase
VBITanFor42681_1292	putative_DNA_mismatch_repair_protein
VBITanFor42681_1293	chaperonin_GroS
VBITanFor42681_1294	Heat_shock_protein_60_family_chaperone_GroEL
VBITanFor42681_1295	comF_family_protein
VBITanFor42681_1296	regulatory_protein_RecX
VBITanFor42681_1297	protein-(glutamine-N5)_methyltransferase_release_factor-specific
VBITanFor42681_1298	Diaminohydroxyphosphoribosylaminopyrimidine_deaminase_(EC_3.5.4.26)_5-amino-6-(5-phosphoribosylamino)uracil_reductase_(EC_1.1.1.193)
VBITanFor42681_1299	putative_lipoprotein
VBITanFor42681_1300	hypothetical_protein
VBITanFor42681_1301	di-trans_poly-cis-decaprenylcistransferase
VBITanFor42681_1302	Outer_membrane_protein_assembly_factor_YaeT_precursor
VBITanFor42681_1303	Outer_membrane_protein_H_precursor
VBITanFor42681_1304	outer_membrane_protein
VBITanFor42681_1305	Glutamate_racemase_(EC_5.1.1.3)
VBITanFor42681_1306	putative_D-Ala-D-Ala_dipeptidase
VBITanFor42681_1307	hypothetical_protein
VBITanFor42681_1308	ABC_transporter_ATP-binding_protein
VBITanFor42681_1309	Lipoprotein_releasing_system_transmembrane_protein_LolC
VBITanFor42681_1310	ribosome-binding_factor_A
VBITanFor42681_1311	endonuclease_exonuclease_phosphatase_family_protein
VBITanFor42681_1312	SusD_family_protein
VBITanFor42681_1313	TonB-dependent_receptor
VBITanFor42681_1314	sigma_factor_regulatory_protein_FecR_PupR_family
VBITanFor42681_1315	RNA_polymerase_sigma-70_factor
VBITanFor42681_1316	O-methyltransferase
VBITanFor42681_1317	Pyruvate_kinase_(EC_2.7.1.40)
VBITanFor42681_1318	3-dehydroquinate_dehydratase_II_(EC_4.2.1.10)
VBITanFor42681_1319	hypothetical_protein
VBITanFor42681_1320	heme_biosynthesis_protein_(NirJ)_related_protein
VBITanFor42681_1321	hypothetical_protein
VBITanFor42681_1322	hypothetical_protein
VBITanFor42681_1323	tRNA_nucleotidyltransferase_(EC_2.7.7.21)_(EC_2.7.7.25)
VBITanFor42681_1324	GTP_pyrophosphokinase_(EC_2.7.6.5)_(p)ppGpp_synthetase_I
VBITanFor42681_1325	HAD_hydrolase_family_IA_variant_3
VBITanFor42681_1326	hypothetical_protein
VBITanFor42681_1327	hypothetical_protein
VBITanFor42681_1328	hypothetical_protein
VBITanFor42681_1329	hypothetical_protein
VBITanFor42681_1330	hypothetical_protein
VBITanFor42681_1331	hypothetical_protein
VBITanFor42681_1336	4-hydroxybutanoyl-CoA_dehydratase_(EC_4.2.1.-)_Vinylacetyl-CoA_Delta-isomerase_(EC_5.3.3.3)
VBITanFor42681_1337	NifU-like_protein
VBITanFor42681_1338	4-hydroxybutyrate_acetyl-CoA_CoA_transferase_(EC_2.3.1.-)
VBITanFor42681_1339	NAD-dependent_4-hydroxybutyrate_dehydrogenase_(EC_1.1.1.61)
VBITanFor42681_1340	Succinate-semialdehyde_dehydrogenase_CoA-dependent
VBITanFor42681_1341	Butyryl-CoA_dehydrogenase_(EC_1.3.99.2)
VBITanFor42681_1342	Electron_transfer_flavoprotein_beta_subunit
VBITanFor42681_1343	Electron_transfer_flavoprotein_alpha_subunit
VBITanFor42681_1344	thioesterase_family_protein
VBITanFor42681_1345	Lipopolysaccharide_ABC_transporter_ATP-binding_protein_LptB
VBITanFor42681_1346	DNA_mismatch_repair_protein_MutL
VBITanFor42681_1347	hypothetical_protein
VBITanFor42681_1348	hypothetical_protein
VBITanFor42681_1349	Survival_protein_SurA_precursor_(Peptidyl-prolyl_cis-trans_isomerase_SurA)_(EC_5.2.1.8)
VBITanFor42681_1350	hypothetical_protein
VBITanFor42681_1351	putative_peptidylprolyl_isomerase_PrsA1
VBITanFor42681_1352	ATP-dependent_DNA_helicase_RecQ
VBITanFor42681_1353	ATP-dependent_Clp_protease_ATP-binding_subunit_ClpX
VBITanFor42681_1354	ATP-dependent_Clp_protease_proteolytic_subunit_(EC_3.4.21.92)
VBITanFor42681_1355	trigger_factor
VBITanFor42681_1356	hypothetical_protein
VBITanFor42681_1357	hypothetical_protein
VBITanFor42681_1358	hypothetical_protein
VBITanFor42681_1359	hypothetical_protein
VBITanFor42681_1360	RNA_polymerase_ECF-type_sigma_factor
VBITanFor42681_1361	TonB-dependent_receptor
VBITanFor42681_1362	ATP-dependent_DNA_helicase_RecG_(EC_3.6.1.-)
VBITanFor42681_1363	peptidase_M23_family
VBITanFor42681_1364	hypothetical_protein
VBITanFor42681_1365	FIG00898077_hypothetical_protein
VBITanFor42681_1366	Deoxyuridine_5'-triphosphate_nucleotidohydrolase_(EC_3.6.1.23)
VBITanFor42681_1367	nitroreductase_family_protein
VBITanFor42681_1368	endonuclease_exonuclease_phosphatase_family_protein
VBITanFor42681_1369	hypothetical_protein
VBITanFor42681_1370	TonB-dependent_receptor
VBITanFor42681_1371	sigma_factor_regulatory_protein_FecR_PupR_family
VBITanFor42681_1372	RNA_polymerase_sigma-70_factor
VBITanFor42681_1373	nucleotidyl_transferase
VBITanFor42681_1374	COG3178_Predicted_phosphotransferase_related_to_Ser_Thr_protein_kinases
VBITanFor42681_1375	Dipeptidyl-peptidase_III_(EC_3.4.14.4)
VBITanFor42681_1376	transcriptional_regulator_Fur_family
VBITanFor42681_1377	Adenylosuccinate_synthetase_(EC_6.3.4.4)
VBITanFor42681_1378	putative_neutral_zinc_metallopeptidase
VBITanFor42681_1379	Histidyl-tRNA_synthetase_(EC_6.1.1.21)
VBITanFor42681_1380	peptidase_S8_S53_family
VBITanFor42681_1381	putative_lipoprotein
VBITanFor42681_1382	hypothetical_protein
VBITanFor42681_1383	hypothetical_protein
VBITanFor42681_1384	hypothetical_protein
VBITanFor42681_1385	transposase
VBITanFor42681_1386	DNA_topoisomerase_III_(EC_5.99.1.2)
VBITanFor42681_1387	Sigma-70_region_2
VBITanFor42681_1388	putative_cytidine_deaminase
VBITanFor42681_1389	S-adenosylmethionine_synthetase_(EC_2.5.1.6)
VBITanFor42681_1390	hypothetical_protein
VBITanFor42681_1391	ribosomal_protein_S12
VBITanFor42681_1392	SSU_ribosomal_protein_S7p_(S5e)
VBITanFor42681_1393	Translation_elongation_factor_G
VBITanFor42681_1394	SSU_ribosomal_protein_S10p_(S20e)
VBITanFor42681_1395	LSU_ribosomal_protein_L3p_(L3e)
VBITanFor42681_1396	LSU_ribosomal_protein_L4p_(L1e)
VBITanFor42681_1397	ribosomal_protein_L23
VBITanFor42681_1398	LSU_ribosomal_protein_L2p_(L8e)
VBITanFor42681_1399	SSU_ribosomal_protein_S19p_(S15e)
VBITanFor42681_1400	hypothetical_protein
VBITanFor42681_1401	50S_ribosomal_protein_L22
VBITanFor42681_1402	SSU_ribosomal_protein_S3p_(S3e)
VBITanFor42681_1403	LSU_ribosomal_protein_L16p_(L10e)
VBITanFor42681_1404	ribosomal_protein_L29
VBITanFor42681_1405	SSU_ribosomal_protein_S17p_(S11e)
VBITanFor42681_1406	LSU_ribosomal_protein_L14p_(L23e)
VBITanFor42681_1407	ribosomal_protein_L24
VBITanFor42681_1408	LSU_ribosomal_protein_L5p_(L11e)
VBITanFor42681_1409	ribosomal_protein_S14p_S29e
VBITanFor42681_1410	SSU_ribosomal_protein_S8p_(S15Ae)
VBITanFor42681_1411	LSU_ribosomal_protein_L6p_(L9e)
VBITanFor42681_1412	ribosomal_protein_L18
VBITanFor42681_1413	SSU_ribosomal_protein_S5p_(S2e)
VBITanFor42681_1414	ribosomal_protein_L30
VBITanFor42681_1415	LSU_ribosomal_protein_L15p_(L27Ae)
VBITanFor42681_1416	Preprotein_translocase_secY_subunit_(TC_3.A.5.1.1)
VBITanFor42681_1417	Methionine_aminopeptidase_(EC_3.4.11.18)
VBITanFor42681_1418	translation_initiation_factor_IF-1
VBITanFor42681_1419	ribosomal_protein_L36
VBITanFor42681_1420	SSU_ribosomal_protein_S13p_(S18e)
VBITanFor42681_1421	SSU_ribosomal_protein_S11p_(S14e)
VBITanFor42681_1422	SSU_ribosomal_protein_S4p_(S9e)
VBITanFor42681_1423	DNA-directed_RNA_polymerase_alpha_subunit_(EC_2.7.7.6)
VBITanFor42681_1424	LSU_ribosomal_protein_L17p
VBITanFor42681_1425	Methionine_ABC_transporter_ATP-binding_protein
VBITanFor42681_1426	ABC-type_transport_system_involved_in_resistance_to_organic_solvents_permease_component
VBITanFor42681_1428	hypothetical_protein
VBITanFor42681_1429	hypothetical_protein
VBITanFor42681_1430	putative_coproporphyrinogen_dehydrogenase
VBITanFor42681_1431	Translation_elongation_factor_G-related_protein
VBITanFor42681_1433	transposase_IS116_IS110_IS902_family
VBITanFor42681_1434	hypothetical_protein
VBITanFor42681_1435	hypothetical_protein
VBITanFor42681_1436	amino_acid_permease
VBITanFor42681_1437	putative_lipoprotein
VBITanFor42681_1438	hypothetical_protein
VBITanFor42681_1439	putative_lipoprotein
VBITanFor42681_1440	TonB-dependent_receptor
VBITanFor42681_1441	phospholipase_patatin_family
VBITanFor42681_1442	Alpha-amylase_(EC_3.2.1.1)
VBITanFor42681_1443	Ribose-phosphate_pyrophosphokinase_(EC_2.7.6.1)
VBITanFor42681_1444	cupin_domain_protein
VBITanFor42681_1445	tRNA-specific_2-thiouridylase_MnmA
VBITanFor42681_1446	transcriptional_regulator_TetR_family
VBITanFor42681_1447	Predicted_exporter_of_the_RND_superfamily
VBITanFor42681_1448	TonB-dependent_receptor
VBITanFor42681_1449	putative_lipoprotein
VBITanFor42681_1450	hypothetical_protein
VBITanFor42681_1451	hypothetical_protein
VBITanFor42681_1452	Probable_dipeptidase_(EC_3.4.-.-)
VBITanFor42681_1453	nitroreductase_family_protein
VBITanFor42681_1454	FIG00935715_hypothetical_protein
VBITanFor42681_1456	FIG00936125_hypothetical_protein
VBITanFor42681_1457	putative_membrane_protein
VBITanFor42681_1458	hypothetical_protein
VBITanFor42681_1459	TonB-dependent_receptor
VBITanFor42681_1460	hypothetical_protein
VBITanFor42681_1461	Metal_transporter_ZIP_family
VBITanFor42681_1462	hypothetical_protein
VBITanFor42681_1463	methyltransferase_domain_protein
VBITanFor42681_1464	methyltransferase_domain_protein
VBITanFor42681_1465	methyltransferase_domain_protein
VBITanFor42681_1466	hypothetical_protein
VBITanFor42681_1467	METHYLTRANSFERASE
VBITanFor42681_1468	hypothetical_protein
VBITanFor42681_1469	glyoxalase_family_protein
VBITanFor42681_1471	ABC_transporter_ATP-binding_protein
VBITanFor42681_1472	TIGR02436_family_protein
VBITanFor42681_1473	ABC_transporter_ATP-binding_protein
VBITanFor42681_1474	Glutaminase_(EC_3.5.1.2)
VBITanFor42681_1475	hypothetical_protein
VBITanFor42681_1476	Cobalt-zinc-cadmium_resistance_protein_CzcD
VBITanFor42681_1477	hypothetical_protein
VBITanFor42681_1478	Riboflavin_kinase_(EC_2.7.1.26)_FMN_adenylyltransferase_(EC_2.7.7.2)
VBITanFor42681_1479	Acetylornithine_deacetylase_(EC_3.5.1.16)
VBITanFor42681_1480	polysaccharide_biosynthesis_protein
VBITanFor42681_1481	thiamine_diphosphokinase
VBITanFor42681_1482	bacterial_group_2_Ig-like_protein
VBITanFor42681_1483	bacterial_group_2_Ig-like_protein
VBITanFor42681_1484	Putative_arylsulfatase_regulatory_protein
VBITanFor42681_1485	Succinate_dehydrogenase_cytochrome_b_subunit
VBITanFor42681_1486	Succinate_dehydrogenase_flavoprotein_subunit_(EC_1.3.99.1)
VBITanFor42681_1487	Succinate_dehydrogenase_iron-sulfur_protein_(EC_1.3.99.1)
VBITanFor42681_1488	hypothetical_protein
VBITanFor42681_1489	Arginyl-tRNA_synthetase_(EC_6.1.1.19)
VBITanFor42681_1490	DNA_topoisomerase_I_(EC_5.99.1.2)
VBITanFor42681_1491	hypothetical_protein
VBITanFor42681_1492	Valyl-tRNA_synthetase_(EC_6.1.1.9)
VBITanFor42681_1493	tetratricopeptide_repeat_protein
VBITanFor42681_1494	transposase
VBITanFor42681_1495	hypothetical_protein
VBITanFor42681_1496	hypothetical_protein
VBITanFor42681_1497	hypothetical_protein
VBITanFor42681_1498	hypothetical_protein
VBITanFor42681_1499	hypothetical_protein
VBITanFor42681_1500	hypothetical_protein
VBITanFor42681_1501	hypothetical_protein
VBITanFor42681_1502	hypothetical_protein
VBITanFor42681_1503	hypothetical_protein
VBITanFor42681_1504	COG1242_Predicted_Fe-S_oxidoreductase
VBITanFor42681_1505	Dipeptidyl_peptidase_IV
VBITanFor42681_1506	Lipoate_synthase
VBITanFor42681_1507	hypothetical_protein
VBITanFor42681_1508	phosphodiesterase_family_protein
VBITanFor42681_1509	hypothetical_protein
VBITanFor42681_1510	hypothetical_protein
VBITanFor42681_1511	Aspartate_aminotransferase_(EC_2.6.1.1)
VBITanFor42681_1512	3_4-dihydroxy-2-butanone_4-phosphate_synthase_(EC_4.1.99.12)_GTP_cyclohydrolase_II_(EC_3.5.4.25)
VBITanFor42681_1513	membrane_protein_putative
VBITanFor42681_1514	hypothetical_protein
VBITanFor42681_1515	hypothetical_protein
VBITanFor42681_1516	Transcription_termination_protein_NusA
VBITanFor42681_1517	Translation_initiation_factor_2
VBITanFor42681_1518	CvpA_family_protein
VBITanFor42681_1519	Iron-sulfur_cluster_assembly_protein_SufB
VBITanFor42681_1520	Iron-sulfur_cluster_assembly_ATPase_protein_SufC
VBITanFor42681_1521	Iron-sulfur_cluster_assembly_protein_SufD
VBITanFor42681_1522	hypothetical_protein
VBITanFor42681_1523	putative_membrane_protein
VBITanFor42681_1524	Prephenate_and_or_arogenate_dehydrogenase_(unknown_specificity)_(EC_1.3.1.12)(EC_1.3.1.43)
VBITanFor42681_1525	2-keto-3-deoxy-D-arabino-heptulosonate-7-phosphate_synthase_I_beta_(EC_2.5.1.54)_Chorismate_mutase_I_(EC_5.4.99.5)
VBITanFor42681_1526	Biosynthetic_Aromatic_amino_acid_aminotransferase_alpha_(EC_2.6.1.57)_Aspartate_aminotransferase_(EC_2.6.1.1)
VBITanFor42681_1527	Prephenate_dehydratase_(EC_4.2.1.51)
VBITanFor42681_1528	hypothetical_protein
VBITanFor42681_1529	3-oxoacyl-acyl-carrier_proteinreductase_paralog_(EC_1.1.1.100)
VBITanFor42681_1530	Hsp20_alpha_crystallin_family_protein
VBITanFor42681_1531	hypothetical_protein
VBITanFor42681_1532	Cysteine_desulfurase_(EC_2.8.1.7)_SufS_subfamily
VBITanFor42681_1533	hypothetical_protein
VBITanFor42681_1534	hypothetical_protein
VBITanFor42681_1535	Ribonuclease_HII_(EC_3.1.26.4)
VBITanFor42681_1536	Fe-S_metabolism_associated_domain_protein
VBITanFor42681_1537	peptidase_M28_family
VBITanFor42681_1538	Putative_dipeptidase_pyoverdin_biosynthesis
VBITanFor42681_1539	DNA_gyrase_subunit_B_(EC_5.99.1.3)
VBITanFor42681_1540	hypothetical_protein
VBITanFor42681_1541	ABC_transporter_ATP-binding_protein
VBITanFor42681_1542	putative_hemolysin_secretion_protein
VBITanFor42681_1543	hypothetical_protein
VBITanFor42681_1548	hypothetical_protein
VBITanFor42681_1549	hypothetical_protein
VBITanFor42681_1550	hypothetical_protein
VBITanFor42681_1551	30S_ribosomal_protein_S20
VBITanFor42681_1552	sigma_factor_regulatory_protein_FecR_PupR_family
VBITanFor42681_1553	TonB-dependent_receptor
VBITanFor42681_1554	hypothetical_protein
VBITanFor42681_1555	hypothetical_protein
VBITanFor42681_1556	TonB-dependent_receptor
VBITanFor42681_1557	SusD_family_protein
VBITanFor42681_1558	antioxidant_AhpC_TSA_family
VBITanFor42681_1559	transcriptional_regulator_Fur_family
VBITanFor42681_1560	thioredoxin
VBITanFor42681_1561	DNA_polymerase_III_alpha_subunit_(EC_2.7.7.7)
VBITanFor42681_1562	hypothetical_protein
VBITanFor42681_1563	hypothetical_protein
VBITanFor42681_1564	Methylglyoxal_synthase_(EC_4.2.3.3)
VBITanFor42681_1565	tetratricopeptide_repeat_protein
VBITanFor42681_1566	SSU_ribosomal_protein_S16p
VBITanFor42681_1567	thioredoxin
VBITanFor42681_1568	SAM-dependent_methyltransferases
VBITanFor42681_1569	ATP-dependent_DNA_helicase_RecQ_family
VBITanFor42681_1570	Single-stranded-DNA-specific_exonuclease_RecJ_(EC_3.1.-.-)
VBITanFor42681_1571	hypothetical_protein
VBITanFor42681_1572	Methionyl-tRNA_formyltransferase_(EC_2.1.2.9)
VBITanFor42681_1573	hypothetical_protein
VBITanFor42681_1574	Chaperone_protein_HtpG
VBITanFor42681_1575	ATP-dependent_Clp_protease_ATP-binding_subunit_ClpA
VBITanFor42681_1576	hypothetical_protein
VBITanFor42681_1577	L-serine_dehydratase_(EC_4.3.1.17)
VBITanFor42681_1578	Phenylalanyl-tRNA_synthetase_alpha_chain_(EC_6.1.1.20)
VBITanFor42681_1579	Endonuclease_III_(EC_4.2.99.18)
VBITanFor42681_1580	Probable_zinc_protease_pqqL_(EC_3.4.99.-)
VBITanFor42681_1581	hypothetical_protein
VBITanFor42681_1582	hypothetical_protein
VBITanFor42681_1583	hypothetical_protein
VBITanFor42681_1584	hypothetical_protein
VBITanFor42681_1585	Putative_ROK-family_transcriptional_regulator
VBITanFor42681_1586	hypothetical_protein
VBITanFor42681_1587	transcriptional_regulator_MarR_family
VBITanFor42681_1588	thioredoxin
VBITanFor42681_1589	hypothetical_protein
VBITanFor42681_1590	NADH_dehydrogenase_(EC_1.6.99.3)
VBITanFor42681_1591	hypothetical_protein
VBITanFor42681_1592	peptidase_S8_S53_family
VBITanFor42681_1593	shikimate_kinase
VBITanFor42681_1594	2-oxoglutarate_oxidoreductase_alpha_subunit_(EC_1.2.7.3)
VBITanFor42681_1595	2-oxoglutarate_oxidoreductase_beta_subunit_(EC_1.2.7.3)
VBITanFor42681_1596	efflux_ABC_transporter_permease_protein
VBITanFor42681_1597	hypothetical_protein
VBITanFor42681_1598	putative_undecaprenyl-diphosphatase_UppP
VBITanFor42681_1599	tRNA_pseudouridine_synthase_B_(EC_4.2.1.70)
VBITanFor42681_1600	S-adenosylmethionine_tRNA_ribosyltransferase-isomerase_(EC_5.-.-.-)
VBITanFor42681_1601	2-amino-4-hydroxy-6-_hydroxymethyldihydropteridine_diphosphokinase
VBITanFor42681_1602	hypothetical_protein
VBITanFor42681_1603	hypothetical_protein
VBITanFor42681_1604	TonB-dependent_receptor
VBITanFor42681_1605	transporter_major_facilitator_family_protein
VBITanFor42681_1606	hypothetical_protein
VBITanFor42681_1607	hypothetical_protein
VBITanFor42681_1608	hypothetical_protein
VBITanFor42681_1609	Cystathionine_beta-lyase_Bsu_PatB_(EC_4.4.1.8)
VBITanFor42681_1610	Sigma-70_region_2
VBITanFor42681_1611	hypothetical_protein
VBITanFor42681_1612	SSU_ribosomal_protein_S1p
VBITanFor42681_1613	hypothetical_protein
VBITanFor42681_1614	Enoyl-acyl-carrier-proteinreductase_NADH(EC1.3.1.9)
VBITanFor42681_1615	Hydroxylamine_reductase_(EC_1.7.-.-)
VBITanFor42681_1616	hypothetical_protein
VBITanFor42681_1617	GTP-binding_protein_TypA_BipA
VBITanFor42681_1618	ribosomal_protein_S15
VBITanFor42681_1619	Lysine_2_3-aminomutase_(EC_5.4.3.2)
VBITanFor42681_1620	hypothetical_protein
VBITanFor42681_1621	cyclic_nucleotide-binding_domain_protein
VBITanFor42681_1622	hypothetical_protein
VBITanFor42681_1623	Cytochrome_d_ubiquinol_oxidase_subunit_II_(EC_1.10.3.-)
VBITanFor42681_1624	Cytochrome_d_ubiquinol_oxidase_subunit_I_(EC_1.10.3.-)
VBITanFor42681_1625	hypothetical_protein
VBITanFor42681_1626	RNA_polymerase_sigma-70_factor
VBITanFor42681_1627	sigma_factor_regulatory_protein_FecR_PupR_family
VBITanFor42681_1628	TonB-dependent_receptor
VBITanFor42681_1629	SusD_family_protein
VBITanFor42681_1630	Myo-inositol_2-dehydrogenase_(EC_1.1.1.18)
VBITanFor42681_1631	Probable_secreted_glycosyl_hydrolase
VBITanFor42681_1632	hypothetical_protein
VBITanFor42681_1633	peptidase_M16_inactive_domain_protein
VBITanFor42681_1634	Chloride_channel_protein
VBITanFor42681_1635	exopolysaccharide_biosynthesis_polyprenyl_glycosylphosphotransferase
VBITanFor42681_1636	Sua5_YciO_YrdC_YwlC_family_protein
VBITanFor42681_1637	hypothetical_protein
VBITanFor42681_1638	hypothetical_protein
VBITanFor42681_1639	Glucosamine-6-phosphate_deaminase_(EC_3.5.99.6)
VBITanFor42681_1640	putative_lipoprotein
VBITanFor42681_1641	Flavoprotein
VBITanFor42681_1642	Prolipoprotein_diacylglyceryl_transferase_(EC_2.4.99.-)
VBITanFor42681_1643	Meso-diaminopimelate_D-dehydrogenase_(EC_1.4.1.16)
VBITanFor42681_1644	hypothetical_protein
VBITanFor42681_1645	Acetylornithine_aminotransferase_(EC_2.6.1.11)
VBITanFor42681_1646	N-acetyl-gamma-glutamyl-phosphate_reductase_(EC_1.2.1.38)
VBITanFor42681_1647	Argininosuccinate_synthase_(EC_6.3.4.5)
VBITanFor42681_1648	hypothetical_protein
VBITanFor42681_1649	arginine_repressor
VBITanFor42681_1650	tetratricopeptide_repeat_protein
VBITanFor42681_1651	Nucleoside_permease_NupG
VBITanFor42681_1652	transposase_IS116_IS110_IS902_family
VBITanFor42681_1653	hypothetical_protein
VBITanFor42681_1654	radical_SAM_domain_protein
VBITanFor42681_1655	hypothetical_protein
VBITanFor42681_1656	hypothetical_protein
VBITanFor42681_1657	putative_ABC_transporter_ATP-binding_protein_SagG
VBITanFor42681_1658	ABC-2_type_transporter
VBITanFor42681_1659	Na+_H+-dicarboxylate_symporter
VBITanFor42681_1660	Lipid-A-disaccharide_synthase_(EC_2.4.1.182)
VBITanFor42681_1661	5'_3'-nucleotidase_SurE
VBITanFor42681_1662	Cardiolipin_synthetase_(EC_2.7.8.-)
VBITanFor42681_1663	RNA_methyltransferase_RsmD_family
VBITanFor42681_1664	hypothetical_protein
VBITanFor42681_1665	hypothetical_protein
VBITanFor42681_1666	RecD-like_DNA_helicase_Atu2026
VBITanFor42681_1667	hypothetical_protein
VBITanFor42681_1668	hypothetical_protein
VBITanFor42681_1669	rRNA_small_subunit_methyltransferase_I
VBITanFor42681_1670	putative_lipoprotein
VBITanFor42681_1671	HAD_hydrolase_TIGR02254_family
VBITanFor42681_1672	hypothetical_protein
VBITanFor42681_1673	hypothetical_protein
VBITanFor42681_1674	Cobyric_acid_synthase
VBITanFor42681_1675	Adenosylcobinamide-phosphate_synthase
VBITanFor42681_1676	L-threonine_3-O-phosphate_decarboxylase_(EC_4.1.1.81)
VBITanFor42681_1677	putative_endoribonuclease_L-PSP
VBITanFor42681_1678	hypothetical_protein
VBITanFor42681_1679	2-C-methyl-D-erythritol_2_4-cyclodiphosphate_synthase_(EC_4.6.1.12)
VBITanFor42681_1680	ATPase_AAA_family
VBITanFor42681_1681	hypothetical_protein
VBITanFor42681_1682	hypothetical_protein
VBITanFor42681_1683	RHS_repeat-associated_core_domain_protein
VBITanFor42681_1686	hypothetical_protein
VBITanFor42681_1687	RHS_repeat-associated_core_domain_protein
VBITanFor42681_1688	RHS_repeat-associated_core_domain_protein
VBITanFor42681_1692	hypothetical_protein
VBITanFor42681_1693	hypothetical_protein
VBITanFor42681_1694	hypothetical_protein
VBITanFor42681_1695	hypothetical_protein
VBITanFor42681_1696	tRNA-specific_adenosine-34_deaminase_(EC_3.5.4.-)
VBITanFor42681_1697	hypothetical_protein
VBITanFor42681_1698	CAAX_amino_terminal_protease_family_protein
VBITanFor42681_1699	tRNA_(Guanine37-N1)_-methyltransferase_(EC_2.1.1.31)
VBITanFor42681_1700	hypothetical_protein
VBITanFor42681_1701	Phenylalanyl-tRNA_synthetase_beta_chain_(EC_6.1.1.20)
VBITanFor42681_1702	DNA-binding_regulatory_protein_YebC_PmpR_family
VBITanFor42681_1703	Conserved_domain_protein
VBITanFor42681_1704	peptidyl-prolyl_cis-trans_isomerase_cyclophilin-type
VBITanFor42681_1705	putative_lipoprotein
VBITanFor42681_1706	RNA_methyltransferase_TrmH_family
VBITanFor42681_1707	Phosphomannomutase_(EC_5.4.2.8)_Phosphoglucosamine_mutase_(EC_5.4.2.10)
VBITanFor42681_1708	ribosomal_protein_L21
VBITanFor42681_1709	ribosomal_protein_L27
VBITanFor42681_1710	NlpC_P60_family_protein
VBITanFor42681_1711	Seryl-tRNA_synthetase_(EC_6.1.1.11)
VBITanFor42681_1712	Ser_Thr_phosphatase_family_protein
VBITanFor42681_1713	hypothetical_protein
VBITanFor42681_1714	hypothetical_protein
VBITanFor42681_1715	hypothetical_protein
VBITanFor42681_1716	putative_vitamin_B12_import_system_permease_protein_BtuC
VBITanFor42681_1717	hypothetical_protein
VBITanFor42681_1718	hypothetical_protein
VBITanFor42681_1719	FIG00896368_hypothetical_protein
VBITanFor42681_1720	FIG00897849_hypothetical_protein
VBITanFor42681_1721	Holliday_junction_DNA_helicase_RuvA
VBITanFor42681_1722	putative_translation_initiation_factor_SUI1
VBITanFor42681_1723	ATP-dependent_helicase
VBITanFor42681_1724	Phosphatidylserine_decarboxylase_(EC_4.1.1.65)
VBITanFor42681_1725	CDP-diacylglycerol--serine_O-phosphatidyltransferase_(EC_2.7.8.8)
VBITanFor42681_1726	transcriptional_regulator_AraC_family
VBITanFor42681_1727	GTP-binding_protein_HflX
VBITanFor42681_1728	hypothetical_protein
VBITanFor42681_1729	putative_lipoprotein
VBITanFor42681_1730	hypothetical_protein
VBITanFor42681_1731	hypothetical_protein
VBITanFor42681_1732	bacterial_group_2_Ig-like_protein
VBITanFor42681_1733	LemA_family_protein
VBITanFor42681_1734	hypothetical_protein
VBITanFor42681_1735	hypothetical_protein
VBITanFor42681_1736	5'-nucleotidase_C-terminal_domain_protein
VBITanFor42681_1737	hypothetical_protein
VBITanFor42681_1738	bacterial_group_2_Ig-like_protein
VBITanFor42681_1739	hypothetical_protein
VBITanFor42681_1740	hypothetical_protein
VBITanFor42681_1741	hypothetical_protein
VBITanFor42681_1742	ATPase_histidine_kinase_DNA_gyrase_B_HSP90_domain_protein
VBITanFor42681_1743	Beta-hexosaminidase_(EC_3.2.1.52)
VBITanFor42681_1744	Serine_hydroxymethyltransferase_(EC_2.1.2.1)
VBITanFor42681_1745	Superoxide_dismutase_Fe(EC1.15.1.1)
VBITanFor42681_1746	DNA_repair_protein_RecO
VBITanFor42681_1747	hypothetical_protein
VBITanFor42681_1748	hypothetical_protein
VBITanFor42681_1749	hypothetical_protein
VBITanFor42681_1750	Glutamyl-tRNA_synthetase_(EC_6.1.1.17)
VBITanFor42681_1751	3-deoxy-D-manno-octulosonic-acid_transferase_(EC_2.-.-.-)
VBITanFor42681_1752	bacterial_capsule_synthesis_protein
VBITanFor42681_1753	Acetyltransferase
VBITanFor42681_1754	ribosomal_protein_S21
VBITanFor42681_1755	site-specific_recombinase_phage_integrase_family
VBITanFor42681_1756	ribosomal_subunit_interface_protein
VBITanFor42681_1757	Translation_elongation_factor_Tu
VBITanFor42681_1758	preprotein_translocase_SecE_subunit
VBITanFor42681_1759	Transcription_antitermination_protein_NusG
VBITanFor42681_1760	Ribosomal_protein_L11_RNA_binding_domain_protein
VBITanFor42681_1761	LSU_ribosomal_protein_L1p_(L10Ae)
VBITanFor42681_1762	LSU_ribosomal_protein_L10p_(P0)
VBITanFor42681_1763	LSU_ribosomal_protein_L7_L12_(P1_P2)
VBITanFor42681_1764	DNA-directed_RNA_polymerase_beta_subunit_(EC_2.7.7.6)
VBITanFor42681_1765	DNA-directed_RNA_polymerase_beta'_subunit_(EC_2.7.7.6)
VBITanFor42681_1766	ATPase
VBITanFor42681_1767	hypothetical_protein
VBITanFor42681_1768	Isochorismate_synthase_(EC_5.4.4.2)_Menaquinone-specific_isochorismate_synthase_(EC_5.4.4.2)
VBITanFor42681_1769	2-succinyl-5-enolpyruvyl-6-hydroxy-3-cyclohexene-1-carboxylic-acid_synthase_(EC_2.2.1.9)
VBITanFor42681_1771	O-succinylbenzoate_synthase_(EC_4.2.1.113)
VBITanFor42681_1772	O-succinylbenzoic_acid--CoA_ligase_(EC_6.2.1.26)
VBITanFor42681_1773	transposase_IS4_family
VBITanFor42681_1774	TonB-dependent_receptor
VBITanFor42681_1775	Integrase
VBITanFor42681_1778	Type_I_restriction-modification_system_restriction_subunit_R_(EC_3.1.21.3)
VBITanFor42681_1779	Type_I_restriction-modification_system_DNA-methyltransferase_subunit_M_(EC_2.1.1.72)
VBITanFor42681_1780	protein_of_unknown_function_DUF1016
VBITanFor42681_1784	hypothetical_protein
VBITanFor42681_1785	FIG00936814_hypothetical_protein
VBITanFor42681_1786	hypothetical_protein
VBITanFor42681_1788	hypothetical_protein
VBITanFor42681_1791	hypothetical_protein
VBITanFor42681_1792	Endonuclease_IV_(EC_3.1.21.2)
VBITanFor42681_1793	putative_membrane_protein
VBITanFor42681_1794	glycosyltransferase_group_2_family_protein
VBITanFor42681_1795	hypothetical_protein
VBITanFor42681_1796	outer_membrane_protein_OMP85_family
VBITanFor42681_1797	1_4-alpha-glucan_branching_enzyme_(EC_2.4.1.18)
VBITanFor42681_1798	methyltransferase_domain_protein
VBITanFor42681_1799	putative_membrane_protein
VBITanFor42681_1800	hypothetical_protein
VBITanFor42681_1801	glycosyltransferase_group_2_family_protein
VBITanFor42681_1802	hypothetical_protein
VBITanFor42681_1803	glycosyltransferase_group_1_family_protein
VBITanFor42681_1804	Alpha-D-GlcNAc_alpha-1_2-L-rhamnosyltransferase_(EC_2.4.1.-)
VBITanFor42681_1805	putative_rRNA_large_subunit_m3Psi_methyltransferase_RlmH
VBITanFor42681_1806	hypothetical_protein
VBITanFor42681_1807	Quinolinate_phosphoribosyltransferase_decarboxylating(EC2.4.2.19)
VBITanFor42681_1808	hypothetical_protein
VBITanFor42681_1809	bacterial_transferase_hexapeptide_repeat_protein
VBITanFor42681_1810	Tetrapyrrole_methylase_family_protein
VBITanFor42681_1811	hypothetical_protein
VBITanFor42681_1812	hypothetical_protein
VBITanFor42681_1813	bacterial_group_2_Ig-like_protein
VBITanFor42681_1814	hypothetical_protein
VBITanFor42681_1815	hypothetical_protein
VBITanFor42681_1816	HRDC_domain_protein
VBITanFor42681_1817	Phosphoribosylformylglycinamidine_synthase_synthetase_subunit_(EC_6.3.5.3)_Phosphoribosylformylglycinamidine_synthase_glutamine_amidotransferase_subunit_(EC_6.3.5.3)
VBITanFor42681_1818	ATPase_histidine_kinase_DNA_gyrase_B_HSP90_domain_protein
VBITanFor42681_1819	Transcriptional_regulatory_protein_rprY
VBITanFor42681_1820	hypothetical_protein
VBITanFor42681_1821	hypothetical_protein
VBITanFor42681_1822	RNA_polymerase_sigma_factor_sigma-70_family
VBITanFor42681_1823	sigma_factor_regulatory_protein_FecR_PupR_family
VBITanFor42681_1824	TonB-dependent_receptor
VBITanFor42681_1825	SusD_family_protein
VBITanFor42681_1826	putative_lipoprotein
VBITanFor42681_1827	serine_3-dehydrogenase
VBITanFor42681_1831	Polyphosphate_kinase_(EC_2.7.4.1)
VBITanFor42681_1832	tRNA_and_rRNA_cytosine-C5-methylases
VBITanFor42681_1833	arylsulfatase
VBITanFor42681_1834	FKBP-type_peptidyl-prolyl_cis-trans_isomerase_SlyD_(EC_5.2.1.8)
VBITanFor42681_1835	Chorismate_synthase_(EC_4.2.3.5)
VBITanFor42681_1836	peptidase_S41_family
VBITanFor42681_1837	hypothetical_protein
VBITanFor42681_1838	hypothetical_protein
VBITanFor42681_1839	Membrane-associated_zinc_metalloprotease
VBITanFor42681_1840	1-deoxy-D-xylulose_5-phosphate_reductoisomerase_(EC_1.1.1.267)
VBITanFor42681_1841	Membrane_proteins_related_to_metalloendopeptidases
VBITanFor42681_1842	16S_rRNA_processing_protein_RimM
VBITanFor42681_1843	hypothetical_protein
VBITanFor42681_1844	hypothetical_protein
VBITanFor42681_1845	ThiC_family
VBITanFor42681_1846	Transcription_accessory_protein_(S1_RNA-binding_domain)
VBITanFor42681_1847	hypothetical_protein
VBITanFor42681_1848	hypothetical_protein
VBITanFor42681_1849	hypothetical_protein
VBITanFor42681_1850	Aldose_1-epimerase_(EC_5.1.3.3)
VBITanFor42681_1851	Predicted_glucose_transporter_in_maltodextrin_utilization_gene_cluster
VBITanFor42681_1852	Galactokinase_(EC_2.7.1.6)
VBITanFor42681_1853	IgA_Peptidase_M64
VBITanFor42681_1854	COG0488_ATPase_components_of_ABC_transporters_with_duplicated_ATPase_domains
VBITanFor42681_1855	Inosine-5'-monophosphate_dehydrogenase_(EC_1.1.1.205)
VBITanFor42681_1856	Ferrous_iron_transport_protein_B
VBITanFor42681_1857	hypothetical_protein
VBITanFor42681_1858	histidine_kinase
VBITanFor42681_1859	response_regulator_receiver_domain_protein
VBITanFor42681_1860	hypothetical_protein
VBITanFor42681_1862	hypothetical_protein
VBITanFor42681_1863	hypothetical_protein
VBITanFor42681_1864	hypothetical_protein
VBITanFor42681_1865	hypothetical_protein
VBITanFor42681_1867	hypothetical_protein
VBITanFor42681_1868	hypothetical_protein
VBITanFor42681_1869	hypothetical_protein
VBITanFor42681_1873	hypothetical_protein
VBITanFor42681_1874	Ferredoxin-type_protein_NapG_(periplasmic_nitrate_reductase)
VBITanFor42681_1875	Fe-S_oxidoreductase
VBITanFor42681_1876	Enolase_(EC_4.2.1.11)
VBITanFor42681_1877	hypothetical_protein
VBITanFor42681_1878	flavodoxin
VBITanFor42681_1880	hypothetical_protein
VBITanFor42681_1881	hypothetical_transporter_PduT_for_various_metalloporphyrins
VBITanFor42681_1882	FIG00402742_hypothetical_protein
VBITanFor42681_1883	CobN_magnesium_chelatase_family_protein
VBITanFor42681_1884	TonB-dependent_receptor
VBITanFor42681_1885	TonB-dependent_receptor
VBITanFor42681_1886	putative_lipoprotein
VBITanFor42681_1887	hypothetical_protein
VBITanFor42681_1888	Ribonucleotide_reductase_of_class_Ia_(aerobic)_alpha_subunit_(EC_1.17.4.1)
VBITanFor42681_1889	Ribonucleotide_reductase_of_class_Ia_(aerobic)_beta_subunit_(EC_1.17.4.1)
VBITanFor42681_1890	hypothetical_protein
VBITanFor42681_1892	TIGR01200_family_protein
VBITanFor42681_1893	hypothetical_protein
VBITanFor42681_1894	TIGR01200_family_protein
VBITanFor42681_1895	hypothetical_protein
VBITanFor42681_1896	TIGR01200_family_protein
VBITanFor42681_1897	hypothetical_protein
VBITanFor42681_1898	alternate_gene_name_yzbB
VBITanFor42681_1899	hypothetical_protein
VBITanFor42681_1900	LSU_ribosomal_protein_L13p_(L13Ae)
VBITanFor42681_1901	SSU_ribosomal_protein_S9p_(S16e)
VBITanFor42681_1902	SSU_ribosomal_protein_S2p_(SAe)
VBITanFor42681_1903	Translation_elongation_factor_Ts
VBITanFor42681_1904	ABC_transporter_ATP-binding_protein
VBITanFor42681_1905	putative_membrane_protein
VBITanFor42681_1906	hypothetical_protein
VBITanFor42681_1907	hypothetical_protein
VBITanFor42681_1908	PepSY_domain_protein
VBITanFor42681_1909	hypothetical_protein
VBITanFor42681_1910	hypothetical_protein
VBITanFor42681_1911	hypothetical_protein
VBITanFor42681_1912	hypothetical_protein
VBITanFor42681_1913	TonB-dependent_receptor
VBITanFor42681_1914	hypothetical_protein
VBITanFor42681_1915	hypothetical_protein
VBITanFor42681_1916	hypothetical_protein
VBITanFor42681_1917	Carbamoyl-phosphate_synthase_large_chain_(EC_6.3.5.5)
VBITanFor42681_1918	hypothetical_protein
VBITanFor42681_1919	hypothetical_protein
VBITanFor42681_1920	hypothetical_protein
VBITanFor42681_1921	hypothetical_protein
VBITanFor42681_1922	POTASSIUM_PROTON_ANTIPORTER_ROSB
VBITanFor42681_1923	hypothetical_protein
VBITanFor42681_1924	NAD(P)HX_epimerase_NAD(P)HX_dehydratase
VBITanFor42681_1925	hypothetical_protein
VBITanFor42681_1926	hypothetical_protein
VBITanFor42681_1927	hypothetical_protein
VBITanFor42681_1928	2'_3'-cyclic-nucleotide_2'-phosphodiesterase_(EC_3.1.4.16)
VBITanFor42681_1929	Nicotinate_phosphoribosyltransferase_(EC_2.4.2.11)
VBITanFor42681_1930	ABC_transporter_ATP-binding_protein_uup
VBITanFor42681_1932	dTDP-glucose_4_6-dehydratase_(EC_4.2.1.46)
VBITanFor42681_1933	Recombination_protein_RecR
VBITanFor42681_1934	Glycosyl_transferase_group_2_family_protein
VBITanFor42681_1935	acetyltransferase_GNAT_family
VBITanFor42681_1938	hypothetical_protein
VBITanFor42681_1939	Uracil-DNA_glycosylase_family_1
VBITanFor42681_1940	Organic_solvent_tolerance_protein_precursor
VBITanFor42681_1941	HDIG_domain_protein
VBITanFor42681_1942	alternate_gene_name_yzbB
VBITanFor42681_1943	Na(+)-translocating_NADH-quinone_reductase_subunit_F_(EC_1.6.5.-)
VBITanFor42681_1944	Na(+)-translocating_NADH-quinone_reductase_subunit_E_(EC_1.6.5.-)
VBITanFor42681_1945	Na(+)-translocating_NADH-quinone_reductase_subunit_D_(EC_1.6.5.-)
VBITanFor42681_1946	NADH_ubiquinone_oxidoreductase_Na(+)-translocating_C_subunit
VBITanFor42681_1947	Na(+)-translocating_NADH-quinone_reductase_subunit_B_(EC_1.6.5.-)
VBITanFor42681_1948	Na(+)-translocating_NADH-quinone_reductase_subunit_A_(EC_1.6.5.-)
VBITanFor42681_1949	endonuclease_exonuclease_phosphatase_family_protein
VBITanFor42681_1950	peptidase_M23_family
VBITanFor42681_1951	Phosphoglucomutase_(EC_5.4.2.2)
VBITanFor42681_1952	preQ(1)_synthase
VBITanFor42681_1953	Obg_family_GTPase_CgtA
VBITanFor42681_1954	adenylate_kinase
VBITanFor42681_1955	putative_hypoxanthine_phosphoribosyltransferase
VBITanFor42681_1956	hypothetical_protein
VBITanFor42681_1957	hypothetical_protein
VBITanFor42681_1958	glyoxalase_family_protein
VBITanFor42681_1959	putative_membrane_protein
VBITanFor42681_1960	hypothetical_protein
VBITanFor42681_1961	Glycosyltransferase
VBITanFor42681_1962	hypothetical_protein
VBITanFor42681_1963	sodium_iodide_co-transporter
VBITanFor42681_1964	inner_membrane_protein_CreD
VBITanFor42681_1965	hypothetical_protein
VBITanFor42681_1966	hypothetical_protein
VBITanFor42681_1967	hypothetical_protein
VBITanFor42681_1968	hypothetical_protein
VBITanFor42681_1970	hypothetical_protein
VBITanFor42681_1971	hypothetical_protein
VBITanFor42681_1972	hypothetical_protein
VBITanFor42681_1973	antioxidant_AhpC_TSA_family
VBITanFor42681_1974	RNA_pseudouridylate_synthase_group_1
VBITanFor42681_1975	Beta-lactamase_class_C_and_other_penicillin_binding_proteins
VBITanFor42681_1976	3-oxoacyl-acyl-carrier_proteinreductase_(EC_1.1.1.100)
VBITanFor42681_1977	beta-ketoacyl-acyl-carrier-protein_synthase_III
VBITanFor42681_1978	transcriptional_regulator_TetR_family
VBITanFor42681_1979	hypothetical_protein
VBITanFor42681_1980	hypothetical_protein
VBITanFor42681_1981	hypothetical_protein
VBITanFor42681_1982	hypothetical_protein
VBITanFor42681_1983	Periplasmic_beta-glucosidase_(EC_3.2.1.21)
VBITanFor42681_1984	OmpA_family_protein
VBITanFor42681_1985	hypothetical_protein
VBITanFor42681_1986	hypothetical_protein
VBITanFor42681_1987	hypothetical_protein
VBITanFor42681_1988	ClpB_protein
VBITanFor42681_1989	universal_bacterial_protein_YeaZ
VBITanFor42681_1990	hypothetical_protein
VBITanFor42681_1991	Adenylate_cyclase_(EC_4.6.1.1)
VBITanFor42681_1992	Adenylate_cyclase_(EC_4.6.1.1)
VBITanFor42681_1993	hypothetical_protein
VBITanFor42681_1994	hypothetical_protein
VBITanFor42681_1995	hypothetical_protein
VBITanFor42681_1996	hypothetical_protein
VBITanFor42681_1998	N-acetylneuraminate_lyase_(EC_4.1.3.3)
VBITanFor42681_1999	N-acylglucosamine_2-epimerase_(EC_5.1.3.8)
VBITanFor42681_2000	Major_facilitator_family_transporter
VBITanFor42681_2001	TonB-dependent_receptor
VBITanFor42681_2003	Sialidase_(EC_3.2.1.18)
VBITanFor42681_2004	Beta-hexosaminidase_(EC_3.2.1.52)
VBITanFor42681_2005	Sialic_acid-specific_9-O-acetylesterase
VBITanFor42681_2006	cyclically-permuted_mutarotase_family_protein
VBITanFor42681_2007	Optional_hypothetical_component_of_the_B12_transporter_BtuN
VBITanFor42681_2008	hypothetical_protein
VBITanFor42681_2009	Outer_membrane_vitamin_B12_receptor_BtuB
VBITanFor42681_2010	putative_sirohydrochlorin_cobaltochelatase
VBITanFor42681_2011	PepSY_domain_protein
VBITanFor42681_2012	putative_lipoprotein
VBITanFor42681_2013	TonB-dependent_receptor
VBITanFor42681_2014	Thiamin_biosynthesis_lipoprotein_ApbE
VBITanFor42681_2015	Ser_Thr_phosphatase_family_protein
VBITanFor42681_2016	Membrane_protein_containing_HD_superfamily_hydrolase_domain_YQFF_ortholog
VBITanFor42681_2017	hypothetical_protein
VBITanFor42681_2018	hypothetical_protein
VBITanFor42681_2019	flavodoxin
VBITanFor42681_2020	Integrase
VBITanFor42681_2021	hypothetical_protein
VBITanFor42681_2022	hypothetical_protein
VBITanFor42681_2023	FIG00937377_hypothetical_protein
VBITanFor42681_2025	hypothetical_protein
VBITanFor42681_2026	hypothetical_protein
VBITanFor42681_2027	tetratricopeptide_repeat_protein
VBITanFor42681_2028	hypothetical_protein
VBITanFor42681_2029	hypothetical_protein
VBITanFor42681_2030	hypothetical_protein
VBITanFor42681_2031	hypothetical_protein
VBITanFor42681_2034	hypothetical_protein
VBITanFor42681_2035	transcriptional_regulator_LuxR_family
VBITanFor42681_2036	FIG00897756_hypothetical_protein
VBITanFor42681_2037	dTDP-glucose_4_6-dehydratase_(EC_4.2.1.46)
VBITanFor42681_2038	hypothetical_protein
VBITanFor42681_2039	Ribokinase_(EC_2.7.1.15)
VBITanFor42681_2040	hypothetical_protein
VBITanFor42681_2041	Aminopeptidase_C_(EC_3.4.22.40)
VBITanFor42681_2042	hypothetical_protein
VBITanFor42681_2043	phosphate_binding_protein
VBITanFor42681_2044	Pantothenate_kinase_(EC_2.7.1.33)
VBITanFor42681_2045	transcriptional_regulator_TetR_family
VBITanFor42681_2046	hypothetical_protein
VBITanFor42681_2047	hypothetical_protein
VBITanFor42681_2048	ABC_transporter_ATP-binding_protein
VBITanFor42681_2049	ABC_transporter_ATP-binding_protein
VBITanFor42681_2050	ABC-2_type_transporter
VBITanFor42681_2051	ABC-type_multidrug_transport_system_permease_component
VBITanFor42681_2052	hypothetical_protein
VBITanFor42681_2053	hypothetical_protein
VBITanFor42681_2054	putative_lipoprotein
VBITanFor42681_2055	SusD_outer_membrane_protein
VBITanFor42681_2056	SusC_outer_membrane_protein_involved_in_starch_binding
VBITanFor42681_2057	Alpha-glucosidase_SusB_(EC_3.2.1.20)
VBITanFor42681_2058	methyltransferase_domain_protein
VBITanFor42681_2059	tRNA-guanine_transglycosylase_(EC_2.4.2.29)
VBITanFor42681_2060	membrane_protein_putative
VBITanFor42681_2061	Polymyxin_resistance_protein_ArnT_undecaprenyl_phosphate-alpha-L-Ara4N_transferase_Melittin_resistance_protein_PqaB
VBITanFor42681_2062	oxidoreductase
VBITanFor42681_2063	rubredoxin
VBITanFor42681_2064	LysR_substrate_binding_domain_protein
VBITanFor42681_2065	DNA_protection_during_starvation_protein
VBITanFor42681_2066	transporter_small_conductance_mechanosensitive_ion_channel_MscS_family_protein
VBITanFor42681_2067	ThiF_family_protein
VBITanFor42681_2068	putative_undecaprenol_kinase
VBITanFor42681_2069	hypothetical_protein
VBITanFor42681_2070	Glucuronyl_hydrolase
VBITanFor42681_2071	TonB-dependent_receptor
VBITanFor42681_2072	SusD_family_protein
VBITanFor42681_2073	4-deoxy-L-threo-5-hexosulose-uronate_ketol-isomerase_(EC_5.3.1.17)
VBITanFor42681_2074	putative_lipoprotein
VBITanFor42681_2075	Choline-sulfatase_(EC_3.1.6.6)
VBITanFor42681_2076	FIG00896938_hypothetical_protein
VBITanFor42681_2077	2-dehydro-3-deoxygluconate_kinase_(EC_2.7.1.45)
VBITanFor42681_2078	gluconate_5-dehydrogenase
VBITanFor42681_2079	4-Hydroxy-2-oxoglutarate_aldolase_(EC_4.1.3.16)_2-dehydro-3-deoxyphosphogluconate_aldolase_(EC_4.1.2.14)
VBITanFor42681_2080	Hexuronate_transporter
VBITanFor42681_2081	hypothetical_protein
VBITanFor42681_2082	putative_lipoprotein
VBITanFor42681_2083	efflux_ABC_transporter_permease_protein
VBITanFor42681_2084	efflux_transporter_RND_family_MFP_subunit
VBITanFor42681_2085	hypothetical_protein
VBITanFor42681_2086	tetratricopeptide_repeat_protein
VBITanFor42681_2087	hypothetical_protein
VBITanFor42681_2088	F5_8_type_C_domain_protein
VBITanFor42681_2089	hypothetical_protein
VBITanFor42681_2091	hypothetical_protein
VBITanFor42681_2092	2-C-methyl-D-erythritol_4-phosphate_cytidylyltransferase
VBITanFor42681_2093	exodeoxyribonuclease_VII_small_subunit_family_protein
VBITanFor42681_2094	Exodeoxyribonuclease_VII_large_subunit_(EC_3.1.11.6)
VBITanFor42681_2095	peptidase_S8_S53_family
VBITanFor42681_2096	Aspartate--ammonia_ligase_(EC_6.3.1.1)
VBITanFor42681_2097	Glutamine_synthetase_type_III_GlnN_(EC_6.3.1.2)
VBITanFor42681_2098	NAD_synthetase_(EC_6.3.1.5)_Glutamine_amidotransferase_chain_of_NAD_synthetase
VBITanFor42681_2099	FIG01045360_hypothetical_protein
VBITanFor42681_2100	hypothetical_protein
VBITanFor42681_2101	Agmatine_deiminase_(EC_3.5.3.12)
VBITanFor42681_2102	hydrolase_carbon-nitrogen_family
VBITanFor42681_2103	RNA_polymerase_sigma-70_factor
VBITanFor42681_2104	CRISPR-associated_endoribonuclease_Cas6
VBITanFor42681_2105	hypothetical_protein
VBITanFor42681_2106	CRISPR-associated_protein_Cas5p_family
VBITanFor42681_2107	CRISPR-associated_protein_Csp2_family
VBITanFor42681_2108	CRISPR-associated_protein_Csp1_family
VBITanFor42681_2109	CRISPR-associated_helicase_Cas3
VBITanFor42681_2110	hypothetical_protein
VBITanFor42681_2111	Fic_family_protein
VBITanFor42681_2112	CRISPR-associated_protein_Cas4
VBITanFor42681_2113	hypothetical_protein
VBITanFor42681_2114	CRISPR-associated_protein_Csm2_family
VBITanFor42681_2115	CRISPR-associated_RAMP_protein_Csm3_family
VBITanFor42681_2116	CRISPR-associated_RAMP_protein_Csm4_family
VBITanFor42681_2117	CRISPR-associated_RAMP_protein_Csm5_family
VBITanFor42681_2119	CRISPR-associated_protein_Cas1
VBITanFor42681_2120	CRISPR-associated_protein_Cas2
VBITanFor42681_2121	hypothetical_protein
VBITanFor42681_2122	hypothetical_protein
VBITanFor42681_2123	hypothetical_protein
VBITanFor42681_2124	hypothetical_protein
VBITanFor42681_2125	putative_ferritin-1
VBITanFor42681_2126	Pyrophosphate-energized_proton_pump_(EC_3.6.1.1)
VBITanFor42681_2128	Carboxynorspermidine_decarboxylase_putative_(EC_4.1.1.-)
VBITanFor42681_2129	ATP-dependent_DNA_helicase_UvrD_PcrA
VBITanFor42681_2130	putative_DNA-binding_protein_HU
VBITanFor42681_2131	dihydroneopterin_aldolase
VBITanFor42681_2132	hypothetical_protein
VBITanFor42681_2133	4-alpha-glucanotransferase_(amylomaltase)_(EC_2.4.1.25)
VBITanFor42681_2134	Ribonucleotide_reductase_of_class_II_(coenzyme_B12-dependent)_(EC_1.17.4.1)
VBITanFor42681_2135	ferredoxin
VBITanFor42681_2136	PorT_protein
VBITanFor42681_2137	phosphatidate_cytidylyltransferase
VBITanFor42681_2138	Cell_division_protein_FtsH_(EC_3.4.24.-)
VBITanFor42681_2139	iojap-like_protein
VBITanFor42681_2140	hypothetical_protein
VBITanFor42681_2141	hypothetical_protein
VBITanFor42681_2142	hypothetical_protein
VBITanFor42681_2143	TonB-dependent_receptor
VBITanFor42681_2144	putative_lipoprotein
VBITanFor42681_2145	hypothetical_protein
VBITanFor42681_2147	Enoyl-acyl-carrier-proteinreductase_FMN(EC1.3.1.9)
VBITanFor42681_2148	FIG00939558_hypothetical_protein
VBITanFor42681_2149	Dihydrofolate_synthase_(EC_6.3.2.12)_Folylpolyglutamate_synthase_(EC_6.3.2.17)
VBITanFor42681_2150	Predicted_ATPase_related_to_phosphate_starvation-inducible_protein_PhoH
VBITanFor42681_2151	Cobalt-zinc-cadmium_resistance_protein
VBITanFor42681_2152	Queuosine_Biosynthesis_QueC_ATPase
VBITanFor42681_2153	Putative_preQ0_transporter
VBITanFor42681_2154	hypothetical_protein
VBITanFor42681_2157	DNA_polymerase_III_beta_subunit_(EC_2.7.7.7)
VBITanFor42681_2158	DNA_Pol_III_Epsilon_Chain
VBITanFor42681_2159	Phosphopantothenoylcysteine_decarboxylase_(EC_4.1.1.36)_Phosphopantothenoylcysteine_synthetase_(EC_6.3.2.5)
VBITanFor42681_2160	hypothetical_protein
VBITanFor42681_2161	DNA_repair_protein_RecN
VBITanFor42681_2162	23S_rRNA_(guanosine-2'-O-)_-methyltransferase_rlmB_(EC_2.1.1.-)
VBITanFor42681_2163	LSU_ribosomal_protein_L20p
VBITanFor42681_2165	Translation_initiation_factor_3
VBITanFor42681_2166	Threonyl-tRNA_synthetase_(EC_6.1.1.3)
VBITanFor42681_2167	putative_lipoprotein
VBITanFor42681_2168	Aminoacyl-histidine_dipeptidase_(Peptidase_D)_(EC_3.4.13.3)
VBITanFor42681_2169	outer_membrane_protein
VBITanFor42681_2170	N-acetylglucosamine-6-phosphate_deacetylase
VBITanFor42681_2171	NADH-dependent_butanol_dehydrogenase_A_(EC_1.1.1.-)
VBITanFor42681_2172	transcriptional_regulator_Crp_Fnr_family
VBITanFor42681_2173	hypothetical_protein
VBITanFor42681_2174	hypothetical_protein
VBITanFor42681_2175	hypothetical_protein
VBITanFor42681_2176	Beta-galactosidase_(EC_3.2.1.23)
VBITanFor42681_2177	HAD_hydrolase_family_IA_variant_3
VBITanFor42681_2178	hypothetical_protein
VBITanFor42681_2179	gliding_motility-associated_lipoprotein_GldB
VBITanFor42681_2180	DNA_polymerase_III_delta_prime_subunit_(EC_2.7.7.7)
VBITanFor42681_2181	5_10-methylenetetrahydrofolate_reductase_(EC_1.5.1.20)
[truncated: 662 more rows]

## Sheet: Treponema denticola
Table S1. Up-regulated genes in members of the red complex during periodontal disease progression.
After identifying up-regulated genes of the whole community we selected those up-regulated genes corresponding to the red complex
(Porphyromonas gingivalis, Treponema denticola and Tannerella forsythia), which are consider major periodontal pathogens.
Locus ID	Annotation (PATRIC,HOMD,JCVI)
VBITreDen150577_0012	hypothetical_protein
VBITreDen150577_0013	hypothetical_protein
VBITreDen150577_0014	hypothetical_protein
VBITreDen150577_0022	hypothetical_protein
VBITreDen150577_0023	ankyrin_repeat_protein
VBITreDen150577_0046	hypothetical_protein
VBITreDen150577_0053	hypothetical_protein
VBITreDen150577_0054	hypothetical_protein
VBITreDen150577_0055	hypothetical_protein
VBITreDen150577_0056	FIG01187128_hypothetical_protein
VBITreDen150577_0057	hypothetical_protein
VBITreDen150577_0058	hypothetical_protein
VBITreDen150577_0060	hypothetical_protein
VBITreDen150577_0072	hypothetical_protein
VBITreDen150577_0117	hypothetical_protein
VBITreDen150577_0175	FIG01186876_hypothetical_protein
VBITreDen150577_0305	Transcriptional_regulator_MarR_family
VBITreDen150577_0311	hypothetical_protein
VBITreDen150577_0312	FIG01187864_hypothetical_protein
VBITreDen150577_0326	hypothetical_protein
VBITreDen150577_0334	Substrate-specific_component_BL0695_of_predicted_ECF_transporter
VBITreDen150577_0379	FIG01188449_hypothetical_protein
VBITreDen150577_0401	FIG015373_Membrane_protein
VBITreDen150577_0417	Flavodoxin
VBITreDen150577_0429	hypothetical_protein
VBITreDen150577_0521	hypothetical_protein
VBITreDen150577_0529	Flagellar_biosynthesis_protein_FliQ
VBITreDen150577_0613	hypothetical_protein
VBITreDen150577_0724	Oligopeptide_ABC_transporter_periplasmic_oligopeptide-binding_protein_OppA_(TC_3.A.1.5.1)
VBITreDen150577_0856	hypothetical_protein
VBITreDen150577_0884	hypothetical_protein
VBITreDen150577_0928	LSU_ribosomal_protein_L7_L12_(P1_P2)
VBITreDen150577_0951	hypothetical_protein
VBITreDen150577_0961	Protein_YidD
VBITreDen150577_0962	hypothetical_protein
VBITreDen150577_0974	Alpha-ribazole-5'-phosphate_phosphatase_(EC_3.1.3.73)
VBITreDen150577_0985	FIG01188634_hypothetical_protein
VBITreDen150577_1029	hypothetical_protein
VBITreDen150577_1034	FIG01186862_hypothetical_protein
VBITreDen150577_1153	Phosphate_acetyltransferase_(EC_2.3.1.8)
VBITreDen150577_1267	Dolichol-phosphate_mannosyltransferase_(EC_2.4.1.83)_in_lipid-linked_oligosaccharide_synthesis_cluster
VBITreDen150577_1309	hypothetical_protein
VBITreDen150577_1364	hypothetical_protein
VBITreDen150577_1509	Protein_of_unknown_function_identified_by_role_in_sporulation_(SpoVG)
VBITreDen150577_1551	hypothetical_protein
VBITreDen150577_1556	hypothetical_protein
VBITreDen150577_1667	Flagellin_protein_FlaA
VBITreDen150577_1702	Periplasmic_protein_p19_involved_in_high-affinity_Fe2+_transport
VBITreDen150577_1715	hypothetical_protein
VBITreDen150577_1741	YD_repeat_protein
VBITreDen150577_1767	hypothetical_protein
VBITreDen150577_1866	SSU_ribosomal_protein_S18p_SSU_ribosomal_protein_S18p_zinc-dependent
VBITreDen150577_1868	SSU_ribosomal_protein_S6p
VBITreDen150577_1899	flagellar_filament_outer_layer_protein
VBITreDen150577_1929	hypothetical_protein
VBITreDen150577_1943	FIG01187033_hypothetical_protein
VBITreDen150577_1947	hypothetical_protein
VBITreDen150577_1966	hypothetical_protein
VBITreDen150577_1967	prevent-host-death_family_protein
VBITreDen150577_1984	hypothetical_protein
VBITreDen150577_1987	hypothetical_protein
VBITreDen150577_2097	hypothetical_protein
VBITreDen150577_2159	hypothetical_protein
VBITreDen150577_2241	hypothetical_protein
VBITreDen150577_2255	FIG01187520_hypothetical_protein
VBITreDen150577_2260	Preprotein_translocase_subunit_YajC_(TC_3.A.5.1.1)
VBITreDen150577_2311	Glycine_sarcosine_betaine_reductase_protein_A_selenocysteine-containing
VBITreDen150577_2312	Glycine_sarcosine_betaine_reductase_protein_A_selenocysteine-containing
VBITreDen150577_2313	Glycine_sarcosine_betaine_reductase_protein_A_selenocysteine-containing
VBITreDen150577_2326	Translation_elongation_factor_Tu
VBITreDen150577_2327	SSU_ribosomal_protein_S10p_(S20e)
VBITreDen150577_2328	LSU_ribosomal_protein_L3p_(L3e)
VBITreDen150577_2336	LSU_ribosomal_protein_L29p_(L35e)
VBITreDen150577_2337	SSU_ribosomal_protein_S17p_(S11e)
VBITreDen150577_2339	LSU_ribosomal_protein_L24p_(L26e)
VBITreDen150577_2340	LSU_ribosomal_protein_L5p_(L11e)
VBITreDen150577_2341	SSU_ribosomal_protein_S8p_(S15Ae)
VBITreDen150577_2344	SSU_ribosomal_protein_S5p_(S2e)
VBITreDen150577_2346	LSU_ribosomal_protein_L15p_(L27Ae)
VBITreDen150577_2348	SSU_ribosomal_protein_S13p_(S18e)
VBITreDen150577_2349	SSU_ribosomal_protein_S11p_(S14e)
VBITreDen150577_2352	FIG01187018_hypothetical_protein
VBITreDen150577_2412	SSU_ribosomal_protein_S9p_(S16e)
VBITreDen150577_2443	SSU_ribosomal_protein_S16p
VBITreDen150577_2495	Heat_shock_protein_60_family_co-chaperone_GroES
VBITreDen150577_2512	hypothetical_protein
VBITreDen150577_2528	hypothetical_protein
VBITreDen150577_2564	Flagellin_protein_FlaA
VBITreDen150577_2600	SSU_ribosomal_protein_S15p_(S13e)
VBITreDen150577_2609	SSU_ribosomal_protein_S7p_(S5e)
VBITreDen150577_2715	NAD(P)_transhydrogenase_alpha_subunit_(EC_1.6.1.2)
VBITreDen445_0003	hypothetical_protein
VBITreDen445_0037	acetyltransferase_GNAT_family
VBITreDen445_0054	Flagellar_biosynthesis_protein_FliQ
VBITreDen445_0271	hypothetical_protein
VBITreDen445_0392	TprI
VBITreDen445_0450	NifU-like_domain_protein
VBITreDen445_0459	hypothetical_protein
VBITreDen445_0480	hypothetical_protein
VBITreDen445_0500	hypothetical_protein
VBITreDen445_0501	hypothetical_protein
VBITreDen445_0514	hypothetical_protein
VBITreDen445_0524	hypothetical_protein
VBITreDen445_0525	hypothetical_protein
VBITreDen445_0537	ankyrin_repeat_protein
VBITreDen445_0538	hypothetical_protein
VBITreDen445_0541	hypothetical_protein
VBITreDen445_0549	hypothetical_protein
VBITreDen445_0554	hypothetical_protein
VBITreDen445_0555	conserved_domain_protein
VBITreDen445_0573	internalin-related_protein
VBITreDen445_0641	hypothetical_protein
VBITreDen445_0663	Preprotein_translocase_subunit_YajC_(TC_3.A.5.1.1)
VBITreDen445_0712	RelE_StbE_replicon_stabilization_toxin
VBITreDen445_0713	hypothetical_protein
VBITreDen445_0720	Glycine_sarcosine_betaine_reductase_protein_A_selenocysteine-containing
VBITreDen445_0738	Translation_elongation_factor_Tu
VBITreDen445_0742	LSU_ribosomal_protein_L23p_(L23Ae)
VBITreDen445_0744	SSU_ribosomal_protein_S19p_(S15e)
VBITreDen445_0751	LSU_ribosomal_protein_L24p_(L26e)
VBITreDen445_0851	SSU_ribosomal_protein_S16p
VBITreDen445_0852	KH_domain_RNA_binding_protein_YlqC
VBITreDen445_0855	LSU_ribosomal_protein_L19p
VBITreDen445_0862	ABC_transporter_integral_membrane_protein
VBITreDen445_0951	hypothetical_protein
VBITreDen445_1007	SSU_ribosomal_protein_S12p_(S23e)
VBITreDen445_1018	serine_threonine_kinase
VBITreDen445_1075	DNA-binding_protein_putative
VBITreDen445_1145	NAD(P)_transhydrogenase_alpha_subunit_(EC_1.6.1.2)
VBITreDen445_1191	Preprotein_translocase_subunit_SecG_(TC_3.A.5.1.1)
VBITreDen445_1246	ribosomal_subunit_interface_protein_putative
VBITreDen445_1338	hypothetical_protein
VBITreDen445_1393	hypothetical_protein
VBITreDen445_1414	Flagellin_protein_FlaG
VBITreDen445_1415	Flagellin_protein_FlaA
VBITreDen445_1425	FIG01188934_hypothetical_protein
VBITreDen445_1450	pathogen-specific_surface_antigen_putative
VBITreDen445_1484	FIG000557_hypothetical_protein_co-occurring_with_RecR
VBITreDen445_1534	Substrate-specific_component_BL0695_of_predicted_ECF_transporter
VBITreDen445_1563	hypothetical_protein
VBITreDen445_1603	Single-stranded_DNA-binding_protein
VBITreDen445_1604	SSU_ribosomal_protein_S6p
VBITreDen445_1635	SSU_ribosomal_protein_S20p
VBITreDen445_1659	4Fe-4S_ferredoxin_iron-sulfur_binding
VBITreDen445_1660	hypothetical_protein
VBITreDen445_1673	FIG01187033_hypothetical_protein
VBITreDen445_1674	LSU_ribosomal_protein_L21p
VBITreDen445_1729	hypothetical_protein
VBITreDen445_1869	hypothetical_protein
VBITreDen445_1911	hypothetical_protein
VBITreDen445_1949	FeoA_family_protein
VBITreDen445_1983	hypothetical_protein
VBITreDen445_2002	Glycine_reductase_component_B_gamma_subunit_(EC_1.21.4.2)_selenocysteine-containing
VBITreDen445_2003	Glycine_reductase_component_B_beta_subunit_(EC_1.21.4.2)_Glycine_reductase_component_B_alpha_subunit_(EC_1.21.4.2)
VBITreDen445_2023	Methyl-accepting_chemotaxis_protein
VBITreDen445_2033	FIG01187637_hypothetical_protein
VBITreDen445_2052	Palmitoyl-CoA_hydrolase_precursor_(EC_3.1.2.2)
VBITreDen445_2222	Flagellar_assembly_factor_FliW
VBITreDen445_2291	LSU_ribosomal_protein_L1p_(L10Ae)
VBITreDen445_2438	hypothetical_protein
VBITreDen445_2485	Oligopeptide_ABC_transporter_periplasmic_oligopeptide-binding_protein_OppA_(TC_3.A.1.5.1)
VBITreDen445_2489	Transcriptional_regulator_PadR_family
VBITreDen445_2580	hypothetical_protein
VBITreDen445_2581	hypothetical_protein
VBITreDen445_2598	hypothetical_protein
