# Supplementary material for: Functional signatures of oral dysbiosis during periodontitis progression revealed by microbial metatranscriptome analysis
Source: Genome Med. 2015 Apr 27;7(1):27. doi: 10.1186/s13073-015-0153-3 (PMC4410737; doi:10.1186/s13073-015-0153-3)
Supplement: Additional file 4: Table S2. — Downregulated genes in members of the red complex during periodontal disease progression. After identifying downregulated genes of the whole community we selected those downregulated genes corresponding to the red complex (Porphyromonas gingivalis, Treponema denticola, and Tannerella forsythia), which are consider major periodontal pathogens. [file 13073_2015_153_MOESM4_ESM.xls]

## Sheet: Porphyromonas gingivalis
Table S2. Down-regulated genes in members of the red complex during periodontal disease progression.
After identifying down-regulated genes of the whole community we selected those down-regulated genes corresponding to the red complex
(Porphyromonas gingivalis, Treponema denticola and Tannerella forsythia), which are consider major periodontal pathogens.
Locus ID	Annotation (PATRIC,HOMD,JCVI)
VBIPorGin134034_0185	hypothetical_protein
VBIPorGin134034_0325	hypothetical_protein
VBIPorGin134034_0340	FIG00936198_hypothetical_protein
VBIPorGin134034_0346	FIG00936565_hypothetical_protein
VBIPorGin134034_0371	hypothetical_protein
VBIPorGin134034_0447	FIG00936458_hypothetical_protein
VBIPorGin134034_0505	hypothetical_protein
VBIPorGin134034_0596	Stress_responsive_alpha-beta_barrel_domain_protein_Dabb
VBIPorGin134034_0641	hypothetical_protein
VBIPorGin134034_0679	Ribonuclease_Z_(EC_3.1.26.11)
VBIPorGin134034_0772	hypothetical_protein
VBIPorGin134034_0825	hypothetical_protein
VBIPorGin134034_0911	FIG00935713_hypothetical_protein
VBIPorGin134034_0919	FIG00936325_hypothetical_protein
VBIPorGin134034_0920	hypothetical_protein
VBIPorGin134034_0934	hypothetical_protein
VBIPorGin134034_0935	FIG00935752_hypothetical_protein
VBIPorGin134034_0946	hypothetical_protein
VBIPorGin134034_1077	Cobyric_acid_synthase
VBIPorGin134034_1140	hypothetical_protein
VBIPorGin134034_1179	FIG00936161_hypothetical_protein
VBIPorGin134034_1247	hypothetical_protein
VBIPorGin134034_1357	hypothetical_protein
VBIPorGin134034_1411	hypothetical_protein
VBIPorGin134034_1453	ISPg2_transposase
VBIPorGin134034_1516	FIG00935531_hypothetical_protein
VBIPorGin134034_1599	cytidine_deoxycytidylate_deaminase_family_protein(_EC_3.5.4.3_)
VBIPorGin134034_1819	hypothetical_protein
VBIPorGin134034_1850	FIG00936480_hypothetical_protein
VBIPorGin134034_1952	FIG00935630_hypothetical_protein
VBIPorGin134034_2020	Mobile_element_protein
VBIPorGin195531_0007	hypothetical_protein
VBIPorGin195531_0054	hypothetical_protein
VBIPorGin195531_0076	FIG00935756_hypothetical_protein
VBIPorGin195531_0120	hypothetical_protein
VBIPorGin195531_0134	hypothetical_protein
VBIPorGin195531_0151	hypothetical_protein
VBIPorGin195531_0234	CRISPR-associated_protein_Cas2
VBIPorGin195531_0264	hypothetical_protein
VBIPorGin195531_0298	hypothetical_protein
VBIPorGin195531_0302	FIG00936046_hypothetical_protein
VBIPorGin195531_0308	hypothetical_protein
VBIPorGin195531_0309	hypothetical_protein
VBIPorGin195531_0319	hypothetical_protein
VBIPorGin195531_0334	FIG00936191_hypothetical_protein
VBIPorGin195531_0425	Peptidyl-tRNA_hydrolase_(EC_3.1.1.29)
VBIPorGin195531_0464	hypothetical_protein
VBIPorGin195531_0467	hypothetical_protein
VBIPorGin195531_0504	hypothetical_protein
VBIPorGin195531_0536	MutT_nudix_family_protein
VBIPorGin195531_0549	hypothetical_protein
VBIPorGin195531_0558	hypothetical_protein
VBIPorGin195531_0573	hypothetical_protein
VBIPorGin195531_0722	FIG00935544_hypothetical_protein
VBIPorGin195531_0730	4-hydroxybenzoyl-CoA_thioesterase_family_active_site
VBIPorGin195531_0858	hypothetical_protein
VBIPorGin195531_0862	hypothetical_protein
VBIPorGin195531_0949	FIG00936719_hypothetical_protein
VBIPorGin195531_0990	FIG00935811_hypothetical_protein
VBIPorGin195531_1036	hypothetical_protein
VBIPorGin195531_1041	hypothetical_protein
VBIPorGin195531_1126	hypothetical_protein
VBIPorGin195531_1129	transcriptional_regulator
VBIPorGin195531_1185	hypothetical_protein
VBIPorGin195531_1348	hypothetical_protein
VBIPorGin195531_1448	FIG00936565_hypothetical_protein
VBIPorGin195531_1468	Zn-ribbon-containing_possibly_RNA-binding_protein_and_truncated_derivatives
VBIPorGin195531_1495	hypothetical_protein
VBIPorGin195531_1522	hypothetical_protein
VBIPorGin195531_1568	hypothetical_protein
VBIPorGin195531_1579	hypothetical_protein
VBIPorGin195531_1670	hypothetical_protein
VBIPorGin195531_1798	FIG00936045_hypothetical_protein
VBIPorGin195531_1961	hypothetical_protein
VBIPorGin195531_1974	FIG00935651_hypothetical_protein
VBIPorGin195531_2054	FIG00936059_hypothetical_protein
VBIPorGin195531_2099	hypothetical_protein
VBIPorGin195531_2100	hypothetical_protein
VBIPorGin195531_2155	FIG00936576_hypothetical_protein
VBIPorGin239392_0012	FIG00936242_hypothetical_protein
VBIPorGin239392_0103	hypothetical_protein
VBIPorGin239392_0216	hypothetical_protein
VBIPorGin239392_0221	sensor_histidine_kinase
VBIPorGin239392_0307	FIG00935996_hypothetical_protein
VBIPorGin239392_0473	Ribose-phosphate_pyrophosphokinase_(EC_2.7.6.1)
VBIPorGin239392_0477	hypothetical_protein
VBIPorGin239392_0557	hypothetical_protein
VBIPorGin239392_0599	hypothetical_protein
VBIPorGin239392_0613	hypothetical_protein
VBIPorGin239392_0774	hypothetical_protein
VBIPorGin239392_0785	Calcium-transporting_ATPase
VBIPorGin239392_0858	lysozyme-related_protein
VBIPorGin239392_0929	FIG00935516_hypothetical_protein
VBIPorGin239392_0985	hypothetical_protein
VBIPorGin239392_1014	mobilizable_transposon_xis_protein
VBIPorGin239392_1171	hypothetical_protein
VBIPorGin239392_1188	hypothetical_protein
VBIPorGin239392_1198	hypothetical_protein
VBIPorGin239392_1245	hypothetical_protein
VBIPorGin239392_1256	hypothetical_protein
VBIPorGin239392_1378	ISPg4_transposase
VBIPorGin239392_1429	FIG00936553_hypothetical_protein
VBIPorGin239392_1430	hypothetical_protein
VBIPorGin239392_1455	hypothetical_protein
VBIPorGin239392_1471	hypothetical_protein
VBIPorGin239392_1523	Conjugative_transposon_protein_TraK
VBIPorGin239392_1562	FIG00935767_hypothetical_protein
VBIPorGin239392_1682	hypothetical_protein
VBIPorGin239392_1710	FIG00935764_hypothetical_protein
VBIPorGin239392_1726	hypothetical_protein
VBIPorGin239392_1862	FIG00936716_hypothetical_protein
VBIPorGin239392_1947	hypothetical_protein
VBIPorGin239392_2032	hypothetical_protein
VBIPorGin26334_0097	hypothetical_protein
VBIPorGin26334_0284	hypothetical_protein
VBIPorGin26334_0347	hypothetical_protein
VBIPorGin26334_0382	FIG00936714_hypothetical_protein
VBIPorGin26334_0432	FIG00935774_hypothetical_protein
VBIPorGin26334_0460	DNA-binding_protein_histone-like_family
VBIPorGin26334_0538	Mobile_element_protein
VBIPorGin26334_0672	hypothetical_protein
VBIPorGin26334_0766	hypothetical_protein
VBIPorGin26334_0931	hypothetical_protein
VBIPorGin26334_0941	FIG00936065_hypothetical_protein
VBIPorGin26334_0951	FIG00936325_hypothetical_protein
VBIPorGin26334_0952	hypothetical_protein
VBIPorGin26334_0995	hypothetical_protein
VBIPorGin26334_1028	hypothetical_protein
VBIPorGin26334_1031	FIG00936158_hypothetical_protein
VBIPorGin26334_1089	hypothetical_protein
VBIPorGin26334_1125	hypothetical_protein
VBIPorGin26334_1178	hypothetical_protein
VBIPorGin26334_1201	hypothetical_protein
VBIPorGin26334_1255	FIG00935522_hypothetical_protein
VBIPorGin26334_1354	hypothetical_protein
VBIPorGin26334_1355	hypothetical_protein
VBIPorGin26334_1437	hypothetical_protein
VBIPorGin26334_1453	hypothetical_protein
VBIPorGin26334_1491	hypothetical_protein
VBIPorGin26334_1564	hypothetical_protein
VBIPorGin26334_1695	hypothetical_protein
VBIPorGin26334_1707	hypothetical_protein
VBIPorGin26334_1752	hypothetical_protein
VBIPorGin26334_1883	transposase_IS4_family_protein
VBITanFor42681_0554	DNA_binding_domain_protein_excisionase_family
VBITanFor42681_0563	hypothetical_protein
VBITanFor42681_0957	hypothetical_protein
VBITanFor42681_1146	hypothetical_protein
VBITanFor42681_2127	hypothetical_protein
VBITanFor42681_2284	hypothetical_protein
VBITanFor42681_2444	hypothetical_protein
VBITanFor42681_2673	hypothetical_protein
VBITanFor42681_2784	hypothetical_protein
VBITreDen150577_0064	YafQ_toxin_protein
VBITreDen150577_0106	NifU-like_domain_protein
VBITreDen150577_0525	DNA-directed_RNA_polymerase
VBITreDen150577_0626	Bacterial_Archaeal_Transporter_family_protein
VBITreDen150577_0720	hypothetical_protein
VBITreDen150577_0786	hypothetical_protein
VBITreDen150577_0845	hypothetical_protein
VBITreDen150577_0996	Carbon_storage_regulator
VBITreDen150577_1173	pseudouridine_synthase
VBITreDen150577_1241	VapB_protein_(antitoxin_to_VapC)
VBITreDen150577_1292	hypothetical_protein
VBITreDen150577_1483	Cell_division_protein_FtsI_peptidoglycan_synthetase(EC2.4.1.129)
VBITreDen150577_1539	NAD(P)HX_epimerase_NAD(P)HX_dehydratase
VBITreDen150577_1666	hypothetical_protein
VBITreDen150577_1791	DNA-damage-inducible_protein_J
VBITreDen150577_1867	Single-stranded_DNA-binding_protein
VBITreDen150577_1983	hypothetical_protein
VBITreDen150577_2192	Cobalamin_biosynthesis_protein_CbiG
VBITreDen150577_2280	AbrB_family_Transcriptional_regulator
VBITreDen150577_2330	LSU_ribosomal_protein_L23p_(L23Ae)
VBITreDen150577_2333	LSU_ribosomal_protein_L22p_(L17e)
VBITreDen150577_2375	FIG01187434_hypothetical_protein
VBITreDen150577_2696	hypothetical_protein
VBITreDen445_0235	Substrate-specific_component_BL0695_of_predicted_ECF_transporter
VBITreDen445_0367	hypothetical_protein
VBITreDen445_0457	hypothetical_protein
VBITreDen445_0498	hypothetical_protein
VBITreDen445_0533	hypothetical_protein
VBITreDen445_0737	FIG01187346_hypothetical_protein
VBITreDen445_0761	LSU_ribosomal_protein_L36p
VBITreDen445_0796	hypothetical_protein
VBITreDen445_1375	hypothetical_protein
VBITreDen445_1760	hypothetical_protein
VBITreDen445_1798	hypothetical_protein
VBITreDen445_1803	hypothetical_protein
VBITreDen445_1829	hypothetical_protein
VBITreDen445_1888	hypothetical_protein
VBITreDen445_1933	hypothetical_protein
VBITreDen445_2199	hypothetical_protein
VBITreDen445_2347	hypothetical_protein

## Sheet: Tannerella forsythia
Table S2. Down-regulated genes in members of the red complex during periodontal disease progression.
After identifying down-regulated genes of the whole community we selected those down-regulated genes corresponding to the red complex
(Porphyromonas gingivalis, Treponema denticola and Tannerella forsythia), which are consider major periodontal pathogens.
Locus ID	Annotation (PATRIC,HOMD,JCVI)
VBITanFor42681_0064	hypothetical_protein
VBITanFor42681_0088	hypothetical_protein
VBITanFor42681_0243	hypothetical_protein
VBITanFor42681_0461	hypothetical_protein
VBITanFor42681_0535	hypothetical_protein
VBITanFor42681_0563	hypothetical_protein
VBITanFor42681_0771	hypothetical_protein
VBITanFor42681_1051	hypothetical_protein
VBITanFor42681_1099	hypothetical_protein
VBITanFor42681_1146	hypothetical_protein
VBITanFor42681_1159	hypothetical_protein
VBITanFor42681_1470	hypothetical_protein
VBITanFor42681_1866	hypothetical_protein
VBITanFor42681_2024	hypothetical_protein
VBITanFor42681_2127	hypothetical_protein
VBITanFor42681_2284	hypothetical_protein
VBITanFor42681_2429	hypothetical_protein
VBITanFor42681_2431	photosystem_I_iron-sulfur_center_family_protein
VBITanFor42681_2444	hypothetical_protein
VBITanFor42681_2529	hypothetical_protein
VBITanFor42681_2540	hypothetical_protein
VBITanFor42681_2673	hypothetical_protein
VBITanFor42681_2784	hypothetical_protein
VBITanFor42681_2811	hypothetical_protein
VBITanFor42681_2834	hypothetical_protein

## Sheet: Treponema denticola
Table S2. Down-regulated genes in members of the red complex during periodontal disease progression.
After identifying down-regulated genes of the whole community we selected those down-regulated genes corresponding to the red complex
(Porphyromonas gingivalis, Treponema denticola and Tannerella forsythia), which are consider major periodontal pathogens.
Locus ID	Annotation (PATRIC,HOMD,JCVI)
VBITreDen150577_0106	NifU-like_domain_protein
VBITreDen150577_0117	hypothetical_protein
VBITreDen150577_0130	DNA-binding_protein
VBITreDen150577_0221	Glutathione-regulated_potassium-efflux_system_ancillary_protein_KefG
VBITreDen150577_0354	prevent-host-death_family_protein
VBITreDen150577_0525	DNA-directed_RNA_polymerase
VBITreDen150577_0582	hypothetical_protein
VBITreDen150577_0613	hypothetical_protein
VBITreDen150577_0720	hypothetical_protein
VBITreDen150577_0786	hypothetical_protein
VBITreDen150577_0845	hypothetical_protein
VBITreDen150577_0884	hypothetical_protein
VBITreDen150577_0960	Ribonuclease_P_protein_component_(EC_3.1.26.5)
VBITreDen150577_0961	Protein_YidD
VBITreDen150577_0996	Carbon_storage_regulator
VBITreDen150577_1173	pseudouridine_synthase
VBITreDen150577_1241	VapB_protein_(antitoxin_to_VapC)
VBITreDen150577_1293	COG0536_GTP-binding_protein_Obg
VBITreDen150577_1448	periplasmic_or_secreted_lipoprotein
VBITreDen150577_1483	Cell_division_protein_FtsI_peptidoglycan_synthetase(EC2.4.1.129)
VBITreDen150577_1539	NAD(P)HX_epimerase_NAD(P)HX_dehydratase
VBITreDen150577_1666	hypothetical_protein
VBITreDen150577_1791	DNA-damage-inducible_protein_J
VBITreDen150577_1792	txe_YoeB_family_addiction_module_toxin
VBITreDen150577_1867	Single-stranded_DNA-binding_protein
VBITreDen150577_1883	FIG01188732_hypothetical_protein
VBITreDen150577_1983	hypothetical_protein
VBITreDen150577_2063	FIG01187663_hypothetical_protein
VBITreDen150577_2192	Cobalamin_biosynthesis_protein_CbiG
VBITreDen150577_2260	Preprotein_translocase_subunit_YajC_(TC_3.A.5.1.1)
VBITreDen150577_2280	AbrB_family_Transcriptional_regulator
VBITreDen150577_2332	SSU_ribosomal_protein_S19p_(S15e)
VBITreDen150577_2333	LSU_ribosomal_protein_L22p_(L17e)
VBITreDen150577_2336	LSU_ribosomal_protein_L29p_(L35e)
VBITreDen150577_2352	FIG01187018_hypothetical_protein
VBITreDen150577_2375	FIG01187434_hypothetical_protein
VBITreDen150577_2444	KH_domain_RNA_binding_protein_YlqC
VBITreDen150577_2558	hypothetical_protein
VBITreDen150577_2696	hypothetical_protein
VBITreDen445_0367	hypothetical_protein
VBITreDen445_0457	hypothetical_protein
VBITreDen445_0484	hypothetical_protein
VBITreDen445_0498	hypothetical_protein
VBITreDen445_0503	hypothetical_protein
VBITreDen445_0527	FIG01189069_hypothetical_protein
VBITreDen445_0533	hypothetical_protein
VBITreDen445_0712	RelE_StbE_replicon_stabilization_toxin
VBITreDen445_0713	hypothetical_protein
VBITreDen445_0737	FIG01187346_hypothetical_protein
VBITreDen445_0761	LSU_ribosomal_protein_L36p
VBITreDen445_0796	hypothetical_protein
VBITreDen445_1375	hypothetical_protein
VBITreDen445_1635	SSU_ribosomal_protein_S20p
VBITreDen445_1798	hypothetical_protein
VBITreDen445_1803	hypothetical_protein
VBITreDen445_1829	hypothetical_protein
VBITreDen445_1888	hypothetical_protein
VBITreDen445_1942	hypothetical_protein
VBITreDen445_1949	FeoA_family_protein
VBITreDen445_2199	hypothetical_protein
VBITreDen445_2295	LSU_ribosomal_protein_L33p
VBITreDen445_2331	hypothetical_protein
VBITreDen445_2347	hypothetical_protein
VBITreDen445_2563	hypothetical_protein
VBITreDen445_2598	hypothetical_protein
