# Supplementary material for: Functional signatures of oral dysbiosis during periodontitis progression revealed by microbial metatranscriptome analysis
Source: Genome Med. 2015 Apr 27;7(1):27. doi: 10.1186/s13073-015-0153-3 (PMC4410737; doi:10.1186/s13073-015-0153-3)
Supplement: Additional file 5: Table S3. — Differentially expressed genes in members of the orange complex. Members of the orange complex (P. intermedia, P. nigrescens, P. micra, F. nucleatum, F. periodonticum, C. gracilis, C. rectus, S. constellatus, E. nodatum, and C. showae) have been also associated with chronic periodontitis. Here were showed DE genes of the members of this complex during periodontal disease progression. [file 13073_2015_153_MOESM5_ESM.xls]

## Sheet: Up-regulated genes
Table S3. Differentially expressed genes in members of the orange complex.
Members of the orange complex (P. intermedia, P. nigrescens, P. micra, F. nucleatum, F. periodonticum, C. gracilis, C. rectus, S. constellatus, E. nodatum and C. showae) have been also associtated with chronic periodontitis
Here were showed DE genes of the members of this complex during periodontal disease progression.
Species	Locus ID	Annotation (PATRIC,HOMD,JCVI)
Campylobacter_gracilis	VBICamGra90913_0008	hypothetical_protein
Campylobacter_gracilis	VBICamGra90913_0009	hypothetical_protein
Campylobacter_gracilis	VBICamGra90913_0017	hypothetical_protein
Campylobacter_gracilis	VBICamGra90913_0018	Putative_acyl-CoA_thioester_hydrolase_(EC_3.1.2.-)
Campylobacter_gracilis	VBICamGra90913_0019	Campylobacter_invasion_antigen_B_(CiaB)
Campylobacter_gracilis	VBICamGra90913_0020	hypothetical_protein
Campylobacter_gracilis	VBICamGra90913_0021	Ribosomal-protein-S5p-alanine_acetyltransferase
Campylobacter_gracilis	VBICamGra90913_0022	Threonine_synthase_(EC_4.2.3.1)
Campylobacter_gracilis	VBICamGra90913_0023	Endoribonuclease_L-PSP
Campylobacter_gracilis	VBICamGra90913_0024	hypothetical_protein
Campylobacter_gracilis	VBICamGra90913_0026	UPF0141_membrane_protein_YijP_possibly_required_for_phosphoethanolamine_modification_of_lipopolysaccharide
Campylobacter_gracilis	VBICamGra90913_0027	Methionine_aminopeptidase_(EC_3.4.11.18)
Campylobacter_gracilis	VBICamGra90913_0028	Preprotein_translocase_secY_subunit_(TC_3.A.5.1.1)
Campylobacter_gracilis	VBICamGra90913_0029	LSU_ribosomal_protein_L15p_(L27Ae)
Campylobacter_gracilis	VBICamGra90913_0030	SSU_ribosomal_protein_S5p_(S2e)
Campylobacter_gracilis	VBICamGra90913_0031	LSU_ribosomal_protein_L18p_(L5e)
Campylobacter_gracilis	VBICamGra90913_0032	LSU_ribosomal_protein_L6p_(L9e)
Campylobacter_gracilis	VBICamGra90913_0033	SSU_ribosomal_protein_S8p_(S15Ae)
Campylobacter_gracilis	VBICamGra90913_0034	SSU_ribosomal_protein_S14p_(S29e)
Campylobacter_gracilis	VBICamGra90913_0035	LSU_ribosomal_protein_L5p_(L11e)
Campylobacter_gracilis	VBICamGra90913_0036	LSU_ribosomal_protein_L24p_(L26e)
Campylobacter_gracilis	VBICamGra90913_0037	LSU_ribosomal_protein_L14p_(L23e)
Campylobacter_gracilis	VBICamGra90913_0038	SSU_ribosomal_protein_S17p_(S11e)
Campylobacter_gracilis	VBICamGra90913_0039	LSU_ribosomal_protein_L29p_(L35e)
Campylobacter_gracilis	VBICamGra90913_0040	LSU_ribosomal_protein_L16p_(L10e)
Campylobacter_gracilis	VBICamGra90913_0041	SSU_ribosomal_protein_S3p_(S3e)
Campylobacter_gracilis	VBICamGra90913_0042	LSU_ribosomal_protein_L22p_(L17e)
Campylobacter_gracilis	VBICamGra90913_0043	SSU_ribosomal_protein_S19p_(S15e)
Campylobacter_gracilis	VBICamGra90913_0044	LSU_ribosomal_protein_L2p_(L8e)
Campylobacter_gracilis	VBICamGra90913_0045	LSU_ribosomal_protein_L23p_(L23Ae)
Campylobacter_gracilis	VBICamGra90913_0046	LSU_ribosomal_protein_L4p_(L1e)
Campylobacter_gracilis	VBICamGra90913_0048	SSU_ribosomal_protein_S10p_(S20e)
Campylobacter_gracilis	VBICamGra90913_0050	Putative_helix-turn-helix_containsing_protein
Campylobacter_gracilis	VBICamGra90913_0051	hypothetical_protein
Campylobacter_gracilis	VBICamGra90913_0056	Diaminopimelate_epimerase_(EC_5.1.1.7)
Campylobacter_gracilis	VBICamGra90913_0057	hypothetical_protein
Campylobacter_gracilis	VBICamGra90913_0058	Dephospho-CoA_kinase_(EC_2.7.1.24)
Campylobacter_gracilis	VBICamGra90913_0059	Phosphoribosylformylglycinamidine_cyclo-ligase_(EC_6.3.3.1)
Campylobacter_gracilis	VBICamGra90913_0060	hypothetical_protein
Campylobacter_gracilis	VBICamGra90913_0061	FIG00471561_hypothetical_protein
Campylobacter_gracilis	VBICamGra90913_0069	nitroimidazole_resistance_protein_putative
Campylobacter_gracilis	VBICamGra90913_0070	Cell_division_protein_FtsZ_(EC_3.4.24.-)
Campylobacter_gracilis	VBICamGra90913_0071	Cell_division_protein_FtsA
Campylobacter_gracilis	VBICamGra90913_0072	Peptidyl-prolyl_cis-trans_isomerase_ppiD_(EC_5.2.1.8)
Campylobacter_gracilis	VBICamGra90913_0074	rRNA_small_subunit_methyltransferase_H
Campylobacter_gracilis	VBICamGra90913_0077	DNA_recombination_protein_RmuC
Campylobacter_gracilis	VBICamGra90913_0082	tRNA_pseudouridine_13_synthase_(EC_4.2.1.-)
Campylobacter_gracilis	VBICamGra90913_0083	hypothetical_protein
Campylobacter_gracilis	VBICamGra90913_0084	hypothetical_protein
Campylobacter_gracilis	VBICamGra90913_0086	hypothetical_protein
Campylobacter_gracilis	VBICamGra90913_0087	hypothetical_protein
Campylobacter_gracilis	VBICamGra90913_0088	1-acyl-sn-glycerol-3-phosphate_acyltransferase_(EC_2.3.1.51)
Campylobacter_gracilis	VBICamGra90913_0089	Putative_periplasmic_protein
Campylobacter_gracilis	VBICamGra90913_0090	Phosphoribosylformylglycinamidine_synthase_glutamine_amidotransferase_subunit_(EC_6.3.5.3)
Campylobacter_gracilis	VBICamGra90913_0091	Phosphoribosylformylglycinamidine_synthase_PurS_subunit_(EC_6.3.5.3)
Campylobacter_gracilis	VBICamGra90913_0092	Phosphoribosylaminoimidazole-succinocarboxamide_synthase_(EC_6.3.2.6)
Campylobacter_gracilis	VBICamGra90913_0093	Carboxyl-terminal_protease_(EC_3.4.21.102)
Campylobacter_gracilis	VBICamGra90913_0094	ClpB_protein
Campylobacter_gracilis	VBICamGra90913_0097	FIG00471130_hypothetical_protein
Campylobacter_gracilis	VBICamGra90913_0099	hypothetical_protein
Campylobacter_gracilis	VBICamGra90913_0100	hypothetical_protein
Campylobacter_gracilis	VBICamGra90913_0102	hypothetical_protein
Campylobacter_gracilis	VBICamGra90913_0103	hypothetical_protein
Campylobacter_gracilis	VBICamGra90913_0104	hypothetical_protein
Campylobacter_gracilis	VBICamGra90913_0105	Cell_division_protein_FtsI_peptidoglycan_synthetase(EC2.4.1.129)
Campylobacter_gracilis	VBICamGra90913_0106	membrane_protein
Campylobacter_gracilis	VBICamGra90913_0109	GTP-binding_protein_EngB
Campylobacter_gracilis	VBICamGra90913_0110	OstA_family_organic_solvent_tolerance_protein
Campylobacter_gracilis	VBICamGra90913_0111	FIG00469406_hypothetical_protein
Campylobacter_gracilis	VBICamGra90913_0112	3-deoxy-D-manno-octulosonate_8-phosphate_phosphatase_(EC_3.1.3.45)
Campylobacter_gracilis	VBICamGra90913_0113	Phosphate_ABC_transporter_periplasmic_phosphate-binding_protein_PstS_(TC_3.A.1.7.1)
Campylobacter_gracilis	VBICamGra90913_0114	hypothetical_protein
Campylobacter_gracilis	VBICamGra90913_0115	hypothetical_protein
Campylobacter_gracilis	VBICamGra90913_0116	Imidazoleglycerol-phosphate_dehydratase_(EC_4.2.1.19)
Campylobacter_gracilis	VBICamGra90913_0117	Cytochrome_c-type_biogenesis_protein_DsbD_protein-disulfide_reductase_(EC_1.8.1.8)
Campylobacter_gracilis	VBICamGra90913_0118	UDP-galactose-lipid_carrier_transferase_(EC_2.-.-.-)
Campylobacter_gracilis	VBICamGra90913_0127	Glycyl-tRNA_synthetase_beta_chain_(EC_6.1.1.14)
Campylobacter_gracilis	VBICamGra90913_0128	hypothetical_protein
Campylobacter_gracilis	VBICamGra90913_0129	FIG00471011_hypothetical_protein
Campylobacter_gracilis	VBICamGra90913_0130	tRNA_(cytosine34-2'-O-)-methyltransferase_(EC_2.1.1.-)
Campylobacter_gracilis	VBICamGra90913_0131	hypothetical_protein
Campylobacter_gracilis	VBICamGra90913_0135	3-isopropylmalate_dehydrogenase_(EC_1.1.1.85)
Campylobacter_gracilis	VBICamGra90913_0136	3-isopropylmalate_dehydratase_small_subunit_(EC_4.2.1.33)
Campylobacter_gracilis	VBICamGra90913_0138	RNA_polymerase_sigma_factor_RpoD
Campylobacter_gracilis	VBICamGra90913_0141	hypothetical_protein
Campylobacter_gracilis	VBICamGra90913_0142	Uracil_permease
Campylobacter_gracilis	VBICamGra90913_0144	Glycerol-3-phosphate_dehydrogenase_NAD(P)+(EC1.1.1.94)
Campylobacter_gracilis	VBICamGra90913_0148	Aspartyl-tRNA(Asn)_amidotransferase_subunit_B_(EC_6.3.5.6)_Glutamyl-tRNA(Gln)_amidotransferase_subunit_B_(EC_6.3.5.7)
Campylobacter_gracilis	VBICamGra90913_0149	hypothetical_protein
Campylobacter_gracilis	VBICamGra90913_0150	ATP_synthase_A_chain_(EC_3.6.3.14)
Campylobacter_gracilis	VBICamGra90913_0151	hypothetical_protein
Campylobacter_gracilis	VBICamGra90913_0153	Heat-inducible_transcription_repressor_HrcA
Campylobacter_gracilis	VBICamGra90913_0154	Heat_shock_protein_GrpE
Campylobacter_gracilis	VBICamGra90913_0155	Chaperone_protein_DnaK
Campylobacter_gracilis	VBICamGra90913_0156	hypothetical_protein
Campylobacter_gracilis	VBICamGra90913_0158	ABC-type_tungstate_transport_system_periplasmic_binding_protein
Campylobacter_gracilis	VBICamGra90913_0159	ABC-type_tungstate_transport_system_permease_protein
Campylobacter_gracilis	VBICamGra90913_0160	ABC-type_tungstate_transport_system_ATP-binding_protein
Campylobacter_gracilis	VBICamGra90913_0163	FIG00470753_hypothetical_protein
Campylobacter_gracilis	VBICamGra90913_0164	N-terminal_HTH_domain_of_molybdenum-binding_protein_family
Campylobacter_gracilis	VBICamGra90913_0165	Formate_dehydrogenase_chain_D_(EC_1.2.1.2)
Campylobacter_gracilis	VBICamGra90913_0167	NAD-dependent_formate_dehydrogenase_alpha_subunit_selenocysteine-containing
Campylobacter_gracilis	VBICamGra90913_0168	Periplasmic_nitrate_reductase_precursor_(EC_1.7.99.4)
Campylobacter_gracilis	VBICamGra90913_0169	Ferredoxin-type_protein_NapG_(periplasmic_nitrate_reductase)
Campylobacter_gracilis	VBICamGra90913_0170	Polyferredoxin_NapH_(periplasmic_nitrate_reductase)
Campylobacter_gracilis	VBICamGra90913_0171	Nitrate_reductase_cytochrome_c550-type_subunit
Campylobacter_gracilis	VBICamGra90913_0172	hypothetical_protein
Campylobacter_gracilis	VBICamGra90913_0173	hypothetical_protein
Campylobacter_gracilis	VBICamGra90913_0174	hypothetical_protein
Campylobacter_gracilis	VBICamGra90913_0175	hypothetical_protein
Campylobacter_gracilis	VBICamGra90913_0176	Acid_membrane_antigen_A
Campylobacter_gracilis	VBICamGra90913_0177	Diaminohydroxyphosphoribosylaminopyrimidine_deaminase_(EC_3.5.4.26)_5-amino-6-(5-phosphoribosylamino)uracil_reductase_(EC_1.1.1.193)
Campylobacter_gracilis	VBICamGra90913_0178	Holliday_junction_DNA_helicase_RuvB
Campylobacter_gracilis	VBICamGra90913_0180	hypothetical_protein
Campylobacter_gracilis	VBICamGra90913_0181	hypothetical_protein
Campylobacter_gracilis	VBICamGra90913_0182	hypothetical_protein
Campylobacter_gracilis	VBICamGra90913_0183	3-methyl-2-oxobutanoate_hydroxymethyltransferase_(EC_2.1.2.11)
Campylobacter_gracilis	VBICamGra90913_0184	hypothetical_protein
Campylobacter_gracilis	VBICamGra90913_0185	hypothetical_protein
Campylobacter_gracilis	VBICamGra90913_0189	hypothetical_protein
Campylobacter_gracilis	VBICamGra90913_0195	hypothetical_protein
Campylobacter_gracilis	VBICamGra90913_0196	FIG00469788_hypothetical_protein
Campylobacter_gracilis	VBICamGra90913_0197	hypothetical_protein
Campylobacter_gracilis	VBICamGra90913_0200	N-carbamoylputrescine_amidase_(3.5.1.53)
Campylobacter_gracilis	VBICamGra90913_0201	Agmatine_deiminase_(EC_3.5.3.12)
Campylobacter_gracilis	VBICamGra90913_0204	hypothetical_protein
Campylobacter_gracilis	VBICamGra90913_0206	outer_membrane_autotransporter_barrel_domain_protein
Campylobacter_gracilis	VBICamGra90913_0207	Methionine_ABC_transporter_permease_protein
Campylobacter_gracilis	VBICamGra90913_0208	hypothetical_protein
Campylobacter_gracilis	VBICamGra90913_0209	hypothetical_protein
Campylobacter_gracilis	VBICamGra90913_0210	hypothetical_protein
Campylobacter_gracilis	VBICamGra90913_0211	Esterase_lipase
Campylobacter_gracilis	VBICamGra90913_0212	Possible_lipoprotein_thiredoxin
Campylobacter_gracilis	VBICamGra90913_0213	hypothetical_protein
Campylobacter_gracilis	VBICamGra90913_0214	Putative_ABC_transport_system_ATP-binding_protein
Campylobacter_gracilis	VBICamGra90913_0215	Lipoprotein_releasing_system_transmembrane_protein_LolC
Campylobacter_gracilis	VBICamGra90913_0216	Cell_division_protein_FtsX
Campylobacter_gracilis	VBICamGra90913_0218	hypothetical_protein
Campylobacter_gracilis	VBICamGra90913_0219	Periplasmic_protein_p19_involved_in_high-affinity_Fe2+_transport
Campylobacter_gracilis	VBICamGra90913_0221	hypothetical_protein
Campylobacter_gracilis	VBICamGra90913_0222	ubiquinol_cytochrome_C_oxidoreductase_cytochrome_C1_subunit
Campylobacter_gracilis	VBICamGra90913_0223	Ubiquinol--cytochrome_c_reductase_cytochrome_B_subunit_(EC_1.10.2.2)
Campylobacter_gracilis	VBICamGra90913_0224	Ubiquinol-cytochrome_C_reductase_iron-sulfur_subunit_(EC_1.10.2.2)
Campylobacter_gracilis	VBICamGra90913_0226	Putative_cytochrome_C-type_biogenesis_protein
Campylobacter_gracilis	VBICamGra90913_0227	Conserved_uncharacterized_protein_CreA
Campylobacter_gracilis	VBICamGra90913_0228	Phosphomannomutase_(EC_5.4.2.8)_Phosphoglucomutase_(EC_5.4.2.2)_Phosphoglucosamine_mutase_(EC_5.4.2.10)
Campylobacter_gracilis	VBICamGra90913_0229	hypothetical_protein
Campylobacter_gracilis	VBICamGra90913_0230	Alanine_racemase_(EC_5.1.1.1)
Campylobacter_gracilis	VBICamGra90913_0236	hypothetical_protein
Campylobacter_gracilis	VBICamGra90913_0237	Selenide_water_dikinase_(EC_2.7.9.3)_selenocysteine-containing
Campylobacter_gracilis	VBICamGra90913_0238	Hypothetical_protein_Cj1505c
Campylobacter_gracilis	VBICamGra90913_0239	Putative_formate_dehydrogenase_cytochrome_B_subunit_(EC_1.2.1.2)
Campylobacter_gracilis	VBICamGra90913_0240	Carboxynorspermidine_decarboxylase_putative_(EC_4.1.1.-)
Campylobacter_gracilis	VBICamGra90913_0241	Molybdenum_cofactor_biosynthesis_protein_MoaD
Campylobacter_gracilis	VBICamGra90913_0242	Molybdenum_cofactor_biosynthesis_protein_MoaE
Campylobacter_gracilis	VBICamGra90913_0248	putative_5-methylcytosine-specific_restriction_enzyme_B
Campylobacter_gracilis	VBICamGra90913_0249	Protein-L-isoaspartate_O-methyltransferase_(EC_2.1.1.77)
Campylobacter_gracilis	VBICamGra90913_0250	hypothetical_protein
Campylobacter_gracilis	VBICamGra90913_0251	Ribonucleotide_reductase_of_class_Ia_(aerobic)_beta_subunit_(EC_1.17.4.1)
Campylobacter_gracilis	VBICamGra90913_0252	hypothetical_protein
Campylobacter_gracilis	VBICamGra90913_0253	Ribonucleotide_reductase_of_class_III_(anaerobic)_activating_protein_(EC_1.97.1.4)
Campylobacter_gracilis	VBICamGra90913_0254	hypothetical_protein
Campylobacter_gracilis	VBICamGra90913_0255	Ribonucleotide_reductase_of_class_III_(anaerobic)_large_subunit_(EC_1.17.4.2)
Campylobacter_gracilis	VBICamGra90913_0256	hypothetical_protein
Campylobacter_gracilis	VBICamGra90913_0257	SSU_ribosomal_protein_S21p
Campylobacter_gracilis	VBICamGra90913_0258	hypothetical_protein
Campylobacter_gracilis	VBICamGra90913_0259	hypothetical_protein
Campylobacter_gracilis	VBICamGra90913_0266	hypothetical_protein
Campylobacter_gracilis	VBICamGra90913_0267	hypothetical_protein
Campylobacter_gracilis	VBICamGra90913_0268	hypothetical_protein
Campylobacter_gracilis	VBICamGra90913_0269	hypothetical_protein
Campylobacter_gracilis	VBICamGra90913_0270	UPF0246_protein_YaaA
Campylobacter_gracilis	VBICamGra90913_0271	Anthranilate_synthase_aminase_component_(EC_4.1.3.27)
Campylobacter_gracilis	VBICamGra90913_0273	DNA_modification_methylase_(Adenine-specific_methyltransferase)_(EC_2.1.1.72)
Campylobacter_gracilis	VBICamGra90913_0274	Phosphoribosylanthranilate_isomerase_(EC_5.3.1.24)
Campylobacter_gracilis	VBICamGra90913_0279	Conserved_domain_protein
Campylobacter_gracilis	VBICamGra90913_0281	TonB-dependent_hemin_ferrichrome_receptor
Campylobacter_gracilis	VBICamGra90913_0282	TonB-dependent_haemoglobin_transferrin_lactoferrin_receptor
Campylobacter_gracilis	VBICamGra90913_0283	hypothetical_protein
Campylobacter_gracilis	VBICamGra90913_0284	hypothetical_protein
Campylobacter_gracilis	VBICamGra90913_0285	hypothetical_protein
Campylobacter_gracilis	VBICamGra90913_0286	Tryptophan_synthase_alpha_chain_(EC_4.2.1.20)
Campylobacter_gracilis	VBICamGra90913_0287	Tryptophan_synthase_beta_chain_(EC_4.2.1.20)
Campylobacter_gracilis	VBICamGra90913_0288	hypothetical_protein
Campylobacter_gracilis	VBICamGra90913_0293	Adenylate_cyclase_(EC_4.6.1.1)
Campylobacter_gracilis	VBICamGra90913_0294	BarA_sensory_histidine_kinase_(=_VarS_=_GacS)
Campylobacter_gracilis	VBICamGra90913_0295	Excinuclease_ABC_subunit_C
Campylobacter_gracilis	VBICamGra90913_0296	FIG00470918_hypothetical_protein
Campylobacter_gracilis	VBICamGra90913_0297	FIG00470159_hypothetical_protein
Campylobacter_gracilis	VBICamGra90913_0298	GMP_synthase_glutamine-hydrolyzing(EC6.3.5.2)
Campylobacter_gracilis	VBICamGra90913_0302	hypothetical_protein
Campylobacter_gracilis	VBICamGra90913_0303	hypothetical_protein
Campylobacter_gracilis	VBICamGra90913_0304	hypothetical_protein
Campylobacter_gracilis	VBICamGra90913_0305	Carbon_starvation_protein_A
Campylobacter_gracilis	VBICamGra90913_0307	Haemin_uptake_system_permease_protein
Campylobacter_gracilis	VBICamGra90913_0308	Haemin_uptake_system_ATP-binding_protein
Campylobacter_gracilis	VBICamGra90913_0309	Haemin_uptake_system_periplasmic_haemin-binding_protein
Campylobacter_gracilis	VBICamGra90913_0310	hypothetical_protein
Campylobacter_gracilis	VBICamGra90913_0311	Hypothetical_radical_SAM_family_enzyme_NOT_coproporphyrinogen_III_oxidase_oxygen-independent
Campylobacter_gracilis	VBICamGra90913_0312	Flavodoxin
Campylobacter_gracilis	VBICamGra90913_0315	hypothetical_protein
Campylobacter_gracilis	VBICamGra90913_0316	hypothetical_protein
Campylobacter_gracilis	VBICamGra90913_0318	Phosphoserine_aminotransferase_(EC_2.6.1.52)
Campylobacter_gracilis	VBICamGra90913_0319	Exodeoxyribonuclease_VII_large_subunit_(EC_3.1.11.6)
Campylobacter_gracilis	VBICamGra90913_0320	Ubiquinone_menaquinone_biosynthesis_methyltransferase_UbiE_(EC_2.1.1.-)_2-heptaprenyl-1_4-naphthoquinone_methyltransferase_(EC_2.1.1.163)
Campylobacter_gracilis	VBICamGra90913_0321	FIG00469432_hypothetical_protein
Campylobacter_gracilis	VBICamGra90913_0322	Peroxide_stress_regulator_Ferric_uptake_regulation_protein_Fe2+_Zn2+_uptake_regulation_proteins
Campylobacter_gracilis	VBICamGra90913_0323	1-deoxy-D-xylulose_5-phosphate_synthase_(EC_2.2.1.7)
Campylobacter_gracilis	VBICamGra90913_0324	Biosynthetic_Aromatic_amino_acid_aminotransferase_beta_(EC_2.6.1.57)_Histidinol-phosphate_aminotransferase_(EC_2.6.1.9)
Campylobacter_gracilis	VBICamGra90913_0325	Chorismate_mutase_I_(EC_5.4.99.5)_Prephenate_dehydratase_(EC_4.2.1.51)
Campylobacter_gracilis	VBICamGra90913_0326	hypothetical_protein
Campylobacter_gracilis	VBICamGra90913_0327	Diaminopimelate_decarboxylase_(EC_4.1.1.20)
Campylobacter_gracilis	VBICamGra90913_0328	Permease_YjgP_YjgQ
Campylobacter_gracilis	VBICamGra90913_0329	Peptidyl-tRNA_hydrolase_(EC_3.1.1.29)
Campylobacter_gracilis	VBICamGra90913_0330	LSU_ribosomal_protein_L25p
Campylobacter_gracilis	VBICamGra90913_0331	Twitching_motility_protein_PilT
Campylobacter_gracilis	VBICamGra90913_0332	Transaldolase_(EC_2.2.1.2)
Campylobacter_gracilis	VBICamGra90913_0333	Phosphoserine_phosphatase_(EC_3.1.3.3)
Campylobacter_gracilis	VBICamGra90913_0334	FIG022708_hypothetical_protein
Campylobacter_gracilis	VBICamGra90913_0335	N-acetyl-gamma-glutamyl-phosphate_reductase_(EC_1.2.1.38)
Campylobacter_gracilis	VBICamGra90913_0336	Transcription_elongation_factor_GreA
Campylobacter_gracilis	VBICamGra90913_0337	Lipid-A-disaccharide_synthase_(EC_2.4.1.182)
Campylobacter_gracilis	VBICamGra90913_0338	FIG00469383_hypothetical_protein
Campylobacter_gracilis	VBICamGra90913_0341	5-nucleotidase_SurE_(EC_3.1.3.5)
Campylobacter_gracilis	VBICamGra90913_0342	MoeB_thiF_family_protein
Campylobacter_gracilis	VBICamGra90913_0343	hypothetical_protein
Campylobacter_gracilis	VBICamGra90913_0346	Molybdenum_transport_system_protein_ModD
Campylobacter_gracilis	VBICamGra90913_0347	Molybdenum_ABC_transporter_periplasmic_molybdenum-binding_protein_ModA_(TC_3.A.1.8.1)
Campylobacter_gracilis	VBICamGra90913_0348	Molybdenum_transport_system_permease_protein_ModB_(TC_3.A.1.8.1)
Campylobacter_gracilis	VBICamGra90913_0349	Superoxide_dismutase_Cu-Zn_precursor_(EC_1.15.1.1)
Campylobacter_gracilis	VBICamGra90913_0358	hypothetical_protein
Campylobacter_gracilis	VBICamGra90913_0359	unknown
Campylobacter_gracilis	VBICamGra90913_0362	Isoaspartyl_aminopeptidase_(EC_3.4.19.5)_Asp-X_dipeptidase
Campylobacter_gracilis	VBICamGra90913_0363	hypothetical_protein
Campylobacter_gracilis	VBICamGra90913_0364	hypothetical_protein
Campylobacter_gracilis	VBICamGra90913_0365	hypothetical_protein
Campylobacter_gracilis	VBICamGra90913_0366	hypothetical_protein
Campylobacter_gracilis	VBICamGra90913_0367	hypothetical_protein
Campylobacter_gracilis	VBICamGra90913_0368	Thiamine-monophosphate_kinase_(EC_2.7.4.16)
Campylobacter_gracilis	VBICamGra90913_0369	hypothetical_protein
Campylobacter_gracilis	VBICamGra90913_0371	Aldehyde_dehydrogenase_B_(EC_1.2.1.22)
Campylobacter_gracilis	VBICamGra90913_0374	tRNA(Cytosine32)-2-thiocytidine_synthetase
Campylobacter_gracilis	VBICamGra90913_0375	Menaquinone_via_futalosine_step_2
Campylobacter_gracilis	VBICamGra90913_0376	Malonyl_CoA-acyl_carrier_protein_transacylase_(EC_2.3.1.39)
Campylobacter_gracilis	VBICamGra90913_0377	FKBP-type_peptidyl-prolyl_cis-trans_isomerase_SlyD_(EC_5.2.1.8)
Campylobacter_gracilis	VBICamGra90913_0378	TPR_repeat_containing_exported_protein_Putative_periplasmic_protein_contains_a_protein_prenylyltransferase_domain
Campylobacter_gracilis	VBICamGra90913_0379	Omp18
Campylobacter_gracilis	VBICamGra90913_0380	tolB_protein_precursor_periplasmic_protein_involved_in_the_tonb-independent_uptake_of_group_A_colicins
Campylobacter_gracilis	VBICamGra90913_0381	putative_periplasmic_protein
Campylobacter_gracilis	VBICamGra90913_0382	hypothetical_protein
Campylobacter_gracilis	VBICamGra90913_0383	Biopolymer_transport_protein_ExbD_TolR
Campylobacter_gracilis	VBICamGra90913_0384	MotA_TolQ_ExbB_proton_channel_family_protein
Campylobacter_gracilis	VBICamGra90913_0385	ATP_synthase_epsilon_chain_(EC_3.6.3.14)
Campylobacter_gracilis	VBICamGra90913_0386	ATP_synthase_beta_chain_(EC_3.6.3.14)
Campylobacter_gracilis	VBICamGra90913_0387	ATP_synthase_gamma_chain_(EC_3.6.3.14)
Campylobacter_gracilis	VBICamGra90913_0388	ATP_synthase_alpha_chain_(EC_3.6.3.14)
Campylobacter_gracilis	VBICamGra90913_0390	hypothetical_protein
Campylobacter_gracilis	VBICamGra90913_0392	Chromosome_(plasmid)_partitioning_protein_ParB_Stage_0_sporulation_protein_J
Campylobacter_gracilis	VBICamGra90913_0393	Chromosome_(plasmid)_partitioning_protein_ParA
Campylobacter_gracilis	VBICamGra90913_0394	Biotin-protein_ligase_(EC_6.3.4.15)
Campylobacter_gracilis	VBICamGra90913_0396	Methionyl-tRNA_formyltransferase_(EC_2.1.2.9)
Campylobacter_gracilis	VBICamGra90913_0397	hypothetical_protein
Campylobacter_gracilis	VBICamGra90913_0398	FIG00469773_hypothetical_protein
Campylobacter_gracilis	VBICamGra90913_0399	COG0536_GTP-binding_protein_Obg
Campylobacter_gracilis	VBICamGra90913_0400	LSU_ribosomal_protein_L27p
Campylobacter_gracilis	VBICamGra90913_0401	LSU_ribosomal_protein_L21p
Campylobacter_gracilis	VBICamGra90913_0402	hypothetical_protein
Campylobacter_gracilis	VBICamGra90913_0406	Phosphoglycolate_phosphatase_(EC_3.1.3.18)
Campylobacter_gracilis	VBICamGra90913_0407	hypothetical_protein
Campylobacter_gracilis	VBICamGra90913_0408	Outer_membrane_fibronectin-binding_protein
Campylobacter_gracilis	VBICamGra90913_0409	SSU_ribosomal_protein_S9p_(S16e)
Campylobacter_gracilis	VBICamGra90913_0410	LSU_ribosomal_protein_L13p_(L13Ae)
Campylobacter_gracilis	VBICamGra90913_0411	Helicase
Campylobacter_gracilis	VBICamGra90913_0412	Helicase
Campylobacter_gracilis	VBICamGra90913_0413	FIG00469650_hypothetical_protein
Campylobacter_gracilis	VBICamGra90913_0414	Putative_two-component_response_regulator
Campylobacter_gracilis	VBICamGra90913_0416	Carbamoyl-phosphate_synthase_small_chain_(EC_6.3.5.5)
Campylobacter_gracilis	VBICamGra90913_0417	Hypothetical_protein_probably_associated_with_Carbamoyl-phosphate_synthase
Campylobacter_gracilis	VBICamGra90913_0418	Adenylosuccinate_synthetase_(EC_6.3.4.4)
Campylobacter_gracilis	VBICamGra90913_0419	ATP_phosphoribosyltransferase_regulatory_subunit_divergent_variant_(EC_2.4.2.17)
Campylobacter_gracilis	VBICamGra90913_0420	hypothetical_protein
Campylobacter_gracilis	VBICamGra90913_0421	Molybdenum_transport_system_permease_protein_ModB_(TC_3.A.1.8.1)
Campylobacter_gracilis	VBICamGra90913_0425	Molybdenum_transport_ATP-binding_protein_ModC_(TC_3.A.1.8.1)
Campylobacter_gracilis	VBICamGra90913_0427	Molybdenum_ABC_transporter_periplasmic_molybdenum-binding_protein_ModA_(TC_3.A.1.8.1)
Campylobacter_gracilis	VBICamGra90913_0428	DNA-binding_domain_of_ModE_Molybdate-binding_domain_of_ModE
Campylobacter_gracilis	VBICamGra90913_0429	putative_periplasmic_protein_(vacJ_homolog)
Campylobacter_gracilis	VBICamGra90913_0430	Putative_periplasmic_protein
Campylobacter_gracilis	VBICamGra90913_0431	membrane_protein
Campylobacter_gracilis	VBICamGra90913_0432	hypothetical_protein
Campylobacter_gracilis	VBICamGra90913_0433	hypothetical_protein
Campylobacter_gracilis	VBICamGra90913_0434	hypothetical_protein
Campylobacter_gracilis	VBICamGra90913_0435	Thioredoxin_reductase_(EC_1.8.1.9)
Campylobacter_gracilis	VBICamGra90913_0436	Thioredoxin
Campylobacter_gracilis	VBICamGra90913_0437	Predicted_endonuclease_distantly_related_to_archaeal_Holliday_junction_resolvase
Campylobacter_gracilis	VBICamGra90913_0438	Homoserine_dehydrogenase_(EC_1.1.1.3)
Campylobacter_gracilis	VBICamGra90913_0439	Aspartate_aminotransferase_(EC_2.6.1.1)
Campylobacter_gracilis	VBICamGra90913_0440	hypothetical_protein
Campylobacter_gracilis	VBICamGra90913_0441	hypothetical_protein
Campylobacter_gracilis	VBICamGra90913_0442	hypothetical_protein
Campylobacter_gracilis	VBICamGra90913_0443	23S_rRNA_(guanosine-2'-O-)_-methyltransferase_rlmB_(EC_2.1.1.-)
Campylobacter_gracilis	VBICamGra90913_0444	rRNA_small_subunit_methyltransferase_I
Campylobacter_gracilis	VBICamGra90913_0445	LSU_ribosomal_protein_L31p
Campylobacter_gracilis	VBICamGra90913_0446	hypothetical_protein
Campylobacter_gracilis	VBICamGra90913_0447	Ribosomal_RNA_small_subunit_methyltransferase_E_(EC_2.1.1.-)
Campylobacter_gracilis	VBICamGra90913_0448	hypothetical_protein
Campylobacter_gracilis	VBICamGra90913_0449	hypothetical_protein
Campylobacter_gracilis	VBICamGra90913_0450	FIG00470048_hypothetical_protein
Campylobacter_gracilis	VBICamGra90913_0451	Queuosine_biosynthesis_QueD_PTPS-I
Campylobacter_gracilis	VBICamGra90913_0452	Queuosine_Biosynthesis_QueE_Radical_SAM
Campylobacter_gracilis	VBICamGra90913_0453	Molybdenum_cofactor_biosynthesis_protein_MoaA
Campylobacter_gracilis	VBICamGra90913_0454	hypothetical_protein
Campylobacter_gracilis	VBICamGra90913_0455	4-hydroxybenzoate_polyprenyltransferase_(EC_2.5.1.39)
Campylobacter_gracilis	VBICamGra90913_0456	tRNA_delta(2)-isopentenylpyrophosphate_transferase_(EC_2.5.1.8)
Campylobacter_gracilis	VBICamGra90913_0458	hypothetical_protein
Campylobacter_gracilis	VBICamGra90913_0459	NADH-ubiquinone_oxidoreductase_chain_N_(EC_1.6.5.3)
Campylobacter_gracilis	VBICamGra90913_0460	NADH-ubiquinone_oxidoreductase_chain_M_(EC_1.6.5.3)
Campylobacter_gracilis	VBICamGra90913_0461	NADH-ubiquinone_oxidoreductase_chain_L_(EC_1.6.5.3)
Campylobacter_gracilis	VBICamGra90913_0462	NADH-ubiquinone_oxidoreductase_chain_K_(EC_1.6.5.3)
Campylobacter_gracilis	VBICamGra90913_0463	NADH-ubiquinone_oxidoreductase_chain_J_(EC_1.6.5.3)
Campylobacter_gracilis	VBICamGra90913_0465	NADH-ubiquinone_oxidoreductase_chain_H_(EC_1.6.5.3)
Campylobacter_gracilis	VBICamGra90913_0466	NADH-ubiquinone_oxidoreductase_chain_G_(EC_1.6.5.3)
Campylobacter_gracilis	VBICamGra90913_0467	FIG00469845_hypothetical_protein
Campylobacter_gracilis	VBICamGra90913_0468	NADH-ubiquinone_oxidoreductase_chain_E_(EC_1.6.5.3)
Campylobacter_gracilis	VBICamGra90913_0469	NADH-ubiquinone_oxidoreductase_chain_D_(EC_1.6.5.3)
Campylobacter_gracilis	VBICamGra90913_0470	NADH-ubiquinone_oxidoreductase_chain_C_(EC_1.6.5.3)
Campylobacter_gracilis	VBICamGra90913_0471	NADH-ubiquinone_oxidoreductase_chain_B_(EC_1.6.5.3)
Campylobacter_gracilis	VBICamGra90913_0472	NADH_ubiquinone_oxidoreductase_chain_A_(EC_1.6.5.3)
Campylobacter_gracilis	VBICamGra90913_0473	Probable_low-affinity_inorganic_phosphate_transporter
Campylobacter_gracilis	VBICamGra90913_0477	Oxygen-independent_coproporphyrinogen_III_oxidase_putative
Campylobacter_gracilis	VBICamGra90913_0479	hypothetical_protein
Campylobacter_gracilis	VBICamGra90913_0480	hypothetical_protein
Campylobacter_gracilis	VBICamGra90913_0483	NADP-dependent_malic_enzyme
Campylobacter_gracilis	VBICamGra90913_0485	hypothetical_protein
Campylobacter_gracilis	VBICamGra90913_0486	hypothetical_protein
Campylobacter_gracilis	VBICamGra90913_0492	Nicotinate_phosphoribosyltransferase_(EC_2.4.2.11)
Campylobacter_gracilis	VBICamGra90913_0493	NADP-dependent_malic_enzyme_(EC_1.1.1.40)
Campylobacter_gracilis	VBICamGra90913_0494	Glutamyl-tRNA_synthetase_(EC_6.1.1.17)
Campylobacter_gracilis	VBICamGra90913_0495	Possible_periplasmic_protein
Campylobacter_gracilis	VBICamGra90913_0498	Carbamoyl-phosphate_synthase_large_chain_(EC_6.3.5.5)
Campylobacter_gracilis	VBICamGra90913_0499	Rod_shape-determining_protein_MreC
Campylobacter_gracilis	VBICamGra90913_0500	Rod_shape-determining_protein_MreB
Campylobacter_gracilis	VBICamGra90913_0501	ATP-dependent_Clp_protease_ATP-binding_subunit_ClpX
Campylobacter_gracilis	VBICamGra90913_0502	Acyl-acyl-carrier-protein--UDP-N-acetylglucosamine_O-acyltransferase_(EC_2.3.1.129)
Campylobacter_gracilis	VBICamGra90913_0503	(3R)-hydroxymyristoyl-acyl_carrier_protein_dehydratase_(EC_4.2.1.-)
Campylobacter_gracilis	VBICamGra90913_0504	Protein_of_unknown_function_DUF208
Campylobacter_gracilis	VBICamGra90913_0506	Dihydrodipicolinate_reductase_(EC_1.3.1.26)
Campylobacter_gracilis	VBICamGra90913_0507	nucleotidyltransferase_family_protein
Campylobacter_gracilis	VBICamGra90913_0509	Amidophosphoribosyltransferase_(EC_2.4.2.14)
Campylobacter_gracilis	VBICamGra90913_0510	probable_uroporphyrin-III_c-methyltransferase_(EC_2.1.1.107)
Campylobacter_gracilis	VBICamGra90913_0512	DNA-binding_domain_of_ModE_Molybdate-binding_domain_of_ModE
Campylobacter_gracilis	VBICamGra90913_0515	hypothetical_protein
Campylobacter_gracilis	VBICamGra90913_0516	Thiol_peroxidase_Bcp-type_(EC_1.11.1.15)
Campylobacter_gracilis	VBICamGra90913_0517	hypothetical_protein
Campylobacter_gracilis	VBICamGra90913_0518	Lactoylglutathione_lyase_and_related_lyases
Campylobacter_gracilis	VBICamGra90913_0519	YpfJ_protein_zinc_metalloprotease_superfamily
Campylobacter_gracilis	VBICamGra90913_0520	Translation_initiation_factor_1
Campylobacter_gracilis	VBICamGra90913_0521	LSU_ribosomal_protein_L36p
Campylobacter_gracilis	VBICamGra90913_0522	SSU_ribosomal_protein_S13p_(S18e)
Campylobacter_gracilis	VBICamGra90913_0523	SSU_ribosomal_protein_S11p_(S14e)
Campylobacter_gracilis	VBICamGra90913_0524	SSU_ribosomal_protein_S4p_(S9e)
Campylobacter_gracilis	VBICamGra90913_0525	DNA-directed_RNA_polymerase_alpha_subunit_(EC_2.7.7.6)
Campylobacter_gracilis	VBICamGra90913_0526	LSU_ribosomal_protein_L17p
Campylobacter_gracilis	VBICamGra90913_0527	ErfK_YbiS_YcfS_YnhG_family_protein
Campylobacter_gracilis	VBICamGra90913_0529	Iron-sulfur_cluster_assembly_scaffold_protein_NifU
Campylobacter_gracilis	VBICamGra90913_0530	FIG00469423_hypothetical_protein
Campylobacter_gracilis	VBICamGra90913_0531	UDP-N-acetylmuramoylalanyl-D-glutamate--2_6-diaminopimelate_ligase_(EC_6.3.2.13)
Campylobacter_gracilis	VBICamGra90913_0532	Aspartate_1-decarboxylase_(EC_4.1.1.11)
Campylobacter_gracilis	VBICamGra90913_0533	Transcriptional_regulatory_protein
Campylobacter_gracilis	VBICamGra90913_0536	Octaprenyl-diphosphate_synthase_(EC_2.5.1.-)_Dimethylallyltransferase_(EC_2.5.1.1)_Geranyltranstransferase_(farnesyldiphosphate_synthase)_(EC_2.5.1.10)_Geranylgeranyl_pyrophosphate_synthetase_(EC_2.5.1.29)
Campylobacter_gracilis	VBICamGra90913_0537	Transketolase_(EC_2.2.1.1)
Campylobacter_gracilis	VBICamGra90913_0538	FIG00471296_hypothetical_protein
Campylobacter_gracilis	VBICamGra90913_0539	hypothetical_protein
Campylobacter_gracilis	VBICamGra90913_0540	hypothetical_protein
Campylobacter_gracilis	VBICamGra90913_0541	hypothetical_protein
Campylobacter_gracilis	VBICamGra90913_0542	Probable_integral_membrane_protein_Cj1452
Campylobacter_gracilis	VBICamGra90913_0544	Dimeric_dUTPase_(EC_3.6.1.23)
Campylobacter_gracilis	VBICamGra90913_0545	hypothetical_protein
Campylobacter_gracilis	VBICamGra90913_0548	S-ribosylhomocysteine_lyase_(EC_4.4.1.21)_Autoinducer-2_production_protein_LuxS
Campylobacter_gracilis	VBICamGra90913_0550	hypothetical_protein
Campylobacter_gracilis	VBICamGra90913_0551	hypothetical_protein
Campylobacter_gracilis	VBICamGra90913_0553	hypothetical_protein
Campylobacter_gracilis	VBICamGra90913_0554	tRNA-specific_2-thiouridylase_MnmA
Campylobacter_gracilis	VBICamGra90913_0555	Predicted_Rossmann_fold_nucleotide-binding_protein_possible_lysine_decarboxylase
Campylobacter_gracilis	VBICamGra90913_0557	2-amino-4-hydroxy-6-hydroxymethyldihydropteridine_pyrophosphokinase_(EC_2.7.6.3)
Campylobacter_gracilis	VBICamGra90913_0558	Aminopeptidase_YpdF_(MP-_MA-_MS-_AP-_NP-_specific)
Campylobacter_gracilis	VBICamGra90913_0559	3-dehydroquinate_dehydratase_II_(EC_4.2.1.10)
Campylobacter_gracilis	VBICamGra90913_0560	Chlorohydrolase_deaminase_family_protein
Campylobacter_gracilis	VBICamGra90913_0561	protease_IV_(PspA)
Campylobacter_gracilis	VBICamGra90913_0585	hypothetical_protein
Campylobacter_gracilis	VBICamGra90913_0586	hypothetical_protein
Campylobacter_gracilis	VBICamGra90913_0595	Exodeoxyribonuclease_VIII_(EC_3.1.11.-)
Campylobacter_gracilis	VBICamGra90913_0603	hypothetical_protein
Campylobacter_gracilis	VBICamGra90913_0608	hypothetical_protein
Campylobacter_gracilis	VBICamGra90913_0609	FIG00470359_hypothetical_protein
Campylobacter_gracilis	VBICamGra90913_0610	Peptide_chain_release_factor_2
Campylobacter_gracilis	VBICamGra90913_0614	Pantoate--beta-alanine_ligase_(EC_6.3.2.1)
Campylobacter_gracilis	VBICamGra90913_0615	Ribosomal_protein_S12p_Asp88_(E._coli)_methylthiotransferase
Campylobacter_gracilis	VBICamGra90913_0616	tRNA(Ile)-lysidine_synthetase
Campylobacter_gracilis	VBICamGra90913_0617	hypothetical_protein
Campylobacter_gracilis	VBICamGra90913_0619	FIG00470881_hypothetical_protein
Campylobacter_gracilis	VBICamGra90913_0620	Protein_of_unknown_function_DUF374
Campylobacter_gracilis	VBICamGra90913_0621	tRNA-i(6)A37_methylthiotransferase
Campylobacter_gracilis	VBICamGra90913_0622	FIG00388607_hypothetical_protein
Campylobacter_gracilis	VBICamGra90913_0623	Transcription_termination_protein_NusA
Campylobacter_gracilis	VBICamGra90913_0624	membrane_protein
Campylobacter_gracilis	VBICamGra90913_0625	hypothetical_protein
Campylobacter_gracilis	VBICamGra90913_0639	membrane_protein
Campylobacter_gracilis	VBICamGra90913_0640	4-hydroxybenzoyl-CoA_thioesterase_family_active_site
Campylobacter_gracilis	VBICamGra90913_0641	hypothetical_protein
Campylobacter_gracilis	VBICamGra90913_0642	DNA_polymerase_bacteriophage-type_(EC_2.7.7.7)
Campylobacter_gracilis	VBICamGra90913_0643	Methylase_of_polypeptide_chain_release_factors
Campylobacter_gracilis	VBICamGra90913_0644	Putative_integral_membrane_zinc-metalloprotease
Campylobacter_gracilis	VBICamGra90913_0645	COG0488_ATPase_components_of_ABC_transporters_with_duplicated_ATPase_domains
Campylobacter_gracilis	VBICamGra90913_0646	hypothetical_protein
Campylobacter_gracilis	VBICamGra90913_0648	hypothetical_protein
Campylobacter_gracilis	VBICamGra90913_0649	YbaA
Campylobacter_gracilis	VBICamGra90913_0651	hypothetical_protein
Campylobacter_gracilis	VBICamGra90913_0654	hypothetical_protein
Campylobacter_gracilis	VBICamGra90913_0655	hypothetical_protein
Campylobacter_gracilis	VBICamGra90913_0656	hypothetical_protein
Campylobacter_gracilis	VBICamGra90913_0657	Multi_antimicrobial_extrusion_protein_(Na(+)_drug_antiporter)_MATE_family_of_MDR_efflux_pumps
Campylobacter_gracilis	VBICamGra90913_0658	Predicted_metal-dependent_hydrolase
Campylobacter_gracilis	VBICamGra90913_0659	hypothetical_protein
Campylobacter_gracilis	VBICamGra90913_0660	Chaperone_protein_DnaJ
Campylobacter_gracilis	VBICamGra90913_0661	Chaperone_protein_DnaJ
Campylobacter_gracilis	VBICamGra90913_0662	Two-component_system_response_regulator_RacR
Campylobacter_gracilis	VBICamGra90913_0663	hypothetical_protein
Campylobacter_gracilis	VBICamGra90913_0664	Two-component_system_histidine_kinase_DccS
Campylobacter_gracilis	VBICamGra90913_0665	Recombination_protein_RecR
Campylobacter_gracilis	VBICamGra90913_0666	hypothetical_protein
Campylobacter_gracilis	VBICamGra90913_0667	hypothetical_protein
Campylobacter_gracilis	VBICamGra90913_0668	UDP-N-acetylmuramate--alanine_ligase_(EC_6.3.2.8)
Campylobacter_gracilis	VBICamGra90913_0669	hypothetical_protein
Campylobacter_gracilis	VBICamGra90913_0670	Recombination_inhibitory_protein_MutS2
Campylobacter_gracilis	VBICamGra90913_0674	HtrA_protease_chaperone_protein_Serine_protease_(Protease_DO)_(EC_3.4.21.-)
Campylobacter_gracilis	VBICamGra90913_0675	DnaJ-class_molecular_chaperone_CbpA
Campylobacter_gracilis	VBICamGra90913_0676	HspR_transcriptional_repressor_of_DnaK_operon
Campylobacter_gracilis	VBICamGra90913_0678	Glutathione-regulated_potassium-efflux_system_protein_KefB
Campylobacter_gracilis	VBICamGra90913_0681	hypothetical_protein
Campylobacter_gracilis	VBICamGra90913_0682	hypothetical_protein
Campylobacter_gracilis	VBICamGra90913_0686	hypothetical_protein
Campylobacter_gracilis	VBICamGra90913_0687	hypothetical_protein
Campylobacter_gracilis	VBICamGra90913_0688	Iron(III)_ABC_transporter_ATP-binding_protein
Campylobacter_gracilis	VBICamGra90913_0689	Iron(III)_dicitrate_transport_system_permease_protein_FecD_(TC_3.A.1.14.1)
Campylobacter_gracilis	VBICamGra90913_0693	TonB-dependent_receptor
Campylobacter_gracilis	VBICamGra90913_0694	hypothetical_protein
Campylobacter_gracilis	VBICamGra90913_0695	hypothetical_protein
Campylobacter_gracilis	VBICamGra90913_0696	hypothetical_protein
Campylobacter_gracilis	VBICamGra90913_0697	hypothetical_protein
Campylobacter_gracilis	VBICamGra90913_0699	hypothetical_protein
Campylobacter_gracilis	VBICamGra90913_0700	hypothetical_protein
Campylobacter_gracilis	VBICamGra90913_0701	Hypothetical_protein_YggS_proline_synthase_co-transcribed_bacterial_homolog_PROSC
Campylobacter_gracilis	VBICamGra90913_0702	Membrane-associated_zinc_metalloprotease
Campylobacter_gracilis	VBICamGra90913_0703	hypothetical_protein
Campylobacter_gracilis	VBICamGra90913_0704	hypothetical_protein
Campylobacter_gracilis	VBICamGra90913_0706	CDP-diacylglycerol--glycerol-3-phosphate_3-phosphatidyltransferase_(EC_2.7.8.5)
Campylobacter_gracilis	VBICamGra90913_0707	3-oxoacyl-acyl-carrier_proteinreductase_(EC_1.1.1.100)
Campylobacter_gracilis	VBICamGra90913_0708	Dihydrodipicolinate_synthase_(EC_4.2.1.52)
Campylobacter_gracilis	VBICamGra90913_0709	Putative_zinc_protease
Campylobacter_gracilis	VBICamGra90913_0710	Dihydroorotate_dehydrogenase_(EC_1.3.3.1)
Campylobacter_gracilis	VBICamGra90913_0711	hypothetical_protein
Campylobacter_gracilis	VBICamGra90913_0712	Fibrinogen-binding_protein
Campylobacter_gracilis	VBICamGra90913_0713	hypothetical_protein
Campylobacter_gracilis	VBICamGra90913_0714	Glutamate-1-semialdehyde_aminotransferase_(EC_5.4.3.8)
Campylobacter_gracilis	VBICamGra90913_0715	Putative_periplasmic_protein
Campylobacter_gracilis	VBICamGra90913_0716	Putative_two-component_sensor
Campylobacter_gracilis	VBICamGra90913_0717	Putative_two-component_regulator
Campylobacter_gracilis	VBICamGra90913_0718	DNA-binding_protein_HU-beta
Campylobacter_gracilis	VBICamGra90913_0719	Pyruvate_carboxyl_transferase_subunit_A_(EC_6.4.1.1)
Campylobacter_gracilis	VBICamGra90913_0720	hypothetical_protein
Campylobacter_gracilis	VBICamGra90913_0721	Arginine-tRNA-protein_transferase_(EC_2.3.2.8)
Campylobacter_gracilis	VBICamGra90913_0722	hypothetical_protein
Campylobacter_gracilis	VBICamGra90913_0723	Putative_periplasmic_ATP_GTP-binding_protein
Campylobacter_gracilis	VBICamGra90913_0726	Lipopolysaccharide_ABC_transporter_ATP-binding_protein_LptB
Campylobacter_gracilis	VBICamGra90913_0727	ATPase_YjeE_predicted_to_have_essential_role_in_cell_wall_biosynthesis
Campylobacter_gracilis	VBICamGra90913_0728	Ribosome-associated_heat_shock_protein_implicated_in_the_recycling_of_the_50S_subunit
Campylobacter_gracilis	VBICamGra90913_0729	Argininosuccinate_synthase_(EC_6.3.4.5)
Campylobacter_gracilis	VBICamGra90913_0730	hypothetical_protein
Campylobacter_gracilis	VBICamGra90913_0731	LSU_ribosomal_protein_L9p
Campylobacter_gracilis	VBICamGra90913_0732	ATP-dependent_protease_HslV_(EC_3.4.25.-)
Campylobacter_gracilis	VBICamGra90913_0733	ATP-dependent_hsl_protease_ATP-binding_subunit_HslU
Campylobacter_gracilis	VBICamGra90913_0735	GTP-binding_protein_Era
Campylobacter_gracilis	VBICamGra90913_0736	FIG00470756_hypothetical_protein
Campylobacter_gracilis	VBICamGra90913_0737	Putative_periplasmic_protein
Campylobacter_gracilis	VBICamGra90913_0738	FIG00470345_hypothetical_protein
Campylobacter_gracilis	VBICamGra90913_0739	MSHA_biogenesis_protein_MshL
Campylobacter_gracilis	VBICamGra90913_0741	Transformation_system_protein
Campylobacter_gracilis	VBICamGra90913_0742	FIG00470045_hypothetical_protein
Campylobacter_gracilis	VBICamGra90913_0743	Type_II_secretory_pathway_ATPase_PulE_Tfp_pilus_assembly_pathway_ATPase_PilB
Campylobacter_gracilis	VBICamGra90913_0744	Type_II_secretion_system_protein
Campylobacter_gracilis	VBICamGra90913_0745	hypothetical_protein
Campylobacter_gracilis	VBICamGra90913_0746	Cell_division_protein_FtsK
Campylobacter_gracilis	VBICamGra90913_0749	hypothetical_protein
Campylobacter_gracilis	VBICamGra90913_0750	hypothetical_protein
Campylobacter_gracilis	VBICamGra90913_0751	hypothetical_protein
Campylobacter_gracilis	VBICamGra90913_0752	hypothetical_protein
Campylobacter_gracilis	VBICamGra90913_0753	hypothetical_protein
Campylobacter_gracilis	VBICamGra90913_0754	hypothetical_protein
Campylobacter_gracilis	VBICamGra90913_0755	Cell_division_protein_FtsW
Campylobacter_gracilis	VBICamGra90913_0756	UDP-N-acetylglucosamine--N-acetylmuramyl-(pentapeptide)_pyrophosphoryl-undecaprenol_N-acetylglucosamine_transferase_(EC_2.4.1.227)
Campylobacter_gracilis	VBICamGra90913_0761	Chaperone_protein_HtpG
Campylobacter_gracilis	VBICamGra90913_0762	hypothetical_protein
Campylobacter_gracilis	VBICamGra90913_0766	Cytochrome_c-type_protein_TorY
Campylobacter_gracilis	VBICamGra90913_0767	Flavocytochrome_c_heme_subunit
Campylobacter_gracilis	VBICamGra90913_0768	Flavocytochrome_c_flavin_subunit
Campylobacter_gracilis	VBICamGra90913_0769	hypothetical_protein
Campylobacter_gracilis	VBICamGra90913_0771	Cytochrome_c_family_protein
Campylobacter_gracilis	VBICamGra90913_0772	hypothetical_protein
Campylobacter_gracilis	VBICamGra90913_0773	hypothetical_protein
Campylobacter_gracilis	VBICamGra90913_0774	hypothetical_protein
Campylobacter_gracilis	VBICamGra90913_0775	hypothetical_protein
Campylobacter_gracilis	VBICamGra90913_0777	Aspartate_aminotransferase_(EC_2.6.1.1)
Campylobacter_gracilis	VBICamGra90913_0779	Serine_acetyltransferase_(EC_2.3.1.30)
Campylobacter_gracilis	VBICamGra90913_0780	Arginine_decarboxylase_(EC_4.1.1.19)
Campylobacter_gracilis	VBICamGra90913_0781	Histidyl-tRNA_synthetase_(EC_6.1.1.21)
Campylobacter_gracilis	VBICamGra90913_0782	hypothetical_protein
Campylobacter_gracilis	VBICamGra90913_0783	ATP-dependent_DNA_helicase_RecG_(EC_3.6.1.-)
Campylobacter_gracilis	VBICamGra90913_0784	hypothetical_protein
Campylobacter_gracilis	VBICamGra90913_0785	Zinc_protease-like_protein
Campylobacter_gracilis	VBICamGra90913_0787	hypothetical_protein
Campylobacter_gracilis	VBICamGra90913_0788	Menaquinone_via_futalosine_step_3
Campylobacter_gracilis	VBICamGra90913_0791	hypothetical_protein
Campylobacter_gracilis	VBICamGra90913_0792	Putative_stomatin_prohibitin-family_membrane_protease_subunit_YbbK
Campylobacter_gracilis	VBICamGra90913_0793	Putative_integral_membrane_protein
Campylobacter_gracilis	VBICamGra90913_0794	Transmembrane_transport_protein
Campylobacter_gracilis	VBICamGra90913_0797	Phospholipid-lipopolysaccharide_ABC_transporter
Campylobacter_gracilis	VBICamGra90913_0798	hypothetical_protein
Campylobacter_gracilis	VBICamGra90913_0799	hypothetical_protein
Campylobacter_gracilis	VBICamGra90913_0800	hypothetical_protein
Campylobacter_gracilis	VBICamGra90913_0801	Cysteinyl-tRNA_synthetase_(EC_6.1.1.16)
Campylobacter_gracilis	VBICamGra90913_0802	Proposed_peptidoglycan_lipid_II_flippase_MurJ
Campylobacter_gracilis	VBICamGra90913_0803	Putative_ABC_transport_system_permease_protein
Campylobacter_gracilis	VBICamGra90913_0804	Methionine_ABC_transporter_ATP-binding_protein
Campylobacter_gracilis	VBICamGra90913_0806	FIG00470807_hypothetical_protein
Campylobacter_gracilis	VBICamGra90913_0808	D-alanine--D-alanine_ligase_(EC_6.3.2.4)
Campylobacter_gracilis	VBICamGra90913_0809	hypothetical_protein
Campylobacter_gracilis	VBICamGra90913_0810	2-hydroxy-6-oxohepta-2_4-dienoate_hydrolase
Campylobacter_gracilis	VBICamGra90913_0811	hypothetical_protein
Campylobacter_gracilis	VBICamGra90913_0812	hypothetical_protein
Campylobacter_gracilis	VBICamGra90913_0813	UDP-N-acetylmuramoylalanyl-D-glutamyl-2_6-diaminopimelate--D-alanyl-D-alanine_ligase_(EC_6.3.2.10)
Campylobacter_gracilis	VBICamGra90913_0814	hypothetical_protein
Campylobacter_gracilis	VBICamGra90913_0815	FIG00472496_hypothetical_protein
Campylobacter_gracilis	VBICamGra90913_0820	hypothetical_protein
Campylobacter_gracilis	VBICamGra90913_0823	hypothetical_protein
Campylobacter_gracilis	VBICamGra90913_0824	Uracil_phosphoribosyltransferase_(EC_2.4.2.9)
Campylobacter_gracilis	VBICamGra90913_0825	hypothetical_protein
Campylobacter_gracilis	VBICamGra90913_0826	ATP-dependent_DNA_helicase_UvrD_PcrA_Rep_epsilon_proteobacterial_type_1
Campylobacter_gracilis	VBICamGra90913_0827	Penicillin-insensitive_transglycosylase_(EC_2.4.2.-)_&_transpeptidase_PBP-1C
Campylobacter_gracilis	VBICamGra90913_0828	FIG01280477_hypothetical_protein
Campylobacter_gracilis	VBICamGra90913_0832	Ferredoxin
Campylobacter_gracilis	VBICamGra90913_0846	Quinone-reactive_Ni_Fe-hydrogenase_small_chain_precursor_(EC_1.12.5.1)
Campylobacter_gracilis	VBICamGra90913_0847	Quinone-reactive_Ni_Fe-hydrogenase_large_chain_(EC_1.12.5.1)
Campylobacter_gracilis	VBICamGra90913_0848	Quinone-reactive_Ni_Fe_hydrogenase_cytochrome_b_subunit
Campylobacter_gracilis	VBICamGra90913_0852	NiFe_hydrogenase_metallocenter_assembly_protein_HypF
Campylobacter_gracilis	VBICamGra90913_0853	Nickel_responsive_regulator_NikR
Campylobacter_gracilis	VBICamGra90913_0857	NiFe_hydrogenase_nickel_incorporation-associated_protein_HypB
Campylobacter_gracilis	VBICamGra90913_0858	NiFe_hydrogenase_metallocenter_assembly_protein_HypC
Campylobacter_gracilis	VBICamGra90913_0859	NiFe_hydrogenase_metallocenter_assembly_protein_HypD
Campylobacter_gracilis	VBICamGra90913_0860	NiFe_hydrogenase_metallocenter_assembly_protein_HypE
Campylobacter_gracilis	VBICamGra90913_0865	hypothetical_protein
Campylobacter_gracilis	VBICamGra90913_0866	hypothetical_protein
Campylobacter_gracilis	VBICamGra90913_0868	Possible_ABC-transport_protein_periplasmic-binding_component
Campylobacter_gracilis	VBICamGra90913_0869	hypothetical_protein
Campylobacter_gracilis	VBICamGra90913_0873	hypothetical_protein
Campylobacter_gracilis	VBICamGra90913_0874	hypothetical_protein
Campylobacter_gracilis	VBICamGra90913_0875	putative_membrane_protein
Campylobacter_gracilis	VBICamGra90913_0877	putative_membrane_protein
Campylobacter_gracilis	VBICamGra90913_0878	hypothetical_protein
Campylobacter_gracilis	VBICamGra90913_0881	ABC_transport_system_permease_component_YbhR
Campylobacter_gracilis	VBICamGra90913_0882	hypothetical_protein
Campylobacter_gracilis	VBICamGra90913_0883	hypothetical_protein
Campylobacter_gracilis	VBICamGra90913_0884	hypothetical_protein
Campylobacter_gracilis	VBICamGra90913_0885	ABC_transporter_multidrug_efflux_pump_fused_ATP-binding_domains
Campylobacter_gracilis	VBICamGra90913_0886	hypothetical_protein
Campylobacter_gracilis	VBICamGra90913_0887	hypothetical_protein
Campylobacter_gracilis	VBICamGra90913_0888	hypothetical_protein
Campylobacter_gracilis	VBICamGra90913_0889	hypothetical_protein
Campylobacter_gracilis	VBICamGra90913_0891	Predicted_membrane_fusion_protein_(MFP)_component_of_efflux_pump_membrane_anchor_protein_YbhG
Campylobacter_gracilis	VBICamGra90913_0894	Flavodoxin
Campylobacter_gracilis	VBICamGra90913_0895	Putative_outer_membrane_lipoprotein
Campylobacter_gracilis	VBICamGra90913_0896	hypothetical_protein
Campylobacter_gracilis	VBICamGra90913_0897	hypothetical_protein
Campylobacter_gracilis	VBICamGra90913_0903	Malate_dehydrogenase_(EC_1.1.1.37)
Campylobacter_gracilis	VBICamGra90913_0904	FIG004453_protein_YceG_like
Campylobacter_gracilis	VBICamGra90913_0905	FIG01209130_hypothetical_protein
Campylobacter_gracilis	VBICamGra90913_0906	Integrase-recombinase_protein_XERCD_family
Campylobacter_gracilis	VBICamGra90913_0907	Integrase-recombinase_protein_XERCD_family
Campylobacter_gracilis	VBICamGra90913_0909	hypothetical_protein
Campylobacter_gracilis	VBICamGra90913_0910	Rubrerythrin
Campylobacter_gracilis	VBICamGra90913_0914	FIG056164_rhomboid_family_serine_protease
Campylobacter_gracilis	VBICamGra90913_0915	FIG00469743_hypothetical_protein
Campylobacter_gracilis	VBICamGra90913_0916	UDP-N-acetylglucosamine_1-carboxyvinyltransferase_(EC_2.5.1.7)
Campylobacter_gracilis	VBICamGra90913_0918	Molybdopterin_biosynthesis_protein_MoeA
Campylobacter_gracilis	VBICamGra90913_0919	3-polyprenyl-4-hydroxybenzoate_carboxy-lyase_UbiX_(EC_4.1.1.-)
Campylobacter_gracilis	VBICamGra90913_0920	Phosphopantetheine_adenylyltransferase_(EC_2.7.7.3)
Campylobacter_gracilis	VBICamGra90913_0922	hypothetical_protein
Campylobacter_gracilis	VBICamGra90913_0923	Thymidylate_kinase_(EC_2.7.4.9)
Campylobacter_gracilis	VBICamGra90913_0925	hypothetical_protein
Campylobacter_gracilis	VBICamGra90913_0933	GTP-binding_and_nucleic_acid-binding_protein_YchF
Campylobacter_gracilis	VBICamGra90913_0934	Cytosol_aminopeptidase_PepA_(EC_3.4.11.1)
Campylobacter_gracilis	VBICamGra90913_0935	DedA_family_protein
Campylobacter_gracilis	VBICamGra90913_0936	Adenine_phosphoribosyltransferase_(EC_2.4.2.7)
Campylobacter_gracilis	VBICamGra90913_0937	hypothetical_protein
Campylobacter_gracilis	VBICamGra90913_0939	Signal_peptidase_I_(EC_3.4.21.89)
Campylobacter_gracilis	VBICamGra90913_0940	Methylenetetrahydrofolate_dehydrogenase_(NADP+)_(EC_1.5.1.5)_Methenyltetrahydrofolate_cyclohydrolase_(EC_3.5.4.9)
Campylobacter_gracilis	VBICamGra90913_0943	Lipoprotein_releasing_system_transmembrane_protein_LolC
Campylobacter_gracilis	VBICamGra90913_0944	hypothetical_protein
Campylobacter_gracilis	VBICamGra90913_0945	Protein_export_cytoplasm_protein_SecA_ATPase_RNA_helicase_(TC_3.A.5.1.1)
Campylobacter_gracilis	VBICamGra90913_0946	Outer_membrane_lipoprotein_carrier_protein_LolA
Campylobacter_gracilis	VBICamGra90913_0947	Low_molecular_weight_protein_tyrosine_phosphatase_(EC_3.1.3.48)
Campylobacter_gracilis	VBICamGra90913_0948	hypothetical_protein
Campylobacter_gracilis	VBICamGra90913_0949	Porphobilinogen_deaminase_(EC_2.5.1.61)
Campylobacter_gracilis	VBICamGra90913_0951	hypothetical_protein
Campylobacter_gracilis	VBICamGra90913_0952	hypothetical_protein
Campylobacter_gracilis	VBICamGra90913_0953	hypothetical_protein
Campylobacter_gracilis	VBICamGra90913_0954	hypothetical_protein
Campylobacter_gracilis	VBICamGra90913_0955	ATPase_AAA_family
Campylobacter_gracilis	VBICamGra90913_0956	hypothetical_protein
Campylobacter_gracilis	VBICamGra90913_0957	Cysteine_synthase_(EC_2.5.1.47)
Campylobacter_gracilis	VBICamGra90913_0958	Iron-sulfur_cluster_regulator_IscR
Campylobacter_gracilis	VBICamGra90913_0959	O-acetylhomoserine_sulfhydrylase_(EC_2.5.1.49)_O-succinylhomoserine_sulfhydrylase_(EC_2.5.1.48)
Campylobacter_gracilis	VBICamGra90913_0960	FIG00469465_hypothetical_protein
Campylobacter_gracilis	VBICamGra90913_0967	hypothetical_protein
Campylobacter_gracilis	VBICamGra90913_0968	Octaprenyl-diphosphate_synthase_(EC_2.5.1.-)_Dimethylallyltransferase_(EC_2.5.1.1)_Geranyltranstransferase_(farnesyldiphosphate_synthase)_(EC_2.5.1.10)_Geranylgeranyl_pyrophosphate_synthetase_(EC_2.5.1.29)
Campylobacter_gracilis	VBICamGra90913_0969	Glutamyl-tRNA_reductase_(EC_1.2.1.70)
Campylobacter_gracilis	VBICamGra90913_0970	Prolyl-tRNA_synthetase_(EC_6.1.1.15)_bacterial_type
Campylobacter_gracilis	VBICamGra90913_0975	hypothetical_protein
Campylobacter_gracilis	VBICamGra90913_0976	hypothetical_protein
Campylobacter_gracilis	VBICamGra90913_0980	UDP-3-O-3-hydroxymyristoyl_glucosamine_N-acyltransferase_(EC_2.3.1.-)
Campylobacter_gracilis	VBICamGra90913_0981	Acetolactate_synthase_small_subunit_(EC_2.2.1.6)
Campylobacter_gracilis	VBICamGra90913_0982	Acetolactate_synthase_large_subunit_(EC_2.2.1.6)
Campylobacter_gracilis	VBICamGra90913_0985	Phosphate_acetyltransferase_(EC_2.3.1.8)
Campylobacter_gracilis	VBICamGra90913_0986	Acetate_kinase_(EC_2.7.2.1)
Campylobacter_gracilis	VBICamGra90913_0987	hypothetical_protein
Campylobacter_gracilis	VBICamGra90913_0988	hypothetical_protein
Campylobacter_gracilis	VBICamGra90913_0993	Two-component_system_histidine_kinase_DccS
Campylobacter_gracilis	VBICamGra90913_0994	Two-component_system_response_regulator_DccR
Campylobacter_gracilis	VBICamGra90913_0995	hypothetical_protein
Campylobacter_gracilis	VBICamGra90913_0998	hypothetical_protein
Campylobacter_gracilis	VBICamGra90913_0999	hypothetical_protein
Campylobacter_gracilis	VBICamGra90913_1000	hypothetical_protein
Campylobacter_gracilis	VBICamGra90913_1001	Methionine_ABC_transporter_ATP-binding_protein
Campylobacter_gracilis	VBICamGra90913_1002	Meso-diaminopimelate_D-dehydrogenase_(EC_1.4.1.16)
Campylobacter_gracilis	VBICamGra90913_1003	Valyl-tRNA_synthetase_(EC_6.1.1.9)
Campylobacter_gracilis	VBICamGra90913_1005	Methionine_ABC_transporter_substrate-binding_protein
Campylobacter_gracilis	VBICamGra90913_1007	DedA_protein
Campylobacter_gracilis	VBICamGra90913_1008	Aspartate_ammonia-lyase_(EC_4.3.1.1)
Campylobacter_gracilis	VBICamGra90913_1009	hypothetical_protein
Campylobacter_gracilis	VBICamGra90913_1010	Anaerobic_C4-dicarboxylate_transporter_DcuB
Campylobacter_gracilis	VBICamGra90913_1014	hypothetical_protein
Campylobacter_gracilis	VBICamGra90913_1015	hypothetical_protein
Campylobacter_gracilis	VBICamGra90913_1017	Protein_tyrosine_serine_phosphatase
Campylobacter_gracilis	VBICamGra90913_1018	hypothetical_protein
Campylobacter_gracilis	VBICamGra90913_1019	lipoprotein_putative
Campylobacter_gracilis	VBICamGra90913_1020	hypothetical_protein
Campylobacter_gracilis	VBICamGra90913_1021	Probable_lipoprotein
Campylobacter_gracilis	VBICamGra90913_1024	membrane_protein
Campylobacter_gracilis	VBICamGra90913_1026	hypothetical_protein
Campylobacter_gracilis	VBICamGra90913_1027	hypothetical_protein
Campylobacter_gracilis	VBICamGra90913_1028	hypothetical_protein
Campylobacter_gracilis	VBICamGra90913_1029	hypothetical_protein
Campylobacter_gracilis	VBICamGra90913_1030	hypothetical_protein
Campylobacter_gracilis	VBICamGra90913_1031	Iron(III)_ABC_transporter_solute-binding_protein
Campylobacter_gracilis	VBICamGra90913_1032	hypothetical_protein
Campylobacter_gracilis	VBICamGra90913_1033	hypothetical_protein
Campylobacter_gracilis	VBICamGra90913_1035	probable_exported_protein_STY2149
Campylobacter_gracilis	VBICamGra90913_1036	Putative_helicase
Campylobacter_gracilis	VBICamGra90913_1043	D-alanine_aminotransferase_(EC_2.6.1.21)
Campylobacter_gracilis	VBICamGra90913_1044	membrane_protein
Campylobacter_gracilis	VBICamGra90913_1045	hypothetical_protein
Campylobacter_gracilis	VBICamGra90913_1047	hypothetical_protein
Campylobacter_gracilis	VBICamGra90913_1051	aerotaxis_sensor_receptor_(Aer-like)
Campylobacter_gracilis	VBICamGra90913_1052	FIG00471833_hypothetical_protein
Campylobacter_gracilis	VBICamGra90913_1053	polysulfide_reductase_subunit_A
Campylobacter_gracilis	VBICamGra90913_1054	polysulfide_reductase_subunit_B
Campylobacter_gracilis	VBICamGra90913_1055	polysulfide_reductase_subunit_C
Campylobacter_gracilis	VBICamGra90913_1056	FIG00469474_hypothetical_protein
Campylobacter_gracilis	VBICamGra90913_1057	FIG00469819_hypothetical_protein
Campylobacter_gracilis	VBICamGra90913_1059	hypothetical_protein_CCC13826_0379
Campylobacter_gracilis	VBICamGra90913_1060	Diadenosine_tetraphosphate_(Ap4A)_hydrolase_and_other_HIT_family_hydrolases
Campylobacter_gracilis	VBICamGra90913_1062	FIG000605_protein_co-occurring_with_transport_systems_(COG1739)
Campylobacter_gracilis	VBICamGra90913_1063	UTP--glucose-1-phosphate_uridylyltransferase_(EC_2.7.7.9)
Campylobacter_gracilis	VBICamGra90913_1064	Glucose-6-phosphate_isomerase_(EC_5.3.1.9)
Campylobacter_gracilis	VBICamGra90913_1065	hypothetical_protein
Campylobacter_gracilis	VBICamGra90913_1066	BIPHENYL-2_3-DIOL_1_2-DIOXYGENASE_III_(EC_1.13.11.39)
Campylobacter_gracilis	VBICamGra90913_1067	hypothetical_protein
Campylobacter_gracilis	VBICamGra90913_1069	hypothetical_protein
Campylobacter_gracilis	VBICamGra90913_1070	Long-chain-fatty-acid--CoA_ligase_(EC_6.2.1.3)
Campylobacter_gracilis	VBICamGra90913_1072	Flavodoxin_1
Campylobacter_gracilis	VBICamGra90913_1074	FIG00470458_hypothetical_protein
Campylobacter_gracilis	VBICamGra90913_1075	Aspartate_racemase_(EC_5.1.1.13)
Campylobacter_gracilis	VBICamGra90913_1076	Pyruvate-flavodoxin_oxidoreductase_(EC_1.2.7.-)
Campylobacter_gracilis	VBICamGra90913_1079	hypothetical_protein
Campylobacter_gracilis	VBICamGra90913_1083	L(+)-tartrate_dehydratase_beta_subunit_(EC_4.2.1.32)
Campylobacter_gracilis	VBICamGra90913_1084	L(+)-tartrate_dehydratase_alpha_subunit_(EC_4.2.1.32)
Campylobacter_gracilis	VBICamGra90913_1085	FIG00470410_hypothetical_protein
Campylobacter_gracilis	VBICamGra90913_1086	Circadian_phase_modifier_NCAIR_mutase_(PurE)-related_protein
Campylobacter_gracilis	VBICamGra90913_1087	ATP-utilizing_enzyme_of_the_PP-loop_superfamily
Campylobacter_gracilis	VBICamGra90913_1088	FIG099352_hypothetical_protein
Campylobacter_gracilis	VBICamGra90913_1089	Predicted_D-mannonate_epimerase
Campylobacter_gracilis	VBICamGra90913_1090	C4-dicarboxylate_transporter_DcuB
Campylobacter_gracilis	VBICamGra90913_1092	Nitrous-oxide_reductase_(EC_1.7.99.6)
Campylobacter_gracilis	VBICamGra90913_1093	FIG00470065_hypothetical_protein
Campylobacter_gracilis	VBICamGra90913_1094	Nitrous_oxide_reductase_maturation_protein_NosD
Campylobacter_gracilis	VBICamGra90913_1095	Ferredoxin-type_protein_NapG_(periplasmic_nitrate_reductase)
Campylobacter_gracilis	VBICamGra90913_1096	FIG01282305_hypothetical_protein
Campylobacter_gracilis	VBICamGra90913_1097	Cytochrome_c4
Campylobacter_gracilis	VBICamGra90913_1098	Polyferredoxin_NapH_(periplasmic_nitrate_reductase)
Campylobacter_gracilis	VBICamGra90913_1099	Nitrous_oxide_reductase_maturation_protein_NosF_(ATPase)
Campylobacter_gracilis	VBICamGra90913_1100	hypothetical_protein
Campylobacter_gracilis	VBICamGra90913_1101	hypothetical_protein
Campylobacter_gracilis	VBICamGra90913_1102	hypothetical_protein
Campylobacter_gracilis	VBICamGra90913_1103	hypothetical_protein
Campylobacter_gracilis	VBICamGra90913_1104	Nitrous_oxide_reductase_maturation_transmembrane_protein_NosY
Campylobacter_gracilis	VBICamGra90913_1105	hypothetical_protein
Campylobacter_gracilis	VBICamGra90913_1107	hypothetical_protein
Campylobacter_gracilis	VBICamGra90913_1108	hypothetical_protein
Campylobacter_gracilis	VBICamGra90913_1109	Vitamin_B12_ABC_transporter_permease_component_BtuC
Campylobacter_gracilis	VBICamGra90913_1110	Iron(III)_ABC_transporter_ATP-binding_protein
Campylobacter_gracilis	VBICamGra90913_1111	hypothetical_protein
Campylobacter_gracilis	VBICamGra90913_1112	hypothetical_protein
Campylobacter_gracilis	VBICamGra90913_1113	hypothetical_protein
Campylobacter_gracilis	VBICamGra90913_1114	hypothetical_protein
Campylobacter_gracilis	VBICamGra90913_1119	hypothetical_protein
Campylobacter_gracilis	VBICamGra90913_1120	hypothetical_protein
Campylobacter_gracilis	VBICamGra90913_1121	hypothetical_protein
Campylobacter_gracilis	VBICamGra90913_1124	hypothetical_protein
Campylobacter_gracilis	VBICamGra90913_1125	FIG00472341_hypothetical_protein
Campylobacter_gracilis	VBICamGra90913_1126	membrane_protein_putative
Campylobacter_gracilis	VBICamGra90913_1127	ABC-TYPE_TRANSPORTER_ATPASE_COMPONENT
Campylobacter_gracilis	VBICamGra90913_1128	ABC_transporter_permease_protein
Campylobacter_gracilis	VBICamGra90913_1129	FIG00471236_hypothetical_protein
Campylobacter_gracilis	VBICamGra90913_1130	Nitrous_oxide_reductase_maturation_protein_outer-membrane_lipoprotein_NosL
Campylobacter_gracilis	VBICamGra90913_1131	FIG00471093_hypothetical_protein
Campylobacter_gracilis	VBICamGra90913_1132	Putative_cytochrome_C-type_biogenesis_protein
Campylobacter_gracilis	VBICamGra90913_1133	NrfD_protein
Campylobacter_gracilis	VBICamGra90913_1134	NrfC_protein
Campylobacter_gracilis	VBICamGra90913_1135	FKBP-type_peptidyl-prolyl_cis-trans_isomerase_FkpA_precursor_(EC_5.2.1.8)
Campylobacter_gracilis	VBICamGra90913_1136	cytochrome_c_putative
Campylobacter_gracilis	VBICamGra90913_1137	PUTATIVE_TWO-COMPONENT_SENSOR
Campylobacter_gracilis	VBICamGra90913_1138	Putative_two-component_response_regulator
Campylobacter_gracilis	VBICamGra90913_1141	hypothetical_protein
Campylobacter_gracilis	VBICamGra90913_1142	hypothetical_protein
Campylobacter_gracilis	VBICamGra90913_1143	hypothetical_protein
Campylobacter_gracilis	VBICamGra90913_1144	hypothetical_protein
Campylobacter_gracilis	VBICamGra90913_1150	hypothetical_protein
Campylobacter_gracilis	VBICamGra90913_1151	hypothetical_protein
Campylobacter_gracilis	VBICamGra90913_1154	hypothetical_protein
Campylobacter_gracilis	VBICamGra90913_1155	hypothetical_protein
Campylobacter_gracilis	VBICamGra90913_1156	Integral_membrane_protein_TerC
Campylobacter_gracilis	VBICamGra90913_1157	hypothetical_protein
Campylobacter_gracilis	VBICamGra90913_1160	Ribonuclease_HII_(EC_3.1.26.4)
Campylobacter_gracilis	VBICamGra90913_1161	Putative_integral_membrane_protein
Campylobacter_gracilis	VBICamGra90913_1162	Orotate_phosphoribosyltransferase_(EC_2.4.2.10)
Campylobacter_gracilis	VBICamGra90913_1163	Ribosome_recycling_factor
Campylobacter_gracilis	VBICamGra90913_1164	Preprotein_translocase_subunit_SecG_(TC_3.A.5.1.1)
Campylobacter_gracilis	VBICamGra90913_1165	membrane_protein
Campylobacter_gracilis	VBICamGra90913_1166	Carbonic_anhydrase_(EC_4.2.1.1)
Campylobacter_gracilis	VBICamGra90913_1167	Potassium_efflux_system_KefA_protein_Small-conductance_mechanosensitive_channel
Campylobacter_gracilis	VBICamGra90913_1169	Superoxide_dismutase_Fe(EC1.15.1.1)
Campylobacter_gracilis	VBICamGra90913_1170	hypothetical_protein
Campylobacter_gracilis	VBICamGra90913_1171	oligoendopeptidase_F
Campylobacter_gracilis	VBICamGra90913_1172	anaerobic_C4-dicarboxylate_transporter_DcuC
Campylobacter_gracilis	VBICamGra90913_1173	anaerobic_C4-dicarboxylate_transporter
Campylobacter_gracilis	VBICamGra90913_1174	hypothetical_protein
Campylobacter_gracilis	VBICamGra90913_1175	hypothetical_protein
Campylobacter_gracilis	VBICamGra90913_1176	hypothetical_protein
Campylobacter_gracilis	VBICamGra90913_1177	hypothetical_protein
Campylobacter_gracilis	VBICamGra90913_1178	Hypothetical_exported_24-amino_acid_repeat_protein
Campylobacter_gracilis	VBICamGra90913_1180	G_T_U_mismatch-specific_uracil_thymine_DNA-glycosylase
Campylobacter_gracilis	VBICamGra90913_1181	hypothetical_protein
Campylobacter_gracilis	VBICamGra90913_1182	Molybdopterin_biosynthesis_protein_MoeA
Campylobacter_gracilis	VBICamGra90913_1183	Putative_efflux_protein
Campylobacter_gracilis	VBICamGra90913_1184	Nucleoside_5-triphosphatase_RdgB_(dHAPTP_dITP_XTP-specific)_(EC_3.6.1.15)
Campylobacter_gracilis	VBICamGra90913_1186	Hydroxylamine_reductase_(EC_1.7.-.-)
Campylobacter_gracilis	VBICamGra90913_1188	hypothetical_protein
Campylobacter_gracilis	VBICamGra90913_1189	Pyridoxal_kinase_(EC_2.7.1.35)
Campylobacter_gracilis	VBICamGra90913_1190	1_4-dihydroxy-2-naphthoate_octaprenyltransferase_(EC_2.5.1.74)
Campylobacter_gracilis	VBICamGra90913_1191	hypothetical_protein
Campylobacter_gracilis	VBICamGra90913_1192	hypothetical_protein
Campylobacter_gracilis	VBICamGra90913_1194	Putative_arylsulfate_sulfotransferase_(EC_2.8.2.22)
Campylobacter_gracilis	VBICamGra90913_1197	FIG00469984_hypothetical_protein
Campylobacter_gracilis	VBICamGra90913_1202	Periplasmic_thiol_disulfide_interchange_protein_DsbA-like
Campylobacter_gracilis	VBICamGra90913_1208	Major_outer_membrane_protein
Campylobacter_gracilis	VBICamGra90913_1209	cytochrome_c_family_protein_putative
Campylobacter_gracilis	VBICamGra90913_1213	Oxidoreductase
Campylobacter_gracilis	VBICamGra90913_1214	NhaC_Na+_H+_antiporter
Campylobacter_gracilis	VBICamGra90913_1215	hypothetical_protein
Campylobacter_gracilis	VBICamGra90913_1216	hypothetical_protein
Campylobacter_gracilis	VBICamGra90913_1218	Glutamate_racemase_(EC_5.1.1.3)
Campylobacter_gracilis	VBICamGra90913_1219	hypothetical_protein
Campylobacter_gracilis	VBICamGra90913_1222	Endonuclease_IV_(EC_3.1.21.2)
Campylobacter_gracilis	VBICamGra90913_1223	hypothetical_protein
Campylobacter_gracilis	VBICamGra90913_1224	hypothetical_protein
Campylobacter_gracilis	VBICamGra90913_1225	hypothetical_protein
Campylobacter_gracilis	VBICamGra90913_1226	Putative_lipoprotein
Campylobacter_gracilis	VBICamGra90913_1230	Threonyl-tRNA_synthetase_(EC_6.1.1.3)
Campylobacter_gracilis	VBICamGra90913_1231	Translation_initiation_factor_3
Campylobacter_gracilis	VBICamGra90913_1241	hypothetical_protein
Campylobacter_gracilis	VBICamGra90913_1246	LSU_ribosomal_protein_L35p
Campylobacter_gracilis	VBICamGra90913_1247	LSU_ribosomal_protein_L20p
Campylobacter_gracilis	VBICamGra90913_1250	Putative_periplasmic_protein
Campylobacter_gracilis	VBICamGra90913_1251	Selenocysteine-specific_translation_elongation_factor
Campylobacter_gracilis	VBICamGra90913_1252	L-seryl-tRNA(Sec)_selenium_transferase_(EC_2.9.1.1)
Campylobacter_gracilis	VBICamGra90913_1253	Iron-sulfur_cluster-binding_protein
Campylobacter_gracilis	VBICamGra90913_1254	Iron-sulfur_cluster-binding_protein
Campylobacter_gracilis	VBICamGra90913_1256	hypothetical_protein
Campylobacter_gracilis	VBICamGra90913_1257	Formate_dehydrogenase-O_major_subunit_(EC_1.2.1.2)_selenocysteine-containing
Campylobacter_gracilis	VBICamGra90913_1258	Formate_dehydrogenase-O_iron-sulfur_subunit_(EC_1.2.1.2)_Putative_formate_dehydrogenase_iron-sulfur_subunit_(EC_1.2.1.2)
Campylobacter_gracilis	VBICamGra90913_1260	hypothetical_protein
Campylobacter_gracilis	VBICamGra90913_1262	hypothetical_protein
Campylobacter_gracilis	VBICamGra90913_1263	hypothetical_protein
Campylobacter_gracilis	VBICamGra90913_1268	Carboxynorspermidine_dehydrogenase_putative_(EC_1.1.1.-)
Campylobacter_gracilis	VBICamGra90913_1272	hypothetical_protein
Campylobacter_gracilis	VBICamGra90913_1273	hypothetical_protein
Campylobacter_gracilis	VBICamGra90913_1274	Oligosaccharyltransferase_PglB_(EC_2.4.1.119)
Campylobacter_gracilis	VBICamGra90913_1275	Possible_outer_membrane_protein
Campylobacter_gracilis	VBICamGra90913_1277	5-methyltetrahydropteroyltriglutamate--homocysteine_methyltransferase_(EC_2.1.1.14)
Campylobacter_gracilis	VBICamGra90913_1278	hypothetical_protein
Campylobacter_gracilis	VBICamGra90913_1279	hypothetical_protein
Campylobacter_gracilis	VBICamGra90913_1280	hypothetical_protein
Campylobacter_gracilis	VBICamGra90913_1283	Probable_poly(beta-D-mannuronate)_O-acetylase_(EC_2.3.1.-)
Campylobacter_gracilis	VBICamGra90913_1285	Possible_periplasmic_protein
Campylobacter_gracilis	VBICamGra90913_1286	hypothetical_protein
Campylobacter_gracilis	VBICamGra90913_1289	Translation_elongation_factor_P
Campylobacter_gracilis	VBICamGra90913_1290	Putative_periplasmic_protein
Campylobacter_gracilis	VBICamGra90913_1291	hypothetical_protein
Campylobacter_gracilis	VBICamGra90913_1292	hypothetical_protein
Campylobacter_gracilis	VBICamGra90913_1293	Putative_aminotransferase
Campylobacter_gracilis	VBICamGra90913_1294	hypothetical_protein
Campylobacter_gracilis	VBICamGra90913_1295	hypothetical_protein
Campylobacter_gracilis	VBICamGra90913_1296	hypothetical_protein
Campylobacter_gracilis	VBICamGra90913_1297	Undecaprenyl-diphosphatase_(EC_3.6.1.27)
Campylobacter_gracilis	VBICamGra90913_1298	Thiamin-phosphate_pyrophosphorylase_(EC_2.5.1.3)
Campylobacter_gracilis	VBICamGra90913_1300	Histidine-binding_protein_precursor
Campylobacter_gracilis	VBICamGra90913_1301	Putative_glutamine_transport_ATP-binding_protein
Campylobacter_gracilis	VBICamGra90913_1302	Putative_amino_acid_ABC_tansporter_permease_protein
Campylobacter_gracilis	VBICamGra90913_1303	Pantothenate_Na+_symporter_(TC_2.A.21.1.1)
Campylobacter_gracilis	VBICamGra90913_1304	FIG00470789_hypothetical_protein
Campylobacter_gracilis	VBICamGra90913_1306	hypothetical_protein
Campylobacter_gracilis	VBICamGra90913_1307	Proton_glutamate_symport_protein_Sodium_glutamate_symport_protein
Campylobacter_gracilis	VBICamGra90913_1310	DNA_polymerase_III_alpha_subunit_(EC_2.7.7.7)
Campylobacter_gracilis	VBICamGra90913_1317	ATP_phosphoribosyltransferase_(EC_2.4.2.17)
Campylobacter_gracilis	VBICamGra90913_1318	Pantothenate_kinase_type_III_CoaX-like_(EC_2.7.1.33)
Campylobacter_gracilis	VBICamGra90913_1319	FIG00469601_hypothetical_protein
Campylobacter_gracilis	VBICamGra90913_1320	FIG01270615_hypothetical_protein
Campylobacter_gracilis	VBICamGra90913_1321	FIG00469797_hypothetical_protein
Campylobacter_gracilis	VBICamGra90913_1322	Aspartyl-tRNA(Asn)_amidotransferase_subunit_C_(EC_6.3.5.6)_Glutamyl-tRNA(Gln)_amidotransferase_subunit_C_(EC_6.3.5.7)
Campylobacter_gracilis	VBICamGra90913_1323	Twitching_motility_protein_PilT
Campylobacter_gracilis	VBICamGra90913_1324	Putative_integral_membrane_protein
Campylobacter_gracilis	VBICamGra90913_1325	Ferric_uptake_regulation_protein_FUR
Campylobacter_gracilis	VBICamGra90913_1326	Lysyl-tRNA_synthetase_(class_II)_(EC_6.1.1.6)
Campylobacter_gracilis	VBICamGra90913_1327	Serine_hydroxymethyltransferase_(EC_2.1.2.1)
Campylobacter_gracilis	VBICamGra90913_1328	Ferric_siderophore_transport_system_periplasmic_binding_protein_TonB
Campylobacter_gracilis	VBICamGra90913_1329	Shikimate_5-dehydrogenase_I_alpha_(EC_1.1.1.25)
Campylobacter_gracilis	VBICamGra90913_1331	Cytochrome_d_ubiquinol_oxidase_subunit_I_(EC_1.10.3.-)
Campylobacter_gracilis	VBICamGra90913_1332	Cytochrome_d_ubiquinol_oxidase_subunit_II_(EC_1.10.3.-)
Campylobacter_gracilis	VBICamGra90913_1333	hypothetical_protein
Campylobacter_gracilis	VBICamGra90913_1334	hypothetical_protein
Campylobacter_gracilis	VBICamGra90913_1335	Transmembrane_transport_protein
Campylobacter_gracilis	VBICamGra90913_1336	Probable_zinc_protease_pqqL_(EC_3.4.99.-)
Campylobacter_gracilis	VBICamGra90913_1338	Alkyl_hydroperoxide_reductase_subunit_C-like_protein
Campylobacter_gracilis	VBICamGra90913_1339	hypothetical_protein
Campylobacter_gracilis	VBICamGra90913_1340	Ferredoxin
Campylobacter_gracilis	VBICamGra90913_1341	Nucleoside_diphosphate_kinase_(EC_2.7.4.6)
Campylobacter_gracilis	VBICamGra90913_1342	FIG00469629_hypothetical_protein
Campylobacter_gracilis	VBICamGra90913_1344	Phosphate_acyl-ACP_acyltransferase_PlsX
Campylobacter_gracilis	VBICamGra90913_1345	3-oxoacyl-acyl-carrier-proteinsynthase_KASIII_(EC_2.3.1.41)
Campylobacter_gracilis	VBICamGra90913_1346	hypothetical_protein
Campylobacter_gracilis	VBICamGra90913_1347	5_10-methylenetetrahydrofolate_reductase_(EC_1.5.1.20)
Campylobacter_gracilis	VBICamGra90913_1348	FIG00495827_hypothetical_protein
Campylobacter_gracilis	VBICamGra90913_1349	Acyl-phosphate_glycerol-3-phosphate_O-acyltransferase_PlsY
Campylobacter_gracilis	VBICamGra90913_1350	Dihydroneopterin_aldolase_(EC_4.1.2.25)
Campylobacter_gracilis	VBICamGra90913_1351	Two-component_regulator
Campylobacter_gracilis	VBICamGra90913_1352	Sensor_kinase_cusS_(EC_2.7.3.-)
Campylobacter_gracilis	VBICamGra90913_1353	hypothetical_protein
Campylobacter_gracilis	VBICamGra90913_1354	Exopolyphosphatase_(EC_3.6.1.11)
Campylobacter_gracilis	VBICamGra90913_1356	PaaD-like_protein_(DUF59)_involved_in_Fe-S_cluster_assembly
Campylobacter_gracilis	VBICamGra90913_1357	FIG00469415_hypothetical_protein
Campylobacter_gracilis	VBICamGra90913_1359	DNA_polymerase_I_(EC_2.7.7.7)
Campylobacter_gracilis	VBICamGra90913_1360	hypothetical_protein
Campylobacter_gracilis	VBICamGra90913_1370	Flavocytochrome_c_flavin_subunit
Campylobacter_gracilis	VBICamGra90913_1376	Putative_integral_membrane_protein
Campylobacter_gracilis	VBICamGra90913_1377	integral_membrane_protein
Campylobacter_gracilis	VBICamGra90913_1378	hypothetical_protein
Campylobacter_gracilis	VBICamGra90913_1379	GTP-binding_protein_EngA
Campylobacter_gracilis	VBICamGra90913_1380	Shikimate_kinase_I_(EC_2.7.1.71)
Campylobacter_gracilis	VBICamGra90913_1381	Tryptophanyl-tRNA_synthetase_(EC_6.1.1.2)
Campylobacter_gracilis	VBICamGra90913_1383	ACT_domain_containing_transcriptional_regulators_related_to_gcvR_of_E.coli
Campylobacter_gracilis	VBICamGra90913_1384	FIG00470163_hypothetical_protein
Campylobacter_gracilis	VBICamGra90913_1386	hypothetical_protein
Campylobacter_gracilis	VBICamGra90913_1389	Excinuclease_ABC_subunit_B
Campylobacter_gracilis	VBICamGra90913_1390	hypothetical_protein
Campylobacter_gracilis	VBICamGra90913_1392	hypothetical_protein
Campylobacter_gracilis	VBICamGra90913_1394	putative_hydrolase
Campylobacter_gracilis	VBICamGra90913_1396	Phosphatidylglycerophosphatase_A_(EC_3.1.3.27)
Campylobacter_gracilis	VBICamGra90913_1400	2-C-methyl-D-erythritol_4-phosphate_cytidylyltransferase_(EC_2.7.7.60)_2-C-methyl-D-erythritol_2_4-cyclodiphosphate_synthase_(EC_4.6.1.12)
Campylobacter_gracilis	VBICamGra90913_1401	Hydroxymethylpyrimidine_phosphate_synthase_ThiC
Campylobacter_gracilis	VBICamGra90913_1402	putative_ATP_GTP-binding_protein_(mrp_protein_homolog)
Campylobacter_gracilis	VBICamGra90913_1403	hypothetical_protein
Campylobacter_gracilis	VBICamGra90913_1408	hypothetical_protein
Campylobacter_gracilis	VBICamGra90913_1409	hypothetical_protein
Campylobacter_gracilis	VBICamGra90913_1410	Cobalt-zinc-cadmium_resistance_protein
Campylobacter_gracilis	VBICamGra90913_1411	ABC_transporter_ATP-binding_protein_uup
Campylobacter_gracilis	VBICamGra90913_1412	hypothetical_protein
Campylobacter_gracilis	VBICamGra90913_1414	hypothetical_protein
Campylobacter_gracilis	VBICamGra90913_1415	hypothetical_protein
Campylobacter_gracilis	VBICamGra90913_1416	Sulfur_carrier_protein_adenylyltransferase_ThiF
Campylobacter_gracilis	VBICamGra90913_1417	hypothetical_protein
Campylobacter_gracilis	VBICamGra90913_1418	Thiazole_biosynthesis_protein_ThiG
Campylobacter_gracilis	VBICamGra90913_1419	hypothetical_protein
Campylobacter_gracilis	VBICamGra90913_1420	hypothetical_protein
Campylobacter_gracilis	VBICamGra90913_1423	Thiazole_biosynthesis_protein_ThiH
Campylobacter_gracilis	VBICamGra90913_1424	hypothetical_protein
Campylobacter_gracilis	VBICamGra90913_1425	Thiamin-phosphate_pyrophosphorylase_(EC_2.5.1.3)
Campylobacter_gracilis	VBICamGra90913_1426	hypothetical_protein
Campylobacter_gracilis	VBICamGra90913_1427	hypothetical_protein
Campylobacter_gracilis	VBICamGra90913_1428	hypothetical_protein
Campylobacter_gracilis	VBICamGra90913_1429	hypothetical_protein
Campylobacter_gracilis	VBICamGra90913_1434	6_7-dimethyl-8-ribityllumazine_synthase_(EC_2.5.1.78)
Campylobacter_gracilis	VBICamGra90913_1436	Superoxide_dismutase_Fe(EC1.15.1.1)
Campylobacter_gracilis	VBICamGra90913_1437	Putative_threonine_efflux_protein
Campylobacter_gracilis	VBICamGra90913_1439	hypothetical_protein
Campylobacter_gracilis	VBICamGra90913_1440	Putative_sodium-dependent_transmembrane_transport_protein
Campylobacter_gracilis	VBICamGra90913_1441	Nicotinate-nucleotide_adenylyltransferase_(EC_2.7.7.18)_#_bacterial_NadD_family
Campylobacter_gracilis	VBICamGra90913_1443	hypothetical_protein
Campylobacter_gracilis	VBICamGra90913_1444	Seryl-tRNA_synthetase_(EC_6.1.1.11)
Campylobacter_gracilis	VBICamGra90913_1453	hypothetical_protein
Campylobacter_gracilis	VBICamGra90913_1454	2-Keto-3-deoxy-D-manno-octulosonate-8-phosphate_synthase_(EC_2.5.1.55)
Campylobacter_gracilis	VBICamGra90913_1455	FIG00470562_hypothetical_protein
Campylobacter_gracilis	VBICamGra90913_1459	hypothetical_protein
Campylobacter_gracilis	VBICamGra90913_1460	hypothetical_protein
Campylobacter_gracilis	VBICamGra90913_1461	hypothetical_protein
Campylobacter_gracilis	VBICamGra90913_1462	hypothetical_protein
Campylobacter_gracilis	VBICamGra90913_1463	hypothetical_protein
Campylobacter_gracilis	VBICamGra90913_1464	hypothetical_protein
Campylobacter_gracilis	VBICamGra90913_1465	hypothetical_protein
Campylobacter_gracilis	VBICamGra90913_1467	Phosphoribosyl-AMP_cyclohydrolase_(EC_3.5.4.19)_Phosphoribosyl-ATP_pyrophosphatase_(EC_3.6.1.31)
Campylobacter_gracilis	VBICamGra90913_1470	Membrane_protease_family_protein_HP0248
Campylobacter_gracilis	VBICamGra90913_1471	Branched-chain_amino_acid_aminotransferase_(EC_2.6.1.42)
Campylobacter_gracilis	VBICamGra90913_1472	Phospholipase_A1_precursor_(EC_3.1.1.32_EC_3.1.1.4)_Outer_membrane_phospholipase_A
Campylobacter_gracilis	VBICamGra90913_1473	Molybdopterin-guanine_dinucleotide_biosynthesis_protein_MobA
Campylobacter_gracilis	VBICamGra90913_1474	hypothetical_protein
Campylobacter_gracilis	VBICamGra90913_1476	FIG00472087_hypothetical_protein
Campylobacter_gracilis	VBICamGra90913_1477	SAM-dependent_methyltransferase
Campylobacter_gracilis	VBICamGra90913_1479	hypothetical_protein
Campylobacter_gracilis	VBICamGra90913_1481	hypothetical_protein
Campylobacter_gracilis	VBICamGra90913_1482	hypothetical_protein
Campylobacter_gracilis	VBICamGra90913_1483	hypothetical_protein
Campylobacter_gracilis	VBICamGra90913_1484	Chorismate_synthase_(EC_4.2.3.5)
Campylobacter_gracilis	VBICamGra90913_1485	Ribonuclease_III_(EC_3.1.26.3)
Campylobacter_gracilis	VBICamGra90913_1487	hypothetical_protein
Campylobacter_gracilis	VBICamGra90913_1488	Ribonuclease_HI_(EC_3.1.26.4)
Campylobacter_gracilis	VBICamGra90913_1489	Putative_periplasmic_protein
Campylobacter_gracilis	VBICamGra90913_1490	DNA_primase_(EC_2.7.7.-)
Campylobacter_gracilis	VBICamGra90913_1491	tRNA_(5-methylaminomethyl-2-thiouridylate)-methyltransferase_(EC_2.1.1.61)
Campylobacter_gracilis	VBICamGra90913_1492	FIG00471405_hypothetical_protein
Campylobacter_gracilis	VBICamGra90913_1493	hypothetical_protein
Campylobacter_gracilis	VBICamGra90913_1494	putative_periplasmic_protein
Campylobacter_gracilis	VBICamGra90913_1495	Phosphoenolpyruvate_carboxykinase_ATP(EC4.1.1.49)
Campylobacter_gracilis	VBICamGra90913_1496	Pyruvate_carboxyl_transferase_subunit_B_(EC_6.4.1.1)
Campylobacter_gracilis	VBICamGra90913_1500	hypothetical_protein
Campylobacter_gracilis	VBICamGra90913_1501	Inner_membrane_thiol_disulfide_oxidoreductase_DsbB-like
Campylobacter_gracilis	VBICamGra90913_1502	hypothetical_protein
Campylobacter_gracilis	VBICamGra90913_1503	hypothetical_protein
Campylobacter_gracilis	VBICamGra90913_1504	SapC
Campylobacter_gracilis	VBICamGra90913_1506	Tripeptide_aminopeptidase_(EC_3.4.11.4)
Campylobacter_gracilis	VBICamGra90913_1507	C4-dicarboxylate_transporter
Campylobacter_gracilis	VBICamGra90913_1508	Alpha-aspartyl_dipeptidase_Peptidase_E_(EC_3.4.13.21)
Campylobacter_gracilis	VBICamGra90913_1509	Catalyzes_the_cleavage_of_p-aminobenzoyl-glutamate_to_p-aminobenzoate_and_glutamate_subunit_A
Campylobacter_gracilis	VBICamGra90913_1510	N-carbamoyl-L-amino_acid_hydrolase_(EC_3.5.1.87)
Campylobacter_gracilis	VBICamGra90913_1511	FIG00472464_hypothetical_protein
Campylobacter_gracilis	VBICamGra90913_1512	hypothetical_protein
Campylobacter_gracilis	VBICamGra90913_1513	Biotin_carboxylase_of_acetyl-CoA_carboxylase_(EC_6.3.4.14)
Campylobacter_gracilis	VBICamGra90913_1514	Biotin_carboxyl_carrier_protein_of_acetyl-CoA_carboxylase
Campylobacter_gracilis	VBICamGra90913_1516	L-asparaginase_(EC_3.5.1.1)
Campylobacter_gracilis	VBICamGra90913_1517	Deoxycytidine_triphosphate_deaminase_(EC_3.5.4.13)
Campylobacter_gracilis	VBICamGra90913_1518	DNA_topoisomerase_I_(EC_5.99.1.2)
Campylobacter_gracilis	VBICamGra90913_1519	hypothetical_protein
Campylobacter_gracilis	VBICamGra90913_1520	NA+_H+_antiporter_(napA)_putative
Campylobacter_gracilis	VBICamGra90913_1521	hypothetical_protein
Campylobacter_gracilis	VBICamGra90913_1522	Universal_stress_protein_UspA_and_related_nucleotide-binding_proteins
Campylobacter_gracilis	VBICamGra90913_1523	Polyribonucleotide_nucleotidyltransferase_(EC_2.7.7.8)
Campylobacter_gracilis	VBICamGra90913_1524	FIG00469665_hypothetical_protein
Campylobacter_gracilis	VBICamGra90913_1525	Outer_membrane_protein_Imp_required_for_envelope_biogenesis_Organic_solvent_tolerance_protein_precursor
Campylobacter_gracilis	VBICamGra90913_1526	FIG00387922_hypothetical_protein
Campylobacter_gracilis	VBICamGra90913_1527	Phosphoribosylamine--glycine_ligase_(EC_6.3.4.13)
Campylobacter_gracilis	VBICamGra90913_1528	Uroporphyrinogen-III_synthase_(EC_4.2.1.75)
Campylobacter_gracilis	VBICamGra90913_1529	hypothetical_protein
Campylobacter_gracilis	VBICamGra90913_1531	Argininosuccinate_lyase_(EC_4.3.2.1)
Campylobacter_gracilis	VBICamGra90913_1532	Oxygen-insensitive_NAD(P)H_nitroreductase_(EC_1.-.-.-)_Dihydropteridine_reductase_(EC_1.5.1.34)
Campylobacter_gracilis	VBICamGra90913_1533	Putative_periplasmic_protein
Campylobacter_gracilis	VBICamGra90913_1534	hypothetical_protein
Campylobacter_gracilis	VBICamGra90913_1535	Enolase_(EC_4.2.1.11)
Campylobacter_gracilis	VBICamGra90913_1536	RecA_protein
Campylobacter_gracilis	VBICamGra90913_1537	hypothetical_protein
Campylobacter_gracilis	VBICamGra90913_1538	Menaquinone_via_futalosine_step_4
Campylobacter_gracilis	VBICamGra90913_1539	hypothetical_protein
Campylobacter_gracilis	VBICamGra90913_1540	hypothetical_protein
Campylobacter_gracilis	VBICamGra90913_1541	hypothetical_protein
Campylobacter_gracilis	VBICamGra90913_1542	UDP-N-acetylenolpyruvoylglucosamine_reductase_(EC_1.1.1.158)
Campylobacter_gracilis	VBICamGra90913_1543	hypothetical_protein
Campylobacter_gracilis	VBICamGra90913_1544	hypothetical_protein
Campylobacter_gracilis	VBICamGra90913_1545	hypothetical_protein
Campylobacter_gracilis	VBICamGra90913_1547	Iron-sulfur_cluster_assembly_scaffold_protein_IscU_NifU-like
Campylobacter_gracilis	VBICamGra90913_1548	Cysteine_desulfurase_(EC_2.8.1.7)
Campylobacter_gracilis	VBICamGra90913_1549	GTP_cyclohydrolase_I_(EC_3.5.4.16)_type_1
Campylobacter_gracilis	VBICamGra90913_1551	hypothetical_protein
Campylobacter_gracilis	VBICamGra90913_1552	Cell_division_trigger_factor_(EC_5.2.1.8)
Campylobacter_gracilis	VBICamGra90913_1553	ATP-dependent_Clp_protease_proteolytic_subunit_(EC_3.4.21.92)
Campylobacter_gracilis	VBICamGra90913_1554	Peptide_deformylase_(EC_3.5.1.88)
Campylobacter_gracilis	VBICamGra90913_1555	MG(2+)_CHELATASE_FAMILY_PROTEIN_ComM-related_protein
Campylobacter_gracilis	VBICamGra90913_1556	NAD(P)HX_epimerase_NAD(P)HX_dehydratase
Campylobacter_gracilis	VBICamGra90913_1557	Phosphoribosylglycinamide_formyltransferase_(EC_2.1.2.2)
Campylobacter_gracilis	VBICamGra90913_1558	hypothetical_protein
Campylobacter_gracilis	VBICamGra90913_1559	conserved_hypothetical_protein
Campylobacter_gracilis	VBICamGra90913_1563	hypothetical_protein
Campylobacter_gracilis	VBICamGra90913_1565	Uncharacterized_protein_MJ1673
Campylobacter_gracilis	VBICamGra90913_1568	hypothetical_protein
Campylobacter_gracilis	VBICamGra90913_1571	hypothetical_protein
Campylobacter_gracilis	VBICamGra90913_1572	UbiD_family_decarboxylase_associated_with_menaquinone_via_futalosine
Campylobacter_gracilis	VBICamGra90913_1573	hypothetical_protein
Campylobacter_gracilis	VBICamGra90913_1574	hypothetical_protein
Campylobacter_gracilis	VBICamGra90913_1575	hypothetical_protein
Campylobacter_gracilis	VBICamGra90913_1576	Methionyl-tRNA_synthetase_(EC_6.1.1.10)
Campylobacter_gracilis	VBICamGra90913_1578	membrane_protein
Campylobacter_gracilis	VBICamGra90913_1579	hypothetical_protein
Campylobacter_gracilis	VBICamGra90913_1580	Xanthine-guanine_phosphoribosyltransferase_(EC_2.4.2.22)
Campylobacter_gracilis	VBICamGra90913_1581	Xanthine_uracil_thiamine_ascorbate_permease_family_protein
Campylobacter_gracilis	VBICamGra90913_1582	Gene_SCO4494_often_clustered_with_other_genes_in_menaquinone_via_futalosine_pathway
Campylobacter_gracilis	VBICamGra90913_1583	Glucosamine--fructose-6-phosphate_aminotransferase_isomerizing(EC2.6.1.16)
Campylobacter_gracilis	VBICamGra90913_1586	tRNA-guanine_transglycosylase_(EC_2.4.2.29)
Campylobacter_gracilis	VBICamGra90913_1589	Lead_cadmium_zinc_and_mercury_transporting_ATPase_(EC_3.6.3.3)_(EC_3.6.3.5)_Copper-translocating_P-type_ATPase_(EC_3.6.3.4)
Campylobacter_gracilis	VBICamGra90913_1590	hypothetical_protein
Campylobacter_gracilis	VBICamGra90913_1591	FIG00469422_hypothetical_protein
Campylobacter_gracilis	VBICamGra90913_1594	FIG00469777_hypothetical_protein
Campylobacter_gracilis	VBICamGra90913_1595	Molybdopterin_biosynthesis_Mog_protein_molybdochelatase
Campylobacter_gracilis	VBICamGra90913_1596	Cell_division_protein_FtsH_(EC_3.4.24.-)
Campylobacter_gracilis	VBICamGra90913_1597	Cell_division_protein_FtsH_(EC_3.4.24.-)
Campylobacter_gracilis	VBICamGra90913_1598	MiaB_family_protein_possibly_involved_in_tRNA_or_rRNA_modification
Campylobacter_gracilis	VBICamGra90913_1599	Putative_mechanosensitive_ion_channel
Campylobacter_gracilis	VBICamGra90913_1600	3-dehydroquinate_synthase_(EC_4.2.3.4)
Campylobacter_gracilis	VBICamGra90913_1601	TrkA_domain_protein
Campylobacter_gracilis	VBICamGra90913_1602	Ferrichrome-iron_receptor
Campylobacter_gracilis	VBICamGra90913_1603	Ribonuclease_BN_(EC_3.1.-.-)
Campylobacter_gracilis	VBICamGra90913_1606	Rare_lipoprotein_A_precursor
Campylobacter_gracilis	VBICamGra90913_1607	hypothetical_protein
Campylobacter_gracilis	VBICamGra90913_1608	Membrane-bound_lytic_murein_transglycosylase_D_precursor_(EC_3.2.1.-)
Campylobacter_gracilis	VBICamGra90913_1609	Putative_deoxyribonuclease_YcfH
Campylobacter_gracilis	VBICamGra90913_1611	NAD_kinase_(EC_2.7.1.23)
Campylobacter_gracilis	VBICamGra90913_1612	hypothetical_protein
Campylobacter_gracilis	VBICamGra90913_1613	Aspartyl-tRNA_synthetase_(EC_6.1.1.12)_Aspartyl-tRNA(Asn)_synthetase_(EC_6.1.1.23)
Campylobacter_gracilis	VBICamGra90913_1614	Adenylate_kinase_(EC_2.7.4.3)
Campylobacter_gracilis	VBICamGra90913_1615	FIG00470979_hypothetical_protein
Campylobacter_gracilis	VBICamGra90913_1616	Inorganic_pyrophosphatase_(EC_3.6.1.1)
Campylobacter_gracilis	VBICamGra90913_1619	hypothetical_protein
Campylobacter_gracilis	VBICamGra90913_1620	Polyphosphate_kinase_(EC_2.7.4.1)
Campylobacter_gracilis	VBICamGra90913_1621	hypothetical_protein
Campylobacter_gracilis	VBICamGra90913_1623	hypothetical_protein
Campylobacter_gracilis	VBICamGra90913_1624	hypothetical_protein
Campylobacter_gracilis	VBICamGra90913_1625	hypothetical_protein
Campylobacter_gracilis	VBICamGra90913_1626	hypothetical_protein
Campylobacter_gracilis	VBICamGra90913_1627	Replicative_DNA_helicase_(EC_3.6.1.-)
Campylobacter_gracilis	VBICamGra90913_1629	hypothetical_protein
Campylobacter_gracilis	VBICamGra90913_1630	1-hydroxy-2-methyl-2-(E)-butenyl_4-diphosphate_synthase_(EC_1.17.7.1)
Campylobacter_gracilis	VBICamGra90913_1633	Heat_shock_protein_60_family_chaperone_GroEL
Campylobacter_gracilis	VBICamGra90913_1634	Heat_shock_protein_60_family_co-chaperone_GroES
Campylobacter_gracilis	VBICamGra90913_1635	hypothetical_protein
Campylobacter_gracilis	VBICamGra90913_1641	hypothetical_protein
Campylobacter_gracilis	VBICamGra90913_1642	Transamidase_GatB_domain_protein
Campylobacter_gracilis	VBICamGra90913_1643	hypothetical_protein
Campylobacter_gracilis	VBICamGra90913_1644	Nitric-oxide_reductase_(EC_1.7.99.7)_quinol-dependent
Campylobacter_gracilis	VBICamGra90913_1647	Multimodular_transpeptidase-transglycosylase_(EC_2.4.1.129)_(EC_3.4.-.-)
Campylobacter_gracilis	VBICamGra90913_1648	Septum_formation_protein_Maf
Campylobacter_gracilis	VBICamGra90913_1650	FIG00470931_hypothetical_protein
Campylobacter_gracilis	VBICamGra90913_1651	Alanyl-tRNA_synthetase_(EC_6.1.1.7)
Campylobacter_gracilis	VBICamGra90913_1652	Predicted_dehydrogenases_and_related_proteins
Campylobacter_gracilis	VBICamGra90913_1653	Ferrochelatase_protoheme_ferro-lyase_(EC_4.99.1.1)
Campylobacter_gracilis	VBICamGra90913_1655	UDP-glucose_dehydrogenase_(EC_1.1.1.22)
Campylobacter_gracilis	VBICamGra90913_1656	hypothetical_protein
Campylobacter_gracilis	VBICamGra90913_1657	Cell_division_protein_FtsI_peptidoglycan_synthetase(EC2.4.1.129)
Campylobacter_gracilis	VBICamGra90913_1658	Leucyl_phenylalanyl-tRNA--protein_transferase_(EC_2.3.2.6)
Campylobacter_gracilis	VBICamGra90913_1659	ATP-dependent_Clp_protease_ATP-binding_subunit_ClpA
Campylobacter_gracilis	VBICamGra90913_1660	ATP-dependent_Clp_protease_adaptor_protein_ClpS
Campylobacter_gracilis	VBICamGra90913_1662	tmRNA-binding_protein_SmpB
Campylobacter_gracilis	VBICamGra90913_1663	hypothetical_protein
Campylobacter_gracilis	VBICamGra90913_1664	4-diphosphocytidyl-2-C-methyl-D-erythritol_kinase_(EC_2.7.1.148)
Campylobacter_gracilis	VBICamGra90913_1666	hypothetical_protein
Campylobacter_gracilis	VBICamGra90913_1667	hypothetical_protein
Campylobacter_gracilis	VBICamGra90913_1668	tRNA_pseudouridine_synthase_B_(EC_4.2.1.70)
Campylobacter_gracilis	VBICamGra90913_1669	ATP-dependent_DNA_helicase_UvrD_PcrA_Rep_epsilon_proteobacterial_type_2
Campylobacter_gracilis	VBICamGra90913_1671	Oligoendopeptidase_F_(EC_3.4.24.-)
Campylobacter_gracilis	VBICamGra90913_1672	Sodium_dicarboxylate_symporter
Campylobacter_gracilis	VBICamGra90913_1673	S-adenosylmethionine_synthetase_(EC_2.5.1.6)
Campylobacter_gracilis	VBICamGra90913_1675	Malate_quinone_oxidoreductase_(EC_1.1.5.4)
Campylobacter_gracilis	VBICamGra90913_1677	Pyruvate_kinase_(EC_2.7.1.40)
Campylobacter_gracilis	VBICamGra90913_1679	hypothetical_protein
Campylobacter_gracilis	VBICamGra90913_1680	hypothetical_protein
Campylobacter_gracilis	VBICamGra90913_1681	hypothetical_protein
Campylobacter_gracilis	VBICamGra90913_1682	hypothetical_protein
Campylobacter_gracilis	VBICamGra90913_1683	hypothetical_protein
Campylobacter_gracilis	VBICamGra90913_1685	hypothetical_protein
Campylobacter_gracilis	VBICamGra90913_1686	hypothetical_protein
Campylobacter_gracilis	VBICamGra90913_1687	ecotin
Campylobacter_gracilis	VBICamGra90913_1688	hypothetical_protein
Campylobacter_gracilis	VBICamGra90913_1689	hypothetical_protein
Campylobacter_gracilis	VBICamGra90913_1691	Putative_cytoplasmic_protein
Campylobacter_gracilis	VBICamGra90913_1694	hypothetical_protein
Campylobacter_gracilis	VBICamGra90913_1695	Histidinol_dehydrogenase_(EC_1.1.1.23)
Campylobacter_gracilis	VBICamGra90913_1697	Putative_periplasmic_protein
Campylobacter_gracilis	VBICamGra90913_1698	membrane_protein
Campylobacter_gracilis	VBICamGra90913_1699	Fructose-bisphosphate_aldolase_class_II_(EC_4.1.2.13)
Campylobacter_gracilis	VBICamGra90913_1700	Peptidyl-prolyl_cis-trans_isomerase_ppiD_(EC_5.2.1.8)
Campylobacter_gracilis	VBICamGra90913_1701	Endonuclease_III_(EC_4.2.99.18)
Campylobacter_gracilis	VBICamGra90913_1710	hypothetical_protein
Campylobacter_gracilis	VBICamGra90913_1711	Transglutaminase-like_enzymes_putative_cysteine_proteases
Campylobacter_gracilis	VBICamGra90913_1712	tRNA_(5-methoxyuridine)_34_synthase
Campylobacter_gracilis	VBICamGra90913_1713	hypothetical_protein
Campylobacter_gracilis	VBICamGra90913_1715	DNA-binding_response_regulator
Campylobacter_gracilis	VBICamGra90913_1716	hypothetical_protein
Campylobacter_gracilis	VBICamGra90913_1717	Hydroxyacylglutathione_hydrolase_(EC_3.1.2.6)
Campylobacter_gracilis	VBICamGra90913_1718	NAD_synthetase_(EC_6.3.1.5)
Campylobacter_gracilis	VBICamGra90913_1719	UDP-4-amino-4-deoxy-L-arabinose--oxoglutarate_aminotransferase_(EC_2.6.1.-)
Campylobacter_gracilis	VBICamGra90913_1720	Tetraacyldisaccharide_4'-kinase_(EC_2.7.1.130)
Campylobacter_gracilis	VBICamGra90913_1722	Threonine_synthase_(EC_4.2.3.1)
Campylobacter_gracilis	VBICamGra90913_1723	3-deoxy-manno-octulosonate_cytidylyltransferase_(EC_2.7.7.38)
Campylobacter_gracilis	VBICamGra90913_1724	hypothetical_protein
Campylobacter_gracilis	VBICamGra90913_1725	DNA_ligase_(EC_6.5.1.2)
Campylobacter_gracilis	VBICamGra90913_1726	hypothetical_protein
Campylobacter_gracilis	VBICamGra90913_1727	RNA_binding_methyltransferase_FtsJ_like
Campylobacter_gracilis	VBICamGra90913_1728	Lipoprotein_Blc
Campylobacter_gracilis	VBICamGra90913_1729	Riboflavin_kinase_(EC_2.7.1.26)_FMN_adenylyltransferase_(EC_2.7.7.2)
Campylobacter_gracilis	VBICamGra90913_1730	hypothetical_protein
Campylobacter_gracilis	VBICamGra90913_1731	hypothetical_protein
Campylobacter_gracilis	VBICamGra90913_1732	tRNA_(uridine-5-oxyacetic_acid_methyl_ester)_34_synthase
Campylobacter_gracilis	VBICamGra90913_1735	SSU_ribosomal_protein_S15p_(S13e)
Campylobacter_gracilis	VBICamGra90913_1736	Rrf2_family_transcriptional_regulator
Campylobacter_gracilis	VBICamGra90913_1737	3'-to-5'_oligoribonuclease_B_Bacillus_type
Campylobacter_gracilis	VBICamGra90913_1738	hypothetical_protein
Campylobacter_gracilis	VBICamGra90913_1742	NAD-dependent_formate_dehydrogenase_alpha_subunit_selenocysteine-containing
Campylobacter_gracilis	VBICamGra90913_1743	Hydrogenase-4_component_A_(EC_1.-.-.-)
Campylobacter_gracilis	VBICamGra90913_1744	Hydrogenase-4_component_B_(EC_1.-.-.-)_Formate_hydrogenlyase_subunit_3
Campylobacter_gracilis	VBICamGra90913_1745	hypothetical_protein
Campylobacter_gracilis	VBICamGra90913_1746	Formate_hydrogenlyase_subunit_4
Campylobacter_gracilis	VBICamGra90913_1747	Hydrogenase-4_component_E_(EC_1.-.-.-)
Campylobacter_gracilis	VBICamGra90913_1748	Hydrogenase-4_component_F_(EC_1.-.-.-)
Campylobacter_gracilis	VBICamGra90913_1749	Hydrogenase-4_component_G_(EC_1.-.-.-)
Campylobacter_gracilis	VBICamGra90913_1750	Formate_hydrogenlyase_complex_3_iron-sulfur_protein_Formate_hydrogenlyase_subunit_6_Ni_Fe-hydrogenase_III_medium_subunit
Campylobacter_gracilis	VBICamGra90913_1751	Formate_hydrogenlyase_subunit_7
Campylobacter_gracilis	VBICamGra90913_1752	FIG00469712_hypothetical_protein
Campylobacter_gracilis	VBICamGra90913_1753	Coenzyme_F420_hydrogenase_maturation_protease_(EC_3.4.24.-)
Campylobacter_gracilis	VBICamGra90913_1754	Formate_efflux_transporter_(TC_2.A.44_family)
Campylobacter_gracilis	VBICamGra90913_1756	FIG00469603_hypothetical_protein
Campylobacter_gracilis	VBICamGra90913_1758	Tetracenomycin_polyketide_synthesis_O-methyltransferase_tcmP_(EC_2.1.1.-)
Campylobacter_gracilis	VBICamGra90913_1759	Tetracenomycin_polyketide_synthesis_O-methyltransferase_tcmP_(EC_2.1.1.-)
Campylobacter_gracilis	VBICamGra90913_1760	Na(+)-linked_D-alanine_glycine_permease
Campylobacter_gracilis	VBICamGra90913_1761	Uncharacterized_protein_conserved_in_bacteria
Campylobacter_gracilis	VBICamGra90913_1762	hypothetical_protein
Campylobacter_gracilis	VBICamGra90913_1763	FIG00470738_hypothetical_protein
Campylobacter_gracilis	VBICamGra90913_1764	hypothetical_protein
Campylobacter_gracilis	VBICamGra90913_1765	hypothetical_protein
Campylobacter_gracilis	VBICamGra90913_1766	hypothetical_protein
Campylobacter_gracilis	VBICamGra90913_1767	Endoribonuclease_L-PSP
Campylobacter_gracilis	VBICamGra90913_1769	hypothetical_protein
Campylobacter_gracilis	VBICamGra90913_1771	Putative_membrane_protein_YfcA
Campylobacter_gracilis	VBICamGra90913_1772	hypothetical_protein
Campylobacter_gracilis	VBICamGra90913_1773	FIG00470640_hypothetical_protein
Campylobacter_gracilis	VBICamGra90913_1774	Ribosomal_RNA_small_subunit_methyltransferase_D_(EC_2.1.1.-)
Campylobacter_gracilis	VBICamGra90913_1775	JHP0747_family
Campylobacter_gracilis	VBICamGra90913_1776	COG1565_Uncharacterized_conserved_protein
Campylobacter_gracilis	VBICamGra90913_1777	Acetylornithine_aminotransferase_(EC_2.6.1.11)
Campylobacter_gracilis	VBICamGra90913_1779	Bem46_protein
Campylobacter_gracilis	VBICamGra90913_1780	Uridine_diphosphate_glucose_pyrophosphatase_(EC_3.6.1.45)
Campylobacter_gracilis	VBICamGra90913_1781	Magnesium_transporter
Campylobacter_gracilis	VBICamGra90913_1782	Membrane_proteins_related_to_metalloendopeptidases
Campylobacter_gracilis	VBICamGra90913_1783	FIG00471841_hypothetical_protein
Campylobacter_gracilis	VBICamGra90913_1786	hypothetical_protein
Campylobacter_gracilis	VBICamGra90913_1787	beta-lactamase_HcpA
Campylobacter_gracilis	VBICamGra90913_1791	Putative_Holliday_junction_resolvase_(EC_3.1.-.-)
Campylobacter_gracilis	VBICamGra90913_1794	hypothetical_protein
Campylobacter_gracilis	VBICamGra90913_1795	Rossmann_fold_nucleotide-binding_protein_Smf_possibly_involved_in_DNA_uptake
Campylobacter_gracilis	VBICamGra90913_1796	Putative_periplasmic_protein
Campylobacter_gracilis	VBICamGra90913_1797	Ketol-acid_reductoisomerase_(EC_1.1.1.86)
Campylobacter_gracilis	VBICamGra90913_1798	Pyrroline-5-carboxylate_reductase_(EC_1.5.1.2)
Campylobacter_gracilis	VBICamGra90913_1799	hypothetical_protein
Campylobacter_gracilis	VBICamGra90913_1800	hypothetical_protein
Campylobacter_gracilis	VBICamGra90913_1801	hypothetical_protein
Campylobacter_gracilis	VBICamGra90913_1802	hypothetical_protein
Campylobacter_gracilis	VBICamGra90913_1803	hypothetical_protein
Campylobacter_gracilis	VBICamGra90913_1804	hypothetical_protein
Campylobacter_gracilis	VBICamGra90913_1805	hypothetical_protein
Campylobacter_gracilis	VBICamGra90913_1806	hypothetical_protein
Campylobacter_gracilis	VBICamGra90913_1810	conserved_hypothetical_protein
Campylobacter_gracilis	VBICamGra90913_1811	hypothetical_protein
Campylobacter_gracilis	VBICamGra90913_1812	hypothetical_protein
Campylobacter_gracilis	VBICamGra90913_1813	Sel1_domain_protein_repeat-containing_protein
Campylobacter_gracilis	VBICamGra90913_1815	Arginyl-tRNA_synthetase_(EC_6.1.1.19)
Campylobacter_gracilis	VBICamGra90913_1816	Twin-arginine_translocation_protein_TatA
Campylobacter_gracilis	VBICamGra90913_1817	Guanylate_kinase_(EC_2.7.4.8)
Campylobacter_gracilis	VBICamGra90913_1819	Putative_ABC_transporter_ATP_binding_protein
Campylobacter_gracilis	VBICamGra90913_1820	Translation_elongation_factor_Ts
Campylobacter_gracilis	VBICamGra90913_1821	SSU_ribosomal_protein_S2p_(SAe)
Campylobacter_gracilis	VBICamGra90913_1822	Isoaspartyl_dipeptidase_(EC_3.4.19.5)_Asp-X_dipeptidase
Campylobacter_gracilis	VBICamGra90913_1823	COG1496_Uncharacterized_conserved_protein
Campylobacter_gracilis	VBICamGra90913_1824	Riboflavin_synthase_eubacterial_eukaryotic_(EC_2.5.1.9)
Campylobacter_gracilis	VBICamGra90913_1825	Cytochrome_C553_(soluble_cytochrome_f)
Campylobacter_gracilis	VBICamGra90913_1826	Putative_ABC_transporter
Campylobacter_gracilis	VBICamGra90913_1832	tRNA_uridine_5-carboxymethylaminomethyl_modification_enzyme_GidA
Campylobacter_gracilis	VBICamGra90913_1833	hypothetical_protein
Campylobacter_gracilis	VBICamGra90913_1834	Biotin_synthase_(EC_2.8.1.6)
Campylobacter_gracilis	VBICamGra90913_1835	hypothetical_protein
Campylobacter_gracilis	VBICamGra90913_1837	hypothetical_protein
Campylobacter_gracilis	VBICamGra90913_1838	hypothetical_protein
Campylobacter_gracilis	VBICamGra90913_1839	hypothetical_protein
Campylobacter_gracilis	VBICamGra90913_1851	hypothetical_protein
Campylobacter_gracilis	VBICamGra90913_1852	membrane_protein
Campylobacter_gracilis	VBICamGra90913_1853	hypothetical_protein
Campylobacter_gracilis	VBICamGra90913_1854	Threonine_dehydratase_(EC_4.3.1.19)
Campylobacter_gracilis	VBICamGra90913_1855	hypothetical_protein
Campylobacter_gracilis	VBICamGra90913_1856	tRNA_(Uracil54-C5-)-methyltransferase_(EC_2.1.1.35)
Campylobacter_gracilis	VBICamGra90913_1857	Na+_H+_antiporter
Campylobacter_gracilis	VBICamGra90913_1863	hypothetical_protein
Campylobacter_gracilis	VBICamGra90913_1864	hypothetical_protein
Campylobacter_gracilis	VBICamGra90913_1865	Lead_cadmium_zinc_and_mercury_transporting_ATPase_(EC_3.6.3.3)_(EC_3.6.3.5)_Copper-translocating_P-type_ATPase_(EC_3.6.3.4)
Campylobacter_gracilis	VBICamGra90913_1866	hypothetical_protein
Campylobacter_gracilis	VBICamGra90913_1867	FIG000859_hypothetical_protein
Campylobacter_gracilis	VBICamGra90913_1868	Peptidyl-prolyl_cis-trans_isomerase_(EC_5.2.1.8)
Campylobacter_gracilis	VBICamGra90913_1869	Holo-acyl-carrier_proteinsynthase_(EC_2.7.8.7)
Campylobacter_gracilis	VBICamGra90913_1872	2-keto-3-deoxy-D-arabino-heptulosonate-7-phosphate_synthase_II_(EC_2.5.1.54)
Campylobacter_gracilis	VBICamGra90913_1873	RarD_protein
Campylobacter_gracilis	VBICamGra90913_1874	membrane_protein
Campylobacter_gracilis	VBICamGra90913_1877	hypothetical_protein
Campylobacter_gracilis	VBICamGra90913_1878	hypothetical_protein
Campylobacter_gracilis	VBICamGra90913_1881	Succinate_dehydrogenase_iron-sulfur_protein_(EC_1.3.99.1)
Campylobacter_gracilis	VBICamGra90913_1882	Succinate_dehydrogenase_flavoprotein_subunit_(EC_1.3.99.1)
Campylobacter_gracilis	VBICamGra90913_1883	Fumarate_reductase_cytochrome_b_subunit
Campylobacter_gracilis	VBICamGra90913_1884	Prolipoprotein_diacylglyceryl_transferase_(EC_2.4.99.-)
Campylobacter_gracilis	VBICamGra90913_1886	hypothetical_protein
Campylobacter_gracilis	VBICamGra90913_1887	DNA_polymerase_IV_(EC_2.7.7.7)
Campylobacter_gracilis	VBICamGra90913_1888	3_4-dihydroxy-2-butanone_4-phosphate_synthase_(EC_4.1.99.12)_GTP_cyclohydrolase_II_(EC_3.5.4.25)
Campylobacter_gracilis	VBICamGra90913_1889	HIT_family_protein
Campylobacter_gracilis	VBICamGra90913_1890	hypothetical_protein
Campylobacter_gracilis	VBICamGra90913_1895	Indole-3-glycerol_phosphate_synthase_(EC_4.1.1.48)
Campylobacter_gracilis	VBICamGra90913_1896	Putative_lipoprotein
Campylobacter_gracilis	VBICamGra90913_1897	FIG00469387_hypothetical_protein
Campylobacter_gracilis	VBICamGra90913_1898	hypothetical_protein
Campylobacter_gracilis	VBICamGra90913_1899	Thioredoxin_reductase_(EC_1.8.1.9)
Campylobacter_gracilis	VBICamGra90913_1901	Biopolymer_transport_protein_ExbD_TolR
Campylobacter_gracilis	VBICamGra90913_1902	Ferric_siderophore_transport_system_biopolymer_transport_protein_ExbB
Campylobacter_gracilis	VBICamGra90913_1905	Inner_membrane_protein_CreD
Campylobacter_gracilis	VBICamGra90913_1906	hypothetical_protein
Campylobacter_gracilis	VBICamGra90913_1907	YgjD_Kae1_Qri7_family_required_for_threonylcarbamoyladenosine_(t(6)A)_formation_in_tRNA
Campylobacter_gracilis	VBICamGra90913_1908	hypothetical_protein
Campylobacter_gracilis	VBICamGra90913_1909	Queuosine_Biosynthesis_QueC_ATPase
Campylobacter_gracilis	VBICamGra90913_1910	FIG000233_metal-dependent_hydrolase
Campylobacter_gracilis	VBICamGra90913_1911	hypothetical_protein
Campylobacter_gracilis	VBICamGra90913_1915	hypothetical_protein
Campylobacter_gracilis	VBICamGra90913_1916	hypothetical_protein
Campylobacter_gracilis	VBICamGra90913_1917	Helicase_PriA_essential_for_oriC_DnaA-independent_DNA_replication
Campylobacter_gracilis	VBICamGra90913_1918	FIG00472226_hypothetical_protein
Campylobacter_gracilis	VBICamGra90913_1919	Phosphatidylserine_decarboxylase_(EC_4.1.1.65)
Campylobacter_gracilis	VBICamGra90913_1920	Predicted_phosphohydrolase
Campylobacter_gracilis	VBICamGra90913_1921	transcription_regulator
Campylobacter_gracilis	VBICamGra90913_1922	Large-conductance_mechanosensitive_channel
Campylobacter_gracilis	VBICamGra90913_1923	Glutamyl-tRNA(Gln)_synthetase_(EC_6.1.1.24)
Campylobacter_gracilis	VBICamGra90913_1924	hypothetical_protein
Campylobacter_gracilis	VBICamGra90913_1925	Soluble_lytic_murein_transglycosylase_precursor_(EC_3.2.1.-)
Campylobacter_gracilis	VBICamGra90913_1926	hypothetical_protein
Campylobacter_gracilis	VBICamGra90913_1927	hypothetical_protein
Campylobacter_gracilis	VBICamGra90913_1928	hypothetical_protein
Campylobacter_gracilis	VBICamGra90913_1929	hypothetical_protein
Campylobacter_gracilis	VBICamGra90913_1930	hypothetical_protein
Campylobacter_gracilis	VBICamGra90913_1931	hypothetical_protein
Campylobacter_gracilis	VBICamGra90913_1932	Putative_ATP_GTP_binding_protein
Campylobacter_gracilis	VBICamGra90913_1933	Fructose-1_6-bisphosphatase_type_I_(EC_3.1.3.11)
Campylobacter_gracilis	VBICamGra90913_1934	hypothetical_protein
Campylobacter_gracilis	VBICamGra90913_1935	hypothetical_protein
Campylobacter_gracilis	VBICamGra90913_1936	hypothetical_protein
Campylobacter_gracilis	VBICamGra90913_1937	hypothetical_protein
Campylobacter_gracilis	VBICamGra90913_1938	transporter_LysE_family
Campylobacter_gracilis	VBICamGra90913_1939	N-succinyl-L_L-diaminopimelate_desuccinylase_(EC_3.5.1.18)
Campylobacter_gracilis	VBICamGra90913_1945	hypothetical_protein
Campylobacter_gracilis	VBICamGra90913_1946	Membrane_protein_related_to_metalloendopeptidases
Campylobacter_gracilis	VBICamGra90913_1947	hypothetical_protein
Campylobacter_gracilis	VBICamGra90913_1953	Undecaprenyl-phosphate_galactosephosphotransferase_(EC_2.7.8.6)
Campylobacter_gracilis	VBICamGra90913_1954	Mannose-1-phosphate_guanylyltransferase_(GDP)_(EC_2.7.7.22)
Campylobacter_gracilis	VBICamGra90913_1955	Glycosyltransferase
Campylobacter_gracilis	VBICamGra90913_1958	FIG01241885_hypothetical_protein
Campylobacter_gracilis	VBICamGra90913_1959	glycosyl_transferase_group_1
Campylobacter_gracilis	VBICamGra90913_1968	Myo-inositol_2-dehydrogenase_(EC_1.1.1.18)
Campylobacter_gracilis	VBICamGra90913_1969	UDP-glucose_dehydrogenase_(EC_1.1.1.22)
Campylobacter_gracilis	VBICamGra90913_1970	UDP-N-acetylglucosamine_2-epimerase_(EC_5.1.3.14)
Campylobacter_gracilis	VBICamGra90913_1974	Endonuclease_III_(EC_4.2.99.18)
Campylobacter_gracilis	VBICamGra90913_1975	hypothetical_protein
Campylobacter_gracilis	VBICamGra90913_1976	Putative_ATP_GTP-binding_protein
Campylobacter_gracilis	VBICamGra90913_1977	Transcription-repair_coupling_factor
Campylobacter_gracilis	VBICamGra90913_1978	hypothetical_protein
Campylobacter_gracilis	VBICamGra90913_1979	Dihydrofolate_synthase_(EC_6.3.2.12)_Folylpolyglutamate_synthase_(EC_6.3.2.17)
Campylobacter_gracilis	VBICamGra90913_1980	Probable_lipoprotein_Cj1090c
Campylobacter_gracilis	VBICamGra90913_1981	Leucyl-tRNA_synthetase_(EC_6.1.1.4)
Campylobacter_gracilis	VBICamGra90913_1982	FIG00388820_hypothetical_protein
Campylobacter_gracilis	VBICamGra90913_1983	Protein-export_membrane_protein_SecF_(TC_3.A.5.1.1)
Campylobacter_gracilis	VBICamGra90913_1984	Protein-export_membrane_protein_SecD_(TC_3.A.5.1.1)
Campylobacter_gracilis	VBICamGra90913_1985	Preprotein_translocase_subunit_YajC_(TC_3.A.5.1.1)
Campylobacter_gracilis	VBICamGra90913_1986	Apolipoprotein_N-acyltransferase_(EC_2.3.1.-)
Campylobacter_gracilis	VBICamGra90913_1987	Uridylate_kinase_(EC_2.7.4.-)
Campylobacter_gracilis	VBICamGra90913_1988	DNA-directed_RNA_polymerase_omega_subunit_(EC_2.7.7.6)
Campylobacter_gracilis	VBICamGra90913_1989	GTP_pyrophosphokinase_(EC_2.7.6.5)_(p)ppGpp_synthetase_II_Guanosine-3'_5'-bis(diphosphate)_3'-pyrophosphohydrolase_(EC_3.1.7.2)
Campylobacter_gracilis	VBICamGra90913_1990	Tyrosyl-tRNA_synthetase_(EC_6.1.1.1)
Campylobacter_gracilis	VBICamGra90913_1991	Enoyl-acyl-carrier-proteinreductase_FMN(EC1.3.1.9)
Campylobacter_gracilis	VBICamGra90913_1992	N-acetylmuramoyl-L-alanine_amidase_(EC_3.5.1.28)
Campylobacter_gracilis	VBICamGra90913_1993	hypothetical_protein
Campylobacter_gracilis	VBICamGra90913_1995	hypothetical_protein
Campylobacter_gracilis	VBICamGra90913_1996	hypothetical_protein
Campylobacter_gracilis	VBICamGra90913_1997	Rod_shape-determining_protein_RodA
Campylobacter_gracilis	VBICamGra90913_1998	Ribosomal_large_subunit_pseudouridine_synthase_D_(EC_4.2.1.70)
Campylobacter_gracilis	VBICamGra90913_1999	Putative_fibronectin_domain-containing_lipoprotein
Campylobacter_gracilis	VBICamGra90913_2000	tRNA_(guanine46-N7-)-methyltransferase_(EC_2.1.1.33)
Campylobacter_gracilis	VBICamGra90913_2001	Cell_division_transporter_ATP-binding_protein_FtsE_(TC_3.A.5.1.1)
Campylobacter_gracilis	VBICamGra90913_2002	Cell_division_protein_FtsX
Campylobacter_gracilis	VBICamGra90913_2003	FIG00387867_hypothetical_protein
Campylobacter_gracilis	VBICamGra90913_2004	hypothetical_protein
Campylobacter_gracilis	VBICamGra90913_2005	membrane_protein
Campylobacter_gracilis	VBICamGra90913_2006	membrane_protein
Campylobacter_gracilis	VBICamGra90913_2008	hypothetical_protein
Campylobacter_gracilis	VBICamGra90913_2012	hypothetical_protein
Campylobacter_gracilis	VBICamGra90913_2014	Permease_of_the_drug_metabolite_transporter_(DMT)_superfamily
Campylobacter_gracilis	VBICamGra90913_2015	hypothetical_protein
Campylobacter_gracilis	VBICamGra90913_2016	hypothetical_protein
Campylobacter_gracilis	VBICamGra90913_2017	FIG00948403_hypothetical_protein
Campylobacter_gracilis	VBICamGra90913_2018	hypothetical_protein
Campylobacter_gracilis	VBICamGra90913_2019	hypothetical_protein
Campylobacter_gracilis	VBICamGra90913_2020	low-specificity_D-threonine_aldolase
Campylobacter_gracilis	VBICamGra90913_2021	pyrimidine_dimer_DNA_glycosylase
Campylobacter_gracilis	VBICamGra90913_2022	hypothetical_protein
Campylobacter_gracilis	VBICamGra90913_2026	hypothetical_protein
Campylobacter_gracilis	VBICamGra90913_2027	hypothetical_protein
Campylobacter_gracilis	VBICamGra90913_2028	Formate--tetrahydrofolate_ligase_(EC_6.3.4.3)
Campylobacter_gracilis	VBICamGra90913_2029	Exodeoxyribonuclease_III_(EC_3.1.11.2)
Campylobacter_gracilis	VBICamGra90913_2030	Diacylglycerol_kinase_(EC_2.7.1.107)
Campylobacter_gracilis	VBICamGra90913_2031	hypothetical_protein
Campylobacter_gracilis	VBICamGra90913_2035	Dihydroorotase_(EC_3.5.2.3)
Campylobacter_gracilis	VBICamGra90913_2036	Dihydroorotase_(EC_3.5.2.3)
Campylobacter_gracilis	VBICamGra90913_2037	Aspartate_carbamoyltransferase_(EC_2.1.3.2)
Campylobacter_gracilis	VBICamGra90913_2038	hypothetical_protein
Campylobacter_gracilis	VBICamGra90913_2041	hypothetical_protein
Campylobacter_gracilis	VBICamGra90913_2042	Hypothetical_domain_C-terminal_domain_of_CinA_type_S
Campylobacter_gracilis	VBICamGra90913_2043	Isoleucyl-tRNA_synthetase_(EC_6.1.1.5)
Campylobacter_gracilis	VBICamGra90913_2044	hypothetical_protein
Campylobacter_gracilis	VBICamGra90913_2045	Aspartyl-tRNA(Asn)_amidotransferase_subunit_A_(EC_6.3.5.6)_Glutamyl-tRNA(Gln)_amidotransferase_subunit_A_(EC_6.3.5.7)
Campylobacter_gracilis	VBICamGra90913_2046	Inosine-5'-monophosphate_dehydrogenase_(EC_1.1.1.205)
Campylobacter_gracilis	VBICamGra90913_2047	Homoserine_O-acetyltransferase_(EC_2.3.1.31)
Campylobacter_gracilis	VBICamGra90913_2048	hypothetical_protein
Campylobacter_gracilis	VBICamGra90913_2049	Predicted_amidohydrolase
Campylobacter_gracilis	VBICamGra90913_2050	Sulfur_carrier_protein_adenylyltransferase_ThiF
Campylobacter_gracilis	VBICamGra90913_2051	hypothetical_protein
Campylobacter_gracilis	VBICamGra90913_2052	Rrf2_family_transcriptional_regulator_group_III
Campylobacter_gracilis	VBICamGra90913_2053	hypothetical_protein
Campylobacter_gracilis	VBICamGra90913_2058	hypothetical_protein
Campylobacter_gracilis	VBICamGra90913_2066	Diaminohydroxyphosphoribosylaminopyrimidine_deaminase_(EC_3.5.4.26)_5-amino-6-(5-phosphoribosylamino)uracil_reductase_(EC_1.1.1.193)
Campylobacter_gracilis	VBICamGra90913_2067	hypothetical_protein
Campylobacter_gracilis	VBICamGra90913_2068	hypothetical_protein
Campylobacter_gracilis	VBICamGra90913_2069	COG0779_clustered_with_transcription_termination_protein_NusA
Campylobacter_gracilis	VBICamGra90913_2070	Ribosome-binding_factor_A
Campylobacter_gracilis	VBICamGra90913_2071	hypothetical_protein
Campylobacter_gracilis	VBICamGra90913_2072	hypothetical_protein
Campylobacter_gracilis	VBICamGra90913_2074	hypothetical_protein
Campylobacter_gracilis	VBICamGra90913_2075	Translation_initiation_factor_2
Campylobacter_gracilis	VBICamGra90913_2076	hypothetical_protein
Campylobacter_gracilis	VBICamGra90913_2077	Homoserine_kinase_(EC_2.7.1.39)
Campylobacter_gracilis	VBICamGra90913_2078	Inactive_homolog_of_metal-dependent_proteases_putative_molecular_chaperone
Campylobacter_gracilis	VBICamGra90913_2079	UDP-3-O-3-hydroxymyristoyl_N-acetylglucosamine_deacetylase_(EC_3.5.1.-)
Campylobacter_gracilis	VBICamGra90913_2080	FIG00711593_hypothetical_protein
Campylobacter_gracilis	VBICamGra90913_2082	Outer_membrane_protein_assembly_factor_YaeT_precursor
Campylobacter_gracilis	VBICamGra90913_2083	Prephenate_and_or_arogenate_dehydrogenase_(unknown_specificity)_(EC_1.3.1.12)(EC_1.3.1.43)
Campylobacter_gracilis	VBICamGra90913_2085	hypothetical_protein
Campylobacter_gracilis	VBICamGra90913_2086	tRNA_dihydrouridine_synthase_B_(EC_1.-.-.-)
Campylobacter_gracilis	VBICamGra90913_2088	Probable_membrane_protein_Cj0124c
Campylobacter_gracilis	VBICamGra90913_2089	C4-type_zinc_finger_protein_DksA_TraR_family
Campylobacter_gracilis	VBICamGra90913_2090	LSU_m3Psi1915_methyltransferase_RlmH
Campylobacter_gracilis	VBICamGra90913_2091	Acetyl-coenzyme_A_carboxyl_transferase_beta_chain_(EC_6.4.1.2)
Campylobacter_gracilis	VBICamGra90913_2092	FIG00469965_hypothetical_protein
Campylobacter_gracilis	VBICamGra90913_2093	hypothetical_protein
Campylobacter_gracilis	VBICamGra90913_2094	DNA_adenine_methylase
Campylobacter_gracilis	VBICamGra90913_2095	hypothetical_protein
Campylobacter_gracilis	VBICamGra90913_2102	phage_major_tail_tube_protein_putative
Campylobacter_gracilis	VBICamGra90913_2103	major_tail_sheath_protein
Campylobacter_gracilis	VBICamGra90913_2104	hypothetical_protein
Campylobacter_gracilis	VBICamGra90913_2106	Phage_tail_fiber_protein
Campylobacter_gracilis	VBICamGra90913_2107	hypothetical_protein
Campylobacter_gracilis	VBICamGra90913_2108	prophage_LambdaW5_baseplate_assembly_protein_J_putative
Campylobacter_gracilis	VBICamGra90913_2109	baseplate_assembly_protein_W_putative
Campylobacter_gracilis	VBICamGra90913_2110	hypothetical_protein
Campylobacter_gracilis	VBICamGra90913_2111	hypothetical_protein
Campylobacter_gracilis	VBICamGra90913_2113	hypothetical_protein
Campylobacter_gracilis	VBICamGra90913_2114	putative_phage_lysozyme
Campylobacter_gracilis	VBICamGra90913_2131	host-nuclease_inhibitor_protein_Gam_putative
Campylobacter_gracilis	VBICamGra90913_2132	FIG00470134_hypothetical_protein
Campylobacter_gracilis	VBICamGra90913_2135	hypothetical_protein
Campylobacter_gracilis	VBICamGra90913_2136	hypothetical_protein
Campylobacter_gracilis	VBICamGra90913_2137	hypothetical_protein
Campylobacter_gracilis	VBICamGra90913_2138	hypothetical_protein
Campylobacter_gracilis	VBICamGra90913_2148	Excinuclease_ABC_subunit_A
Campylobacter_gracilis	VBICamGra90913_2149	Excinuclease_ABC_subunit_A
Campylobacter_gracilis	VBICamGra90913_2150	hypothetical_protein
Campylobacter_gracilis	VBICamGra90913_2151	hypothetical_protein
Campylobacter_gracilis	VBICamGra90913_2152	hypothetical_protein
Campylobacter_gracilis	VBICamGra90913_2153	hypothetical_protein
Campylobacter_gracilis	VBICamGra90913_2154	hypothetical_protein
Campylobacter_gracilis	VBICamGra90913_2155	3-oxoacyl-acyl-carrier_proteinreductase_(EC_1.1.1.100)
Campylobacter_gracilis	VBICamGra90913_2156	dihydropteroate_synthetase
Campylobacter_gracilis	VBICamGra90913_2160	hypothetical_protein
Campylobacter_gracilis	VBICamGra90913_2161	probable_membrane_protein_Cj1011
Campylobacter_gracilis	VBICamGra90913_2162	hypothetical_protein
Campylobacter_gracilis	VBICamGra90913_2163	hypothetical_protein
Campylobacter_gracilis	VBICamGra90913_2164	hypothetical_protein
Campylobacter_gracilis	VBICamGra90913_2165	Methylated-DNA--protein-cysteine_methyltransferase_(EC_2.1.1.63)
Campylobacter_gracilis	VBICamGra90913_2166	hypothetical_protein
Campylobacter_gracilis	VBICamGra90913_2167	hypothetical_protein
Campylobacter_gracilis	VBICamGra90913_2168	hypothetical_protein
Campylobacter_gracilis	VBICamGra90913_2170	Alpha-aspartyl_dipeptidase_Peptidase_E_(EC_3.4.13.21)
Campylobacter_gracilis	VBICamGra90913_2171	hypothetical_protein
Campylobacter_gracilis	VBICamGra90913_2172	hypothetical_protein
Campylobacter_gracilis	VBICamGra90913_2173	hypothetical_protein
Campylobacter_gracilis	VBICamGra90913_2176	Gll1321_protein
Campylobacter_gracilis	VBICamGra90913_2179	Thiol_peroxidase_Tpx-type_(EC_1.11.1.15)
Campylobacter_gracilis	VBICamGra90913_2180	hypothetical_protein
Campylobacter_gracilis	VBICamGra90913_2181	Translation_elongation_factor_G
Campylobacter_gracilis	VBICamGra90913_2182	SSU_ribosomal_protein_S7p_(S5e)
Campylobacter_gracilis	VBICamGra90913_2183	SSU_ribosomal_protein_S12p_(S23e)
Campylobacter_gracilis	VBICamGra90913_2185	DNA-directed_RNA_polymerase_beta'_subunit_(EC_2.7.7.6)
Campylobacter_gracilis	VBICamGra90913_2186	DNA-directed_RNA_polymerase_beta_subunit_(EC_2.7.7.6)
Campylobacter_gracilis	VBICamGra90913_2187	hypothetical_protein
Campylobacter_gracilis	VBICamGra90913_2188	LSU_ribosomal_protein_L7_L12_(P1_P2)
Campylobacter_gracilis	VBICamGra90913_2189	LSU_ribosomal_protein_L10p_(P0)
Campylobacter_gracilis	VBICamGra90913_2190	LSU_ribosomal_protein_L1p_(L10Ae)
Campylobacter_gracilis	VBICamGra90913_2191	LSU_ribosomal_protein_L11p_(L12e)
Campylobacter_gracilis	VBICamGra90913_2192	Transcription_antitermination_protein_NusG
Campylobacter_gracilis	VBICamGra90913_2194	LSU_ribosomal_protein_L33p
Campylobacter_gracilis	VBICamGra90913_2195	Translation_elongation_factor_Tu
Campylobacter_gracilis	VBICamGra90913_2196	hypothetical_protein
Campylobacter_gracilis	VBICamGra90913_2199	Coproporphyrinogen_III_oxidase_oxygen-independent_(EC_1.3.99.22)
Campylobacter_gracilis	VBICamGra90913_2200	FIG00469386_hypothetical_protein
Campylobacter_gracilis	VBICamGra90913_2201	Ornithine_carbamoyltransferase_(EC_2.1.3.3)
Campylobacter_gracilis	VBICamGra90913_2203	hypothetical_protein
Campylobacter_gracilis	VBICamGra90913_2204	Porphobilinogen_synthase_(EC_4.2.1.24)
Campylobacter_gracilis	VBICamGra90913_2205	GTP_cyclohydrolase_II_(EC_3.5.4.25)
Campylobacter_gracilis	VBICamGra90913_2206	rRNA_small_subunit_methyltransferase_glucose_inhibited_division_protein_GidB
Campylobacter_gracilis	VBICamGra90913_2207	hypothetical_protein
Campylobacter_gracilis	VBICamGra90913_2208	hypothetical_protein
Campylobacter_gracilis	VBICamGra90913_2211	hypothetical_protein
Campylobacter_gracilis	VBICamGra90913_2212	hypothetical_protein
Campylobacter_gracilis	VBICamGra90913_2213	conserved_hypothetical_protein
Campylobacter_gracilis	VBICamGra90913_2214	Possible_Galanin
Campylobacter_gracilis	VBICamGra90913_2216	Putative_arylsulfate_sulfotransferase_(EC_2.8.2.22)
Campylobacter_gracilis	VBICamGra90913_2218	hypothetical_protein
Campylobacter_gracilis	VBICamGra90913_2219	hypothetical_protein
Campylobacter_gracilis	VBICamGra90913_2224	hypothetical_protein
Campylobacter_gracilis	VBICamGra90913_2229	Hydroxymethylpyrimidine_phosphate_kinase_ThiD_(EC_2.7.4.7)
Campylobacter_gracilis	VBICamGra90913_2230	RND_efflux_system_membrane_fusion_protein_CmeA
Campylobacter_gracilis	VBICamGra90913_2231	RND_efflux_system_inner_membrane_transporter_CmeB
Campylobacter_gracilis	VBICamGra90913_2232	RND_efflux_system_outer_membrane_lipoprotein_CmeC
Campylobacter_gracilis	VBICamGra90913_2234	Predicted_dye-decolorizing_peroxidase_(DyP)_encapsulated_subgroup
Campylobacter_gracilis	VBICamGra90913_2236	hypothetical_protein
Campylobacter_gracilis	VBICamGra90913_2237	hypothetical_protein
Campylobacter_gracilis	VBICamGra90913_2238	hypothetical_protein
Campylobacter_gracilis	VBICamGra90913_2239	Putative_Ton-B_dependent_hemine_receptor
Campylobacter_gracilis	VBICamGra90913_2244	hypothetical_protein
Campylobacter_gracilis	VBICamGra90913_2247	hypothetical_protein
Campylobacter_gracilis	VBICamGra90913_2252	hypothetical_protein
Campylobacter_gracilis	VBICamGra90913_2253	hypothetical_protein
Campylobacter_gracilis	VBICamGra90913_2254	Ribonucleotide_reductase_of_class_Ia_(aerobic)_alpha_subunit_(EC_1.17.4.1)
Campylobacter_gracilis	VBICamGra90913_2256	hypothetical_protein
Campylobacter_gracilis	VBICamGra90913_2257	CTP_synthase_(EC_6.3.4.2)
Campylobacter_gracilis	VBICamGra90913_2258	Single-stranded-DNA-specific_exonuclease_RecJ_(EC_3.1.-.-)
Campylobacter_gracilis	VBICamGra90913_2259	hypothetical_protein
Campylobacter_gracilis	VBICamGra90913_2260	hypothetical_protein
Campylobacter_gracilis	VBICamGra90913_2261	hypothetical_protein
Campylobacter_gracilis	VBICamGra90913_2262	integral_membrane_protein
Campylobacter_gracilis	VBICamGra90913_2263	hypothetical_protein
Campylobacter_gracilis	VBICamGra90913_2264	hypothetical_protein
Campylobacter_gracilis	VBICamGra90913_2265	ABC_transporter_ATP-binding_protein
Campylobacter_gracilis	VBICamGra90913_2266	Hydroxymethylpyrimidine_ABC_transporter_transmembrane_component
Campylobacter_gracilis	VBICamGra90913_2267	ABC-type_nitrate_sulfonate_bicarbonate_transport_systems_periplasmic_components
Campylobacter_gracilis	VBICamGra90913_2270	Dihydroxy-acid_dehydratase_(EC_4.2.1.9)
Campylobacter_gracilis	VBICamGra90913_2273	3-isopropylmalate_dehydratase_large_subunit_(EC_4.2.1.33)
Campylobacter_gracilis	VBICamGra90913_2274	Nitroreductase
Campylobacter_gracilis	VBICamGra90913_2275	Fibronectin_fibrinogen-binding_protein
Campylobacter_gracilis	VBICamGra90913_2276	Phosphatidate_cytidylyltransferase_(EC_2.7.7.41)
Campylobacter_gracilis	VBICamGra90913_2277	1-deoxy-D-xylulose_5-phosphate_reductoisomerase_(EC_1.1.1.267)
Campylobacter_gracilis	VBICamGra90913_2279	hypothetical_protein
Campylobacter_gracilis	VBICamGra90913_2281	putative_adenylate_kinase
Campylobacter_gracilis	VBICamGra90913_2282	hypothetical_protein
Campylobacter_gracilis	VBICamGra90913_2284	Haemin_uptake_system_outer_membrane_receptor
Campylobacter_gracilis	VBICamGra90913_2285	hypothetical_protein
Campylobacter_gracilis	VBICamGra90913_2288	FIG00471184_hypothetical_protein
Campylobacter_gracilis	VBICamGra90913_2289	hypothetical_protein
Campylobacter_gracilis	VBICamGra90913_2290	membrane_protein
Campylobacter_gracilis	VBICamGra90913_2291	hypothetical_protein
Campylobacter_gracilis	VBICamGra90913_2292	Permease_of_the_drug_metabolite_transporter_(DMT)_superfamily
Campylobacter_gracilis	VBICamGra90913_2293	Zinc_ABC_transporter_inner_membrane_permease_protein_ZnuB
Campylobacter_gracilis	VBICamGra90913_2294	Zinc_ABC_transporter_ATP-binding_protein_ZnuC
Campylobacter_gracilis	VBICamGra90913_2295	hypothetical_protein
Campylobacter_gracilis	VBICamGra90913_2296	Cytochrome_c551_peroxidase_(EC_1.11.1.5)
Campylobacter_gracilis	VBICamGra90913_2297	diguanylate_cyclase_phosphodiesterase_(GGDEF_&_EAL_domains)_with_PAS_PAC_sensor(s)
Campylobacter_gracilis	VBICamGra90913_2302	FIG00472285_hypothetical_protein
Campylobacter_gracilis	VBICamGra90913_2303	hypothetical_protein
Campylobacter_gracilis	VBICamGra90913_2304	hypothetical_protein
Campylobacter_gracilis	VBICamGra90913_2305	hypothetical_protein
Campylobacter_gracilis	VBICamGra90913_2308	Integral_membrane_protein
Campylobacter_gracilis	VBICamGra90913_2310	Histidine_permease_YuiF
Campylobacter_gracilis	VBICamGra90913_2311	hypothetical_protein
Campylobacter_gracilis	VBICamGra90913_2312	hypothetical_protein
Campylobacter_gracilis	VBICamGra90913_2317	hypothetical_protein
Campylobacter_gracilis	VBICamGra90913_2320	TonB-dependent_receptor_Outer_membrane_receptor_for_ferrienterochelin_and_colicins
Campylobacter_gracilis	VBICamGra90913_2322	D-3-phosphoglycerate_dehydrogenase_(EC_1.1.1.95)
Campylobacter_gracilis	VBICamGra90913_2324	Similarity_with_glutathionylspermidine_synthase_(EC_6.3.1.8)_group_2
Campylobacter_gracilis	VBICamGra90913_2325	hypothetical_protein
Campylobacter_gracilis	VBICamGra90913_2326	Putative_flagellar_motility_protein
Campylobacter_gracilis	VBICamGra90913_2327	hypothetical_protein
Campylobacter_gracilis	VBICamGra90913_2328	hypothetical_protein
Campylobacter_gracilis	VBICamGra90913_2329	Transcriptional_repressor_of_CmeABC_operon_CmeR
Campylobacter_gracilis	VBICamGra90913_2330	hypothetical_protein
Campylobacter_gracilis	VBICamGra90913_2331	Putative_Dihydrolipoamide_dehydrogenase_(EC_1.8.1.4)_Mercuric_ion_reductase_(EC_1.16.1.1)_PF00070_family_FAD-dependent_NAD(P)-disulphide_oxidoreductase
Campylobacter_gracilis	VBICamGra90913_2333	hypothetical_protein
Campylobacter_gracilis	VBICamGra90913_2335	hypothetical_protein
Campylobacter_gracilis	VBICamGra90913_2338	hypothetical_protein
Campylobacter_gracilis	VBICamGra90913_2339	hypothetical_protein
Campylobacter_gracilis	VBICamGra90913_2340	FIG00471626_hypothetical_protein
Campylobacter_gracilis	VBICamGra90913_2341	hypothetical_protein
Campylobacter_gracilis	VBICamGra90913_2342	hypothetical_protein
Campylobacter_gracilis	VBICamGra90913_2343	hypothetical_protein
Campylobacter_gracilis	VBICamGra90913_2344	Putative_OMR_family_iron-siderophore_receptor_precursor
Campylobacter_gracilis	VBICamGra90913_2345	hypothetical_protein
Campylobacter_gracilis	VBICamGra90913_2346	hypothetical_protein
Campylobacter_gracilis	VBICamGra90913_2347	hypothetical_protein
Campylobacter_gracilis	VBICamGra90913_2348	hypothetical_protein
Campylobacter_gracilis	VBICamGra90913_2349	hypothetical_protein
Campylobacter_gracilis	VBICamGra90913_2350	Peptide_chain_release_factor_1
Campylobacter_gracilis	VBICamGra90913_2351	SSU_ribosomal_protein_S20p
Campylobacter_gracilis	VBICamGra90913_2352	Phosphoglucosamine_mutase_(EC_5.4.2.10)_Phosphomannomutase_(EC_5.4.2.8)
Campylobacter_gracilis	VBICamGra90913_2353	hypothetical_protein
Campylobacter_gracilis	VBICamGra90913_2354	Lipoprotein_signal_peptidase_(EC_3.4.23.36)
Campylobacter_gracilis	VBICamGra90913_2355	FIG00470303_hypothetical_protein
Campylobacter_gracilis	VBICamGra90913_2356	Protoporphyrinogen_IX_oxidase_novel_form_HemJ_(EC_1.3.-.-)
Campylobacter_gracilis	VBICamGra90913_2357	Na+_H+_antiporter_NhaA_type
Campylobacter_gracilis	VBICamGra90913_2358	Nicotinamidase_(EC_3.5.1.19)
Campylobacter_gracilis	VBICamGra90913_2359	Nitrilase_cyanide_hydratase_and_apolipoprotein_N-acyltransferase
Campylobacter_gracilis	VBICamGra90913_2360	Crossover_junction_endodeoxyribonuclease_RuvC_(EC_3.1.22.4)
Campylobacter_gracilis	VBICamGra90913_2361	Chromosomal_replication_initiator_protein_DnaA
Campylobacter_gracilis	VBICamGra90913_2362	hypothetical_protein
Campylobacter_gracilis	VBICamGra90913_2363	DNA_polymerase_III_beta_subunit_(EC_2.7.7.7)
Campylobacter_gracilis	VBICamGra90913_2364	DNA_gyrase_subunit_B_(EC_5.99.1.3)
Campylobacter_gracilis	VBICamGra90913_2365	diguanylate_cyclase_phosphodiesterase_(GGDEF_&_EAL_domains)_with_PAS_PAC_sensor(s)
Campylobacter_gracilis	VBICamGra90913_2366	NADPH_dependent_preQ0_reductase_(EC_1.7.1.13)
Campylobacter_gracilis	VBICamGra90913_2367	Hydrolase_(HAD_superfamily)
Campylobacter_gracilis	VBICamGra90913_2368	FIG00469920_hypothetical_protein
Campylobacter_gracilis	VBICamGra90913_2369	GTP-binding_protein_TypA_BipA
Campylobacter_gracilis	VBICamGra90913_2371	Phosphoserine_phosphatase_(EC_3.1.3.3)
Campylobacter_gracilis	VBICamGra90913_2376	hypothetical_protein
Campylobacter_gracilis	VBICamGra90913_2377	hypothetical_protein
Campylobacter_gracilis	VBICamGra90913_2378	Cytochrome_c-type_protein_TorY
Campylobacter_gracilis	VBICamGra90913_2379	Trimethylamine-N-oxide_reductase_(EC_1.6.6.9)
Campylobacter_gracilis	VBICamGra90913_2380	hypothetical_protein
Campylobacter_gracilis	VBICamGra90913_2383	hypothetical_protein
Campylobacter_gracilis	VBICamGra90913_2384	hypothetical_protein
Campylobacter_gracilis	VBICamGra90913_2385	protein_of_unknown_function_DUF805
Campylobacter_gracilis	VBICamGra90913_2386	Putative_heme_iron_utilization_protein
Campylobacter_gracilis	VBICamGra90913_2387	hypothetical_protein
Campylobacter_gracilis	VBICamGra90913_2388	hypothetical_protein
Campylobacter_gracilis	VBICamGra90913_2389	hypothetical_protein
Campylobacter_gracilis	VBICamGra90913_2390	putative_cytochrome_C-type_haem-binding_periplasmic_protein
Campylobacter_gracilis	VBICamGra90913_2391	Trimethylamine-N-oxide_reductase_(EC_1.6.6.9)
Campylobacter_gracilis	VBICamGra90913_2393	FIG00470294_hypothetical_protein
Campylobacter_gracilis	VBICamGra90913_2394	sodium-_and_chloride-dependent_transporter_putative_tyrosine_transporter
Campylobacter_gracilis	VBICamGra90913_2396	Hemolysins_and_related_proteins_containing_CBS_domains
Campylobacter_gracilis	VBICamGra90913_2398	Zn-dependent_protease_with_chaperone_function
Campylobacter_gracilis	VBICamGra90913_2400	hypothetical_protein
Campylobacter_gracilis	VBICamGra90913_2401	hypothetical_protein
Campylobacter_gracilis	VBICamGra90913_2402	Molybdenum_cofactor_biosynthesis_protein_MoaC
Campylobacter_gracilis	VBICamGra90913_2404	hypothetical_protein
Campylobacter_gracilis	VBICamGra90913_2405	hypothetical_protein
Campylobacter_gracilis	VBICamGra90913_2407	putative_periplasmic_protein
Campylobacter_gracilis	VBICamGra90913_2409	hypothetical_protein
Campylobacter_gracilis	VBICamGra90913_2410	Aspartate_aminotransferase_(EC_2.6.1.1)
Campylobacter_gracilis	VBICamGra90913_2411	hypothetical_protein
Campylobacter_gracilis	VBICamGra90913_2416	FIG00470406_hypothetical_protein
Campylobacter_gracilis	VBICamGra90913_2417	FIG00470406_hypothetical_protein
Campylobacter_gracilis	VBICamGra90913_2418	Lysine-arginine-ornithine-binding_periplasmic_protein_precursor_(TC_3.A.1.3.1)
Campylobacter_gracilis	VBICamGra90913_2419	Amino-acid_ABC_transporter_ATP-binding_protein
Campylobacter_gracilis	VBICamGra90913_2420	ABC-type_amino_acid_transport_system_permease_component
Campylobacter_gracilis	VBICamGra90913_2421	Polar_amino_acid_ABC_uptake_transporter_membrane-spanning_protein
Campylobacter_gracilis	VBICamGra90913_2422	Transporter_putative
Campylobacter_gracilis	VBICamGra90913_2423	hypothetical_protein
Campylobacter_gracilis	VBICamGra90913_2424	hypothetical_protein
Campylobacter_gracilis	VBICamGra90913_2427	Putative_ribosomal_pseudouridine_synthase_(EC_4.2.1.70)
Campylobacter_gracilis	VBICamGra90913_2430	hypothetical_protein
Campylobacter_gracilis	VBICamGra90913_2431	Imidazole_glycerol_phosphate_synthase_cyclase_subunit_(EC_4.1.3.-)
Campylobacter_gracilis	VBICamGra90913_2432	Dimethyladenosine_transferase_(EC_2.1.1.-)
Campylobacter_gracilis	VBICamGra90913_2433	Zn-dependent_hydrolase_RNA-metabolising
Campylobacter_gracilis	VBICamGra90913_2434	hypothetical_protein
Campylobacter_gracilis	VBICamGra90913_2435	Arabinose_5-phosphate_isomerase_(EC_5.3.1.13)
Campylobacter_gracilis	VBICamGra90913_2436	Putative_ribosomal_pseudouridine_synthase_(EC_4.2.1.70)
Campylobacter_gracilis	VBICamGra90913_2437	YbaK_family_protein
Campylobacter_gracilis	VBICamGra90913_2438	LemA_protein
Campylobacter_gracilis	VBICamGra90913_2439	CRISPR-associated_protein_Cas6
Campylobacter_gracilis	VBICamGra90913_2440	hypothetical_protein
Campylobacter_gracilis	VBICamGra90913_2441	CRISPR-associated_protein_Cas1
Campylobacter_gracilis	VBICamGra90913_2442	CRISPR-associated_protein_Cas2
Campylobacter_gracilis	VBICamGra90913_2443	Uroporphyrinogen_III_decarboxylase_(EC_4.1.1.37)
Campylobacter_gracilis	VBICamGra90913_2444	membrane_protein
Campylobacter_gracilis	VBICamGra90913_2445	hypothetical_protein
Campylobacter_gracilis	VBICamGra90913_2446	Aspartate-semialdehyde_dehydrogenase_(EC_1.2.1.11)
Campylobacter_gracilis	VBICamGra90913_2447	DNA_gyrase_subunit_A_(EC_5.99.1.3)
Campylobacter_gracilis	VBICamGra90913_2448	Possible_purine_pyrimidine_phosphoribosyltransferase
Campylobacter_gracilis	VBICamGra90913_2449	hypothetical_protein
Campylobacter_gracilis	VBICamGra90913_2450	DNA_polymerase_III_subunits_gamma_and_tau_(EC_2.7.7.7)
Campylobacter_gracilis	VBICamGra90913_2451	hypothetical_protein
Campylobacter_gracilis	VBICamGra90913_2452	Ribose-phosphate_pyrophosphokinase_(EC_2.7.6.1)
Campylobacter_gracilis	VBICamGra90913_2453	hypothetical_protein
Campylobacter_gracilis	VBICamGra90913_2457	hypothetical_protein
Campylobacter_gracilis	VBICamGra90913_2458	hypothetical_protein
Campylobacter_gracilis	VBICamGra90913_2459	hypothetical_protein
Campylobacter_gracilis	VBICamGra90913_2460	hypothetical_protein
Campylobacter_gracilis	VBICamGra90913_2461	Translation_elongation_factor_LepA
Campylobacter_gracilis	VBICamGra90913_2463	Ribosomal_subunit_interface_protein
Campylobacter_gracilis	VBICamGra90913_2464	FIG00470604_hypothetical_protein
Campylobacter_gracilis	VBICamGra90913_2465	FIG00469922_hypothetical_protein
Campylobacter_gracilis	VBICamGra90913_2467	Putative_lipoprotein
Campylobacter_gracilis	VBICamGra90913_2468	ATP-dependent_protease_La_(EC_3.4.21.53)_Type_I
Campylobacter_gracilis	VBICamGra90913_2475	hypothetical_protein
Campylobacter_gracilis	VBICamGra90913_2476	Permease_of_the_drug_metabolite_transporter_(DMT)_superfamily
Campylobacter_gracilis	VBICamGra90913_2477	YrdC_Sua5_family_protein_required_for_threonylcarbamoyladenosine_(t(6)A)_formation_in_tRNA
Campylobacter_gracilis	VBICamGra90913_2479	hypothetical_protein
Campylobacter_gracilis	VBICamGra90913_2481	Glycerate_kinase_(EC_2.7.1.31)
Campylobacter_gracilis	VBICamGra90913_2482	hypothetical_protein
Campylobacter_gracilis	VBICamGra90913_2485	DEDDh_3'-5'_exonuclease_domain_of_the_epsilon_subunit_of_DNA_polymerase_III
Campylobacter_gracilis	VBICamGra90913_2486	Ribulose-phosphate_3-epimerase_(EC_5.1.3.1)
Campylobacter_gracilis	VBICamGra90913_2487	hypothetical_protein
Campylobacter_gracilis	VBICamGra90913_2489	Potassium_channel_protein
Campylobacter_gracilis	VBICamGra90913_2491	Hypothetical_protein_Cj0449c
Campylobacter_gracilis	VBICamGra90913_2497	Zinc_ABC_transporter_periplasmic-binding_protein_ZnuA
Campylobacter_gracilis	VBICamGra90913_2498	membrane_protein_putative
Campylobacter_gracilis	VBICamGra90913_2500	D-3-phosphoglycerate_dehydrogenase_(EC_1.1.1.95)
Campylobacter_gracilis	VBICamGra90913_2501	SSU_ribosomal_protein_S1p
Campylobacter_gracilis	VBICamGra90913_2502	4-hydroxy-3-methylbut-2-enyl_diphosphate_reductase_(EC_1.17.1.2)
Campylobacter_gracilis	VBICamGra90913_2503	5-Enolpyruvylshikimate-3-phosphate_synthase_(EC_2.5.1.19)
Campylobacter_gracilis	VBICamGra90913_2504	Phenylalanyl-tRNA_synthetase_beta_chain_(EC_6.1.1.20)
Campylobacter_gracilis	VBICamGra90913_2505	Phenylalanyl-tRNA_synthetase_alpha_chain_(EC_6.1.1.20)
Campylobacter_gracilis	VBICamGra90913_2506	HIT-family_protein
Campylobacter_gracilis	VBICamGra90913_2507	Possible_bacterioferritin
Campylobacter_gracilis	VBICamGra90913_2508	Peptidase_M23_M37_family
Campylobacter_gracilis	VBICamGra90913_2509	hypothetical_protein
Campylobacter_gracilis	VBICamGra90913_2512	hypothetical_protein
Campylobacter_gracilis	VBICamGra90913_2513	Activator_of_(R)-2-hydroxyglutaryl-CoA_dehydratase
Campylobacter_gracilis	VBICamGra90913_2514	Activator_of_(R)-2-hydroxyglutaryl-CoA_dehydratase
Campylobacter_gracilis	VBICamGra90913_2516	LSU_ribosomal_protein_L19p
Campylobacter_gracilis	VBICamGra90913_2517	tRNA_(Guanine37-N1)_-methyltransferase_(EC_2.1.1.31)
Campylobacter_gracilis	VBICamGra90913_2518	16S_rRNA_processing_protein_RimM
Campylobacter_gracilis	VBICamGra90913_2519	KH_domain_RNA_binding_protein_YlqC
Campylobacter_gracilis	VBICamGra90913_2520	SSU_ribosomal_protein_S16p
Campylobacter_gracilis	VBICamGra90913_2521	Signal_recognition_particle_subunit_Ffh_SRP54_(TC_3.A.5.1.1)
Campylobacter_gracilis	VBICamGra90913_2522	FIG000124_Ribosomal_large_subunit_pseudouridine_synthase_D_(EC_4.2.1.70)
Campylobacter_gracilis	VBICamGra90913_2523	3-deoxy-D-manno-octulosonic-acid_transferase_(EC_2.-.-.-)
Campylobacter_gracilis	VBICamGra90913_2524	FIG137478_Hypothetical_protein
Campylobacter_gracilis	VBICamGra90913_2525	FIG137478_Hypothetical_protein
Campylobacter_gracilis	VBICamGra90913_2526	Glycyl-tRNA_synthetase_alpha_chain_(EC_6.1.1.14)
Campylobacter_gracilis	VBICamGra90913_2527	hypothetical_protein
Campylobacter_gracilis	VBICamGra90913_2529	Phosphoribosylaminoimidazole_carboxylase_catalytic_subunit_(EC_4.1.1.21)
Campylobacter_gracilis	VBICamGra90913_2530	Predicted_protease_from_collagenase_family
Campylobacter_gracilis	VBICamGra90913_2531	Histidinol-phosphatase_(EC_3.1.3.15)
Campylobacter_gracilis	VBICamGra90913_2532	hypothetical_protein
Campylobacter_gracilis	VBICamGra90913_2533	Glutamine_synthetase_type_I_(EC_6.3.1.2)
Campylobacter_gracilis	VBICamGra90913_2534	Competence_protein
Campylobacter_gracilis	VBICamGra90913_2535	hypothetical_protein
Campylobacter_gracilis	VBICamGra90913_2537	FIG00472168_hypothetical_protein
Campylobacter_gracilis	VBICamGra90913_2541	expressed_protein
Campylobacter_gracilis	VBICamGra90913_2543	hypothetical_protein
Campylobacter_gracilis	VBICamGra90913_2546	hypothetical_protein
Campylobacter_gracilis	VBICamGra90913_2548	hypothetical_protein
Campylobacter_gracilis	VBICamGra90913_2549	Peptide_methionine_sulfoxide_reductase_MsrA_(EC_1.8.4.11)_Peptide_methionine_sulfoxide_reductase_MsrB_(EC_1.8.4.12)
Campylobacter_gracilis	VBICamGra90913_2550	hypothetical_protein
Campylobacter_gracilis	VBICamGra90913_2551	hypothetical_protein
Campylobacter_gracilis	VBICamGra90913_2553	hypothetical_protein
Campylobacter_gracilis	VBICamGra90913_2554	hypothetical_protein
Campylobacter_gracilis	VBICamGra90913_2555	IMP_cyclohydrolase_(EC_3.5.4.10)_Phosphoribosylaminoimidazolecarboxamide_formyltransferase_(EC_2.1.2.3)
Campylobacter_gracilis	VBICamGra90913_2558	putative_lipoprotein
Campylobacter_gracilis	VBICamGra90913_2559	FIG00469826_hypothetical_protein
Campylobacter_gracilis	VBICamGra90913_2561	hypothetical_protein
Campylobacter_gracilis	VBICamGra90913_2562	hypothetical_protein
Campylobacter_gracilis	VBICamGra90913_2563	DnaJ-like_protein_DjlA
Campylobacter_gracilis	VBICamGra90913_2564	Phosphoribosylformylglycinamidine_synthase_synthetase_subunit_(EC_6.3.5.3)
Campylobacter_gracilis	VBICamGra90913_2565	Putative_two-domain_glycosyltransferase
Campylobacter_gracilis	VBICamGra90913_2566	Carbohydrate_Esterase_Family_4
Campylobacter_gracilis	VBICamGra90913_2569	glycosyl_transferase_group_1
Campylobacter_gracilis	VBICamGra90913_2570	Polysaccharide_deacetylase
Campylobacter_gracilis	VBICamGra90913_2571	hypothetical_protein
Campylobacter_gracilis	VBICamGra90913_2572	Glycosyltransferase
Campylobacter_gracilis	VBICamGra90913_2573	DUF1022_domain-containing_protein
Campylobacter_gracilis	VBICamGra90913_2574	Lipid_A_biosynthesis_lauroyl_acyltransferase_(EC_2.3.1.-)
Campylobacter_gracilis	VBICamGra90913_2576	RNA-binding_protein_Jag
Campylobacter_gracilis	VBICamGra90913_2577	Inner_membrane_protein_translocase_component_YidC_long_form
Campylobacter_gracilis	VBICamGra90913_2579	Ribonuclease_P_protein_component_(EC_3.1.26.5)
Campylobacter_gracilis	VBICamGra90913_2580	LSU_ribosomal_protein_L34p
Campylobacter_gracilis	VBICamGra90913_2582	RND_efflux_system_outer_membrane_lipoprotein_CmeC
Campylobacter_gracilis	VBICamGra90913_2583	Macrolide_export_ATP-binding_permease_protein_MacB_(EC_3.6.3.-)
Campylobacter_gracilis	VBICamGra90913_2584	Macrolide-specific_efflux_protein_MacA
Campylobacter_gracilis	VBICamGra90913_2585	Putative_acetate_efflux_pump_MadN
Campylobacter_gracilis	VBICamGra90913_2586	hypothetical_protein
Campylobacter_gracilis	VBICamGra90913_2587	N-acetylglucosamine-1-phosphate_uridyltransferase_(EC_2.7.7.23)_Glucosamine-1-phosphate_N-acetyltransferase_(EC_2.3.1.157)
Campylobacter_gracilis	VBICamGra90913_2588	Phosphopantothenoylcysteine_decarboxylase_(EC_4.1.1.36)_Phosphopantothenoylcysteine_synthetase_(EC_6.3.2.5)
Campylobacter_gracilis	VBICamGra90913_2589	Undecaprenyl_pyrophosphate_synthetase_(EC_2.5.1.31)
Campylobacter_gracilis	VBICamGra90913_2590	hypothetical_protein
Campylobacter_gracilis	VBICamGra90913_2591	Leader_peptidase_(Prepilin_peptidase)_(EC_3.4.23.43)_N-methyltransferase_(EC_2.1.1.-)
Campylobacter_gracilis	VBICamGra90913_2595	TRAP_transporter_solute_receptor_TAXI_family_precursor
Campylobacter_gracilis	VBICamGra90913_2596	TRAP-type_uncharacterized_transport_system_fused_permease_component
Campylobacter_gracilis	VBICamGra90913_2599	hypothetical_protein
Campylobacter_gracilis	VBICamGra90913_2601	LrgA-associated_membrane_protein_LrgB
Campylobacter_gracilis	VBICamGra90913_2602	Cytidylate_kinase_(EC_2.7.4.14)
Campylobacter_gracilis	VBICamGra90913_2603	FIG00469663_hypothetical_protein
Campylobacter_gracilis	VBICamGra90913_2604	hypothetical_protein
Campylobacter_gracilis	VBICamGra90913_2605	hypothetical_protein
Campylobacter_gracilis	VBICamGra90913_2606	hypothetical_protein
Campylobacter_gracilis	VBICamGra90913_2607	hypothetical_protein
Campylobacter_gracilis	VBICamGra90913_2608	Alternative_dihydrofolate_reductase_2_Dihydropteroate_synthase_(EC_2.5.1.15)
Campylobacter_gracilis	VBICamGra90913_2609	DNA_poymerase_III_subunit_delta'_(EC_2.7.7.7)
Campylobacter_gracilis	VBICamGra90913_2610	FIG00388669_hypothetical_protein
Campylobacter_gracilis	VBICamGra90913_2611	Aspartokinase_(EC_2.7.2.4)
Campylobacter_gracilis	VBICamGra90913_2612	Adenosine_(5')-pentaphospho-(5'')-adenosine_pyrophosphohydrolase_(EC_3.6.1.-)
Campylobacter_gracilis	VBICamGra90913_2613	Putative_coproporphyrinogen_III_oxidase_of_BS_HemN-type_oxygen-independent_(EC_1.3.99.22)_in_heat_shock_gene_cluster
Campylobacter_gracilis	VBICamGra90913_2614	Twin-arginine_translocation_protein_TatB
Campylobacter_gracilis	VBICamGra90913_2615	Twin-arginine_translocation_protein_TatC
Campylobacter_gracilis	VBICamGra90913_2616	S-adenosylmethionine_tRNA_ribosyltransferase-isomerase_(EC_5.-.-.-)
Campylobacter_gracilis	VBICamGra90913_2619	hypothetical_protein
Campylobacter_gracilis	VBICamGra90913_2621	SSU_ribosomal_protein_S18p_SSU_ribosomal_protein_S18p_zinc-independent
Campylobacter_gracilis	VBICamGra90913_2622	Single-stranded_DNA-binding_protein
Campylobacter_gracilis	VBICamGra90913_2623	SSU_ribosomal_protein_S6p
Campylobacter_gracilis	VBICamGra90913_2624	FIG00469794_hypothetical_protein
Campylobacter_gracilis	VBICamGra90913_2625	3'-to-5'_exoribonuclease_RNase_R
Campylobacter_gracilis	VBICamGra90913_2626	hypothetical_protein
Campylobacter_gracilis	VBICamGra90913_2627	hypothetical_protein
Campylobacter_gracilis	VBICamGra90913_2634	ATP_synthase_C_chain_(EC_3.6.3.14)
Campylobacter_gracilis	VBICamGra90913_2635	2-isopropylmalate_synthase_(EC_2.3.3.13)
Campylobacter_gracilis	VBICamGra90913_2636	CDP-diacylglycerol--serine_O-phosphatidyltransferase_(EC_2.7.8.8)
Campylobacter_gracilis	VBICamGra90913_2637	Cell_division_protein_FtsH_(EC_3.4.24.-)
Campylobacter_gracilis	VBICamGra90913_2638	Ribosomal_protein_L11_methyltransferase_(EC_2.1.1.-)
Campylobacter_gracilis	VBICamGra90913_2639	Phosphoribosylformimino-5-aminoimidazole_carboxamide_ribotide_isomerase_(EC_5.3.1.16)
Campylobacter_gracilis	VBICamGra90913_2640	Imidazole_glycerol_phosphate_synthase_amidotransferase_subunit_(EC_2.4.2.-)
Campylobacter_gracilis	VBICamGra90913_2641	UDP-N-acetylglucosamine_4_6-dehydratase_(EC_4.2.1.-)
Campylobacter_gracilis	VBICamGra90913_2642	4-keto-6-deoxy-N-Acetyl-D-hexosaminyl-(Lipid_carrier)_aminotransferase
Campylobacter_gracilis	VBICamGra90913_2643	4-amino-6-deoxy-N-Acetyl-D-hexosaminyl-(Lipid_carrier)_acetyltrasferase
Campylobacter_gracilis	VBICamGra90913_2644	Lipid_carrier_UDP-N-acetylgalactosaminyltransferase_(EC_2.4.1.-)
Campylobacter_gracilis	VBICamGra90913_2646	Oligosaccharyltransferase_PglB_(EC_2.4.1.119)
Campylobacter_gracilis	VBICamGra90913_2647	Alpha-1_4-N-acetylgalactosamine_transferase_PglJ_(EC_2.4.1.-)
Campylobacter_gracilis	VBICamGra90913_2648	Alpha-1_4-N-acetylgalactosamine_transferase_PglJ_(EC_2.4.1.-)
Campylobacter_gracilis	VBICamGra90913_2650	Alpha-1_4-N-acetylgalactosamine_transferase_PglH_(EC_2.4.1.-)
Campylobacter_gracilis	VBICamGra90913_2653	Membrane_protein_involved_in_the_export_of_O-antigen_teichoic_acid_lipoteichoic_acids
Campylobacter_gracilis	VBICamGra90913_2654	UDP-glucose_4-epimerase_(EC_5.1.3.2)
Campylobacter_gracilis	VBICamGra90913_2655	DNA_ligase_(EC_6.5.1.1)
Campylobacter_gracilis	VBICamGra90913_2656	Polysaccharide_biosynthesis_protein_WlaX
Campylobacter_gracilis	VBICamGra90913_2657	hypothetical_protein
Campylobacter_gracilis	VBICamGra90913_2658	hypothetical_protein
Campylobacter_gracilis	VBICamGra90913_2661	Triosephosphate_isomerase_(EC_5.3.1.1)
Campylobacter_gracilis	VBICamGra90913_2662	Phosphoglycerate_kinase_(EC_2.7.2.3)
Campylobacter_gracilis	VBICamGra90913_2663	NAD-dependent_glyceraldehyde-3-phosphate_dehydrogenase_(EC_1.2.1.12)
Campylobacter_gracilis	VBICamGra90913_2664	NADPH-dependent_7-cyano-7-deazaguanine_reductase_(NADPH-dependent_nitrile_oxidoreductase)_EC_1.7.1.-
Campylobacter_gracilis	VBICamGra90913_2665	hypothetical_protein
Campylobacter_gracilis	VBICamGra90913_2666	hypothetical_protein
Campylobacter_gracilis	VBICamGra90913_2667	Ribonuclease_precursor_(barnase)_secreted.
Campylobacter_gracilis	VBICamGra90913_2668	membrane_protein
Campylobacter_gracilis	VBICamGra90913_2669	FIG00469884_hypothetical_protein
Campylobacter_gracilis	VBICamGra90913_2670	FIG002344_Hydrolase_(HAD_superfamily)
Campylobacter_gracilis	VBICamGra90913_2672	Putative_lipoprotein_thiredoxin
Campylobacter_gracilis	VBICamGra90913_2673	Signal_recognition_particle_receptor_protein_FtsY_(=alpha_subunit)_(TC_3.A.5.1.1)
Campylobacter_gracilis	VBICamGra90913_2674	Branched-chain_amino_acid_transport_system_carrier_protein
Campylobacter_gracilis	VBICamGra90913_2675	hypothetical_protein
Campylobacter_gracilis	VBICamGra90913_2676	DNA_repair_protein_RadA
Campylobacter_gracilis	VBICamGra90913_2677	hypothetical_protein
Campylobacter_gracilis	VBICamGra90913_2678	hypothetical_protein
Campylobacter_gracilis	VBICamGra90913_2679	hypothetical_protein
Campylobacter_gracilis	VBICamGra90913_2680	hypothetical_protein
Campylobacter_gracilis	VBICamGra90913_2681	hypothetical_protein
Campylobacter_gracilis	VBICamGra90913_2685	Uracil-DNA_glycosylase_family_1
Campylobacter_gracilis	VBICamGra90913_2686	hypothetical_protein
Campylobacter_gracilis	VBICamGra90913_2687	hypothetical_protein
Campylobacter_gracilis	VBICamGra90913_2688	hypothetical_protein
Campylobacter_gracilis	VBICamGra90913_2689	Thymidylate_synthase_thyX_(EC_2.1.1.-)
Campylobacter_gracilis	VBICamGra90913_2692	hypothetical_protein
Campylobacter_gracilis	VBICamGra90913_2693	hypothetical_protein
Campylobacter_gracilis	VBICamGra90913_2694	Putative_transmembrane_transport_protein
Campylobacter_gracilis	VBICamGra90913_2695	hypothetical_protein
Campylobacter_gracilis	VBICamGra90913_2696	hypothetical_protein
Campylobacter_gracilis	VBICamGra90913_2698	Transcription_termination_factor_Rho
Campylobacter_gracilis	VBICamGra90913_2699	Acetyl-coenzyme_A_carboxyl_transferase_alpha_chain_(EC_6.4.1.2)
Campylobacter_gracilis	VBICamGra90913_2700	3-oxoacyl-acyl-carrier-proteinsynthase_KASII_(EC_2.3.1.41)
Campylobacter_gracilis	VBICamGra90913_2701	Acyl_carrier_protein
Campylobacter_gracilis	VBICamGra90913_2702	3-oxoacyl-acyl-carrier_proteinreductase_(EC_1.1.1.100)
Campylobacter_gracilis	VBICamGra90913_2703	2_3-bisphosphoglycerate-independent_phosphoglycerate_mutase_(EC_5.4.2.1)
Campylobacter_gracilis	VBICamGra90913_2705	Phospho-N-acetylmuramoyl-pentapeptide-transferase_(EC_2.7.8.13)
Campylobacter_gracilis	VBICamGra90913_2706	FIG00471126_hypothetical_protein
Campylobacter_gracilis	VBICamGra90913_2707	UDP-N-acetylmuramoylalanine--D-glutamate_ligase_(EC_6.3.2.9)
Campylobacter_rectus	VBICamRec32822_0011	hypothetical_protein
Campylobacter_rectus	VBICamRec32822_0025	Vitamin_B12_ABC_transporter_permease_component_BtuC
Campylobacter_rectus	VBICamRec32822_0026	Ferrichrome-binding_periplasmic_protein
Campylobacter_rectus	VBICamRec32822_0038	hypothetical_protein
Campylobacter_rectus	VBICamRec32822_0051	hypothetical_protein
Campylobacter_rectus	VBICamRec32822_0052	hypothetical_protein
Campylobacter_rectus	VBICamRec32822_0062	hypothetical_protein
Campylobacter_rectus	VBICamRec32822_0066	hypothetical_protein
Campylobacter_rectus	VBICamRec32822_0083	Transcriptional_regulatory_protein
Campylobacter_rectus	VBICamRec32822_0088	Aspartate_1-decarboxylase_(EC_4.1.1.11)
Campylobacter_rectus	VBICamRec32822_0089	hypothetical_protein
Campylobacter_rectus	VBICamRec32822_0092	FIG00469423_hypothetical_protein
Campylobacter_rectus	VBICamRec32822_0099	polysulfide_reductase_subunit_C
Campylobacter_rectus	VBICamRec32822_0100	Putative_oxidoreductase_component_of_anaerobic_dehydrogenases_Functional_role_page_for_Chaperone_protein_TorD
Campylobacter_rectus	VBICamRec32822_0101	Anaerobic_dimethyl_sulfoxide_reductase_chain_B_(EC_1.8.99.-)
Campylobacter_rectus	VBICamRec32822_0102	Anaerobic_dehydrogenases_typically_selenocysteine-containing
Campylobacter_rectus	VBICamRec32822_0103	Putative_ATP_GTP_binding_protein
Campylobacter_rectus	VBICamRec32822_0104	Putative_ATP_GTP_binding_protein
Campylobacter_rectus	VBICamRec32822_0105	hypothetical_protein
Campylobacter_rectus	VBICamRec32822_0106	FIG00471369_hypothetical_protein
Campylobacter_rectus	VBICamRec32822_0107	FIG00471660_hypothetical_protein
Campylobacter_rectus	VBICamRec32822_0123	SSU_ribosomal_protein_S14p_(S29e)
Campylobacter_rectus	VBICamRec32822_0134	LSU_ribosomal_protein_L23p_(L23Ae)
Campylobacter_rectus	VBICamRec32822_0145	CRISPR-associated_protein_Cas1
Campylobacter_rectus	VBICamRec32822_0150	nitroimidazole_resistance_protein_putative
Campylobacter_rectus	VBICamRec32822_0151	FIG00470673_hypothetical_protein
Campylobacter_rectus	VBICamRec32822_0162	NrfC_protein
Campylobacter_rectus	VBICamRec32822_0163	NrfD_protein
Campylobacter_rectus	VBICamRec32822_0181	Imidazole_glycerol_phosphate_synthase_cyclase_subunit_(EC_4.1.3.-)
Campylobacter_rectus	VBICamRec32822_0182	purine_nucleoside_phosphorylase_(punB)
Campylobacter_rectus	VBICamRec32822_0183	Ribosomal_RNA_large_subunit_methyltransferase_N_(EC_2.1.1.-)
Campylobacter_rectus	VBICamRec32822_0184	hypothetical_protein
Campylobacter_rectus	VBICamRec32822_0185	hypothetical_protein
Campylobacter_rectus	VBICamRec32822_0189	Adenylosuccinate_lyase_(EC_4.3.2.2)
Campylobacter_rectus	VBICamRec32822_0198	hypothetical_protein
Campylobacter_rectus	VBICamRec32822_0207	FIG00470738_hypothetical_protein
Campylobacter_rectus	VBICamRec32822_0208	hypothetical_protein
Campylobacter_rectus	VBICamRec32822_0223	Dihydroxy-acid_dehydratase_(EC_4.2.1.9)
Campylobacter_rectus	VBICamRec32822_0236	Outer_membrane_receptor_proteins_mostly_Fe_transport
Campylobacter_rectus	VBICamRec32822_0239	hypothetical_protein
Campylobacter_rectus	VBICamRec32822_0254	C4-type_zinc_finger_protein_DksA_TraR_family
Campylobacter_rectus	VBICamRec32822_0263	Menaquinone_via_futalosine_step_2
Campylobacter_rectus	VBICamRec32822_0285	Methionyl-tRNA_formyltransferase_(EC_2.1.2.9)
Campylobacter_rectus	VBICamRec32822_0287	COG0536_GTP-binding_protein_Obg
Campylobacter_rectus	VBICamRec32822_0292	Cytochrome_c551_peroxidase_(EC_1.11.1.5)
Campylobacter_rectus	VBICamRec32822_0299	Transcriptional_regulator
Campylobacter_rectus	VBICamRec32822_0301	FIG099352_hypothetical_protein
Campylobacter_rectus	VBICamRec32822_0302	ATP-utilizing_enzyme_of_the_PP-loop_superfamily
Campylobacter_rectus	VBICamRec32822_0304	Circadian_phase_modifier_NCAIR_mutase_(PurE)-related_protein
Campylobacter_rectus	VBICamRec32822_0305	FIG00470410_hypothetical_protein
Campylobacter_rectus	VBICamRec32822_0306	L(+)-tartrate_dehydratase_alpha_subunit_(EC_4.2.1.32)
Campylobacter_rectus	VBICamRec32822_0307	L(+)-tartrate_dehydratase_beta_subunit_(EC_4.2.1.32)
Campylobacter_rectus	VBICamRec32822_0308	hypothetical_protein
Campylobacter_rectus	VBICamRec32822_0309	GDSL_lipase_family_protein
Campylobacter_rectus	VBICamRec32822_0311	Probable_sugar_efflux_transporter
Campylobacter_rectus	VBICamRec32822_0312	Probable_sugar_efflux_transporter
Campylobacter_rectus	VBICamRec32822_0314	Transcriptional_regulator_GntR_family
Campylobacter_rectus	VBICamRec32822_0315	L-asparaginase_(EC_3.5.1.1)
Campylobacter_rectus	VBICamRec32822_0316	FIG00471243_hypothetical_protein
Campylobacter_rectus	VBICamRec32822_0331	pyrimidine_dimer_DNA_glycosylase
Campylobacter_rectus	VBICamRec32822_0332	TPR_domain_protein
Campylobacter_rectus	VBICamRec32822_0339	membrane_protein
Campylobacter_rectus	VBICamRec32822_0340	Protein_of_unknown_function_DUF302
Campylobacter_rectus	VBICamRec32822_0342	hypothetical_protein
Campylobacter_rectus	VBICamRec32822_0343	hypothetical_protein
Campylobacter_rectus	VBICamRec32822_0347	Anthranilate_synthase_amidotransferase_component_(EC_4.1.3.27)_Anthranilate_phosphoribosyltransferase_(EC_2.4.2.18)
Campylobacter_rectus	VBICamRec32822_0348	Phosphoribosylanthranilate_isomerase_(EC_5.3.1.24)
Campylobacter_rectus	VBICamRec32822_0349	Tryptophan_synthase_beta_chain_(EC_4.2.1.20)
Campylobacter_rectus	VBICamRec32822_0371	3-oxoacyl-acyl-carrier-proteinsynthase_KASIII_(EC_2.3.1.41)
Campylobacter_rectus	VBICamRec32822_0384	hypothetical_protein
Campylobacter_rectus	VBICamRec32822_0391	Peroxide_stress_regulator_Ferric_uptake_regulation_protein_Fe2+_Zn2+_uptake_regulation_proteins
Campylobacter_rectus	VBICamRec32822_0395	Flagellar_assembly_protein_FliH
Campylobacter_rectus	VBICamRec32822_0418	hypothetical_protein
Campylobacter_rectus	VBICamRec32822_0421	Cytochrome_c_nitrite_reductase_small_subunit_NrfH
Campylobacter_rectus	VBICamRec32822_0425	Permease_of_the_drug_metabolite_transporter_(DMT)_superfamily
Campylobacter_rectus	VBICamRec32822_0428	hypothetical_protein
Campylobacter_rectus	VBICamRec32822_0447	FIG00470048_hypothetical_protein
Campylobacter_rectus	VBICamRec32822_0495	FIG00471280_hypothetical_protein
Campylobacter_rectus	VBICamRec32822_0496	DUF324_domain-containing_protein
Campylobacter_rectus	VBICamRec32822_0498	DUF324_domain-containing_protein
Campylobacter_rectus	VBICamRec32822_0499	FIG00471303_hypothetical_protein
Campylobacter_rectus	VBICamRec32822_0501	hypothetical_protein
Campylobacter_rectus	VBICamRec32822_0549	response_regulator_receiver_modulated_diguanylate_cyclase
Campylobacter_rectus	VBICamRec32822_0550	histidine_kinase
Campylobacter_rectus	VBICamRec32822_0551	hypothetical_protein
Campylobacter_rectus	VBICamRec32822_0553	membrane_protein_putative
Campylobacter_rectus	VBICamRec32822_0554	Metal-dependent_hydrolases_of_the_beta-lactamase_superfamily_II
Campylobacter_rectus	VBICamRec32822_0555	Putative_metal_chaperone_involved_in_Zn_homeostasis_GTPase_of_COG0523_family
Campylobacter_rectus	VBICamRec32822_0559	Heat_shock_protein_HtpX
Campylobacter_rectus	VBICamRec32822_0577	Translation_elongation_factor_Tu
Campylobacter_rectus	VBICamRec32822_0579	Preprotein_translocase_subunit_SecE_(TC_3.A.5.1.1)
Campylobacter_rectus	VBICamRec32822_0581	LSU_ribosomal_protein_L11p_(L12e)
Campylobacter_rectus	VBICamRec32822_0592	Flavocytochrome_c_flavin_subunit
Campylobacter_rectus	VBICamRec32822_0593	DNA-3-methyladenine_glycosylase_(EC_3.2.2.20)
Campylobacter_rectus	VBICamRec32822_0594	Protein_of_unknown_function_DUF419
Campylobacter_rectus	VBICamRec32822_0607	hypothetical_protein
Campylobacter_rectus	VBICamRec32822_0608	Putative_ATP_GTP_binding_protein
Campylobacter_rectus	VBICamRec32822_0609	hypothetical_protein
Campylobacter_rectus	VBICamRec32822_0610	hypothetical_protein
Campylobacter_rectus	VBICamRec32822_0612	hypothetical_protein
Campylobacter_rectus	VBICamRec32822_0613	hypothetical_protein
Campylobacter_rectus	VBICamRec32822_0614	conserved_hypothetical_protein
Campylobacter_rectus	VBICamRec32822_0616	hypothetical_protein
Campylobacter_rectus	VBICamRec32822_0618	hypothetical_protein
Campylobacter_rectus	VBICamRec32822_0622	COG1496_Uncharacterized_conserved_protein
Campylobacter_rectus	VBICamRec32822_0624	hypothetical_protein
Campylobacter_rectus	VBICamRec32822_0630	hypothetical_protein
Campylobacter_rectus	VBICamRec32822_0631	Isoaspartyl_dipeptidase_(EC_3.4.19.5)_Asp-X_dipeptidase
Campylobacter_rectus	VBICamRec32822_0632	hypothetical_protein
Campylobacter_rectus	VBICamRec32822_0633	hypothetical_protein
Campylobacter_rectus	VBICamRec32822_0650	hypothetical_protein
Campylobacter_rectus	VBICamRec32822_0651	hypothetical_protein
Campylobacter_rectus	VBICamRec32822_0659	hypothetical_protein
Campylobacter_rectus	VBICamRec32822_0660	Enoyl-acyl-carrier-proteinreductase_NADH(EC1.3.1.9)
Campylobacter_rectus	VBICamRec32822_0661	hypothetical_protein
Campylobacter_rectus	VBICamRec32822_0662	hypothetical_protein
Campylobacter_rectus	VBICamRec32822_0663	ABC-type_sugar_transport_system_periplasmic_component
Campylobacter_rectus	VBICamRec32822_0664	hypothetical_protein
Campylobacter_rectus	VBICamRec32822_0676	hypothetical_protein
Campylobacter_rectus	VBICamRec32822_0684	tRNA(Ile)-lysidine_synthetase
Campylobacter_rectus	VBICamRec32822_0698	Carboxynorspermidine_dehydrogenase_putative_(EC_1.1.1.-)
Campylobacter_rectus	VBICamRec32822_0699	hypothetical_protein
Campylobacter_rectus	VBICamRec32822_0700	hypothetical_protein
Campylobacter_rectus	VBICamRec32822_0701	hypothetical_protein
Campylobacter_rectus	VBICamRec32822_0715	hypothetical_protein
Campylobacter_rectus	VBICamRec32822_0716	hypothetical_protein
Campylobacter_rectus	VBICamRec32822_0734	FIG00469960_hypothetical_protein
Campylobacter_rectus	VBICamRec32822_0735	FIG00471510_hypothetical_protein
Campylobacter_rectus	VBICamRec32822_0772	Putative_periplasmic_protein
Campylobacter_rectus	VBICamRec32822_0773	hypothetical_protein
Campylobacter_rectus	VBICamRec32822_0787	Putative_two-component_response_regulator
Campylobacter_rectus	VBICamRec32822_0788	PUTATIVE_TWO-COMPONENT_SENSOR
Campylobacter_rectus	VBICamRec32822_0789	Cytochrome_c_nitrite_reductase_small_subunit_NrfH
Campylobacter_rectus	VBICamRec32822_0790	Flavocytochrome_c_heme_subunit
Campylobacter_rectus	VBICamRec32822_0791	Flavocytochrome_c_flavin_subunit
Campylobacter_rectus	VBICamRec32822_0794	Histidine_ammonia-lyase_(EC_4.3.1.3)
Campylobacter_rectus	VBICamRec32822_0795	M._jannaschii_predicted_coding_region_MJ1477
Campylobacter_rectus	VBICamRec32822_0798	G_T_U_mismatch-specific_uracil_thymine_DNA-glycosylase
Campylobacter_rectus	VBICamRec32822_0801	C4-dicarboxylate_transporter_DcuC_(TC_2.A.61.1.1)
Campylobacter_rectus	VBICamRec32822_0802	Oligoendopeptidase_F
Campylobacter_rectus	VBICamRec32822_0809	Protein-L-isoaspartate_O-methyltransferase_(EC_2.1.1.77)
Campylobacter_rectus	VBICamRec32822_0819	LemA_protein
Campylobacter_rectus	VBICamRec32822_0831	Sel1_domain_protein_repeat-containing_protein
Campylobacter_rectus	VBICamRec32822_0832	hypothetical_protein
Campylobacter_rectus	VBICamRec32822_0834	FIG00470406_hypothetical_protein
Campylobacter_rectus	VBICamRec32822_0839	FIG00470297_hypothetical_protein
Campylobacter_rectus	VBICamRec32822_0846	CRISPR-associated_protein_Cas2
Campylobacter_rectus	VBICamRec32822_0847	CRISPR-associated_protein_Cas1
Campylobacter_rectus	VBICamRec32822_0848	hypothetical_protein
Campylobacter_rectus	VBICamRec32822_0853	Na(+)-linked_D-alanine_glycine_permease
Campylobacter_rectus	VBICamRec32822_0861	Phosphoribosylformylglycinamidine_cyclo-ligase_(EC_6.3.3.1)
Campylobacter_rectus	VBICamRec32822_0866	hypothetical_protein
Campylobacter_rectus	VBICamRec32822_0892	hypothetical_protein
Campylobacter_rectus	VBICamRec32822_0893	hypothetical_protein
Campylobacter_rectus	VBICamRec32822_0894	Protein_of_unknown_function_UPF0060
Campylobacter_rectus	VBICamRec32822_0897	Putative_helix-turn-helix_motif_protein
Campylobacter_rectus	VBICamRec32822_0907	Lipoprotein_signal_peptidase_(EC_3.4.23.36)
Campylobacter_rectus	VBICamRec32822_0913	Helix-turn-helix_domain_protein
Campylobacter_rectus	VBICamRec32822_0921	hypothetical_protein
Campylobacter_rectus	VBICamRec32822_0925	mrr_restriction_system_protein
Campylobacter_rectus	VBICamRec32822_0932	hypothetical_protein
Campylobacter_rectus	VBICamRec32822_0936	ABC_transporter_solute-binding_protein
Campylobacter_rectus	VBICamRec32822_0937	iron_ABC_transporter_permease_protein
Campylobacter_rectus	VBICamRec32822_0938	iron_ABC_transporter_ATP-binding_protein
Campylobacter_rectus	VBICamRec32822_0943	Flavocytochrome_c_flavin_subunit
Campylobacter_rectus	VBICamRec32822_0964	hypothetical_protein
Campylobacter_rectus	VBICamRec32822_0968	hypothetical_protein
Campylobacter_rectus	VBICamRec32822_1000	hypothetical_protein
Campylobacter_rectus	VBICamRec32822_1004	hypothetical_protein
Campylobacter_rectus	VBICamRec32822_1042	ACT_domain_containing_transcriptional_regulators_related_to_gcvR_of_E.coli
Campylobacter_rectus	VBICamRec32822_1043	FIG00470163_hypothetical_protein
Campylobacter_rectus	VBICamRec32822_1056	hypothetical_protein
Campylobacter_rectus	VBICamRec32822_1061	Haemin_uptake_system_outer_membrane_receptor
Campylobacter_rectus	VBICamRec32822_1062	MotA_TolQ_ExbB_proton_channel_family_protein
Campylobacter_rectus	VBICamRec32822_1063	Biopolymer_transport_protein_ExbD_TolR
Campylobacter_rectus	VBICamRec32822_1069	Hypothetical_radical_SAM_family_enzyme_NOT_coproporphyrinogen_III_oxidase_oxygen-independent
Campylobacter_rectus	VBICamRec32822_1082	TonB-dependent_receptor
Campylobacter_rectus	VBICamRec32822_1084	Periplasmic_binding_protein
Campylobacter_rectus	VBICamRec32822_1085	Iron(III)_dicitrate_transport_system_permease_protein_FecD_(TC_3.A.1.14.1)
Campylobacter_rectus	VBICamRec32822_1086	Iron(III)_ABC_transporter_ATP-binding_protein
Campylobacter_rectus	VBICamRec32822_1089	hypothetical_protein
Campylobacter_rectus	VBICamRec32822_1090	hypothetical_protein
Campylobacter_rectus	VBICamRec32822_1091	FIG00469637_hypothetical_protein
Campylobacter_rectus	VBICamRec32822_1092	hypothetical_protein
Campylobacter_rectus	VBICamRec32822_1093	hypothetical_protein
Campylobacter_rectus	VBICamRec32822_1094	hypothetical_protein
Campylobacter_rectus	VBICamRec32822_1123	response_regulator
Campylobacter_rectus	VBICamRec32822_1138	hypothetical_protein
Campylobacter_rectus	VBICamRec32822_1142	hypothetical_protein
Campylobacter_rectus	VBICamRec32822_1165	Phosphoribosylaminoimidazole_carboxylase_catalytic_subunit_(EC_4.1.1.21)
Campylobacter_rectus	VBICamRec32822_1259	Argininosuccinate_lyase_(EC_4.3.2.1)
Campylobacter_rectus	VBICamRec32822_1265	HIT-family_protein
Campylobacter_rectus	VBICamRec32822_1274	Translation_elongation_factor_P
Campylobacter_rectus	VBICamRec32822_1293	oxidoreductase_short_chain_dehydrogenase_reductase_family
Campylobacter_rectus	VBICamRec32822_1296	hypothetical_protein
[truncated: 6,669 more rows]

## Sheet: Down-regulated genes
Table S3. Differentially expressed genes in members of the orange complex.
Members of the orange complex (P. intermedia, P. nigrescens, P. micra, F. nucleatum, F. periodonticum, C. gracilis, C. rectus, S. constellatus, E. nodatum and C. showae) have been also associtated with chronic periodontitis
Here were showed DE genes of the members of this complex during periodontal disease progression.
Species	Locus ID	Annotation (PATRIC,HOMD,JCVI)
Campylobacter_gracilis	VBICamGra90913_0080	hypothetical_protein
Campylobacter_gracilis	VBICamGra90913_0134	hypothetical_protein
Campylobacter_gracilis	VBICamGra90913_0543	hypothetical_protein
Campylobacter_gracilis	VBICamGra90913_0652	hypothetical_protein
Campylobacter_gracilis	VBICamGra90913_0677	hypothetical_protein
Campylobacter_gracilis	VBICamGra90913_0996	hypothetical_protein
Campylobacter_gracilis	VBICamGra90913_1168	hypothetical_protein
Campylobacter_gracilis	VBICamGra90913_1435	hypothetical_protein
Campylobacter_gracilis	VBICamGra90913_1588	hypothetical_protein
Campylobacter_gracilis	VBICamGra90913_1665	hypothetical_protein
Campylobacter_gracilis	VBICamGra90913_1768	hypothetical_protein
Campylobacter_gracilis	VBICamGra90913_1836	hypothetical_protein
Campylobacter_gracilis	VBICamGra90913_1879	conserved_hypothetical_protein
Campylobacter_gracilis	VBICamGra90913_2040	hypothetical_protein
Campylobacter_gracilis	VBICamGra90913_2169	hypothetical_protein
Campylobacter_gracilis	VBICamGra90913_2332	hypothetical_protein
Campylobacter_gracilis	VBICamGra90913_2455	hypothetical_protein
Campylobacter_gracilis	VBICamGra90913_2538	hypothetical_protein
Campylobacter_gracilis	VBICamGra90913_2714	hypothetical_protein
Campylobacter_rectus	VBICamRec32822_0001	hypothetical_protein
Campylobacter_rectus	VBICamRec32822_0002	hypothetical_protein
Campylobacter_rectus	VBICamRec32822_0014	hypothetical_protein
Campylobacter_rectus	VBICamRec32822_0017	hypothetical_protein
Campylobacter_rectus	VBICamRec32822_0019	hypothetical_protein
Campylobacter_rectus	VBICamRec32822_0075	hypothetical_protein
Campylobacter_rectus	VBICamRec32822_0078	hypothetical_protein
Campylobacter_rectus	VBICamRec32822_0079	hypothetical_protein
Campylobacter_rectus	VBICamRec32822_0093	Iron-sulfur_cluster_assembly_scaffold_protein_NifU
Campylobacter_rectus	VBICamRec32822_0157	hypothetical_protein
Campylobacter_rectus	VBICamRec32822_0289	hypothetical_protein
Campylobacter_rectus	VBICamRec32822_0290	LSU_ribosomal_protein_L27p
Campylobacter_rectus	VBICamRec32822_0313	hypothetical_protein
Campylobacter_rectus	VBICamRec32822_0336	hypothetical_protein
Campylobacter_rectus	VBICamRec32822_0360	hypothetical_protein
Campylobacter_rectus	VBICamRec32822_0385	hypothetical_protein
Campylobacter_rectus	VBICamRec32822_0386	hypothetical_protein
Campylobacter_rectus	VBICamRec32822_0387	hypothetical_protein
Campylobacter_rectus	VBICamRec32822_0393	hypothetical_protein
Campylobacter_rectus	VBICamRec32822_0473	hypothetical_protein
Campylobacter_rectus	VBICamRec32822_0482	hypothetical_protein
Campylobacter_rectus	VBICamRec32822_0505	hypothetical_protein
Campylobacter_rectus	VBICamRec32822_0509	hypothetical_protein
Campylobacter_rectus	VBICamRec32822_0552	hypothetical_protein
Campylobacter_rectus	VBICamRec32822_0596	Acyl_carrier_protein
Campylobacter_rectus	VBICamRec32822_0611	hypothetical_protein
Campylobacter_rectus	VBICamRec32822_0653	hypothetical_protein
Campylobacter_rectus	VBICamRec32822_0674	hypothetical_protein
Campylobacter_rectus	VBICamRec32822_0738	hypothetical_protein
Campylobacter_rectus	VBICamRec32822_0774	hypothetical_protein
Campylobacter_rectus	VBICamRec32822_0806	hypothetical_protein
Campylobacter_rectus	VBICamRec32822_0807	hypothetical_protein
Campylobacter_rectus	VBICamRec32822_0833	hypothetical_protein
Campylobacter_rectus	VBICamRec32822_0898	hypothetical_protein
Campylobacter_rectus	VBICamRec32822_0969	hypothetical_protein
Campylobacter_rectus	VBICamRec32822_0974	hypothetical_protein
Campylobacter_rectus	VBICamRec32822_0977	hypothetical_protein
Campylobacter_rectus	VBICamRec32822_1030	hypothetical_protein
Campylobacter_rectus	VBICamRec32822_1075	hypothetical_protein
Campylobacter_rectus	VBICamRec32822_1076	hypothetical_protein
Campylobacter_rectus	VBICamRec32822_1108	hypothetical_protein
Campylobacter_rectus	VBICamRec32822_1195	membrane_protein
Campylobacter_rectus	VBICamRec32822_1216	hypothetical_protein
Campylobacter_rectus	VBICamRec32822_1282	hypothetical_protein
Campylobacter_rectus	VBICamRec32822_1297	hypothetical_protein
Campylobacter_rectus	VBICamRec32822_1326	LSU_ribosomal_protein_L34p
Campylobacter_rectus	VBICamRec32822_1383	hypothetical_protein
Campylobacter_rectus	VBICamRec32822_1384	hydrolase
Campylobacter_rectus	VBICamRec32822_1389	hypothetical_protein
Campylobacter_rectus	VBICamRec32822_1390	hypothetical_protein
Campylobacter_rectus	VBICamRec32822_1523	hypothetical_protein
Campylobacter_rectus	VBICamRec32822_1661	hypothetical_protein
Campylobacter_rectus	VBICamRec32822_1674	hypothetical_protein
Campylobacter_rectus	VBICamRec32822_1676	hypothetical_protein
Campylobacter_rectus	VBICamRec32822_1681	Flagellar_biosynthesis_protein_FliQ
Campylobacter_rectus	VBICamRec32822_1721	hypothetical_protein
Campylobacter_rectus	VBICamRec32822_1747	hypothetical_protein
Campylobacter_rectus	VBICamRec32822_1763	hypothetical_protein
Campylobacter_rectus	VBICamRec32822_1771	SSU_ribosomal_protein_S21p
Campylobacter_rectus	VBICamRec32822_1807	hypothetical_protein
Campylobacter_rectus	VBICamRec32822_1850	hypothetical_protein
Campylobacter_rectus	VBICamRec32822_1858	hypothetical_protein
Campylobacter_rectus	VBICamRec32822_1908	hypothetical_protein
Campylobacter_rectus	VBICamRec32822_1919	Aspartyl-tRNA(Asn)_amidotransferase_subunit_C_(EC_6.3.5.6)_Glutamyl-tRNA(Gln)_amidotransferase_subunit_C_(EC_6.3.5.7)
Campylobacter_rectus	VBICamRec32822_1939	hypothetical_protein
Campylobacter_rectus	VBICamRec32822_2014	hypothetical_protein
Campylobacter_rectus	VBICamRec32822_2023	hypothetical_protein
Campylobacter_rectus	VBICamRec32822_2077	hypothetical_protein
Campylobacter_rectus	VBICamRec32822_2081	hypothetical_protein
Campylobacter_rectus	VBICamRec32822_2113	hypothetical_protein
Campylobacter_rectus	VBICamRec32822_2125	hypothetical_protein
Campylobacter_rectus	VBICamRec32822_2137	Carbon_storage_regulator
Campylobacter_rectus	VBICamRec32822_2190	FIG00472438_hypothetical_protein
Campylobacter_rectus	VBICamRec32822_2194	hypothetical_protein
Campylobacter_rectus	VBICamRec32822_2202	hypothetical_protein
Campylobacter_rectus	VBICamRec32822_2206	hypothetical_protein
Campylobacter_rectus	VBICamRec32822_2226	hypothetical_protein
Campylobacter_rectus	VBICamRec32822_2272	hypothetical_protein
Campylobacter_rectus	VBICamRec32822_2283	hypothetical_protein
Campylobacter_rectus	VBICamRec32822_2292	hypothetical_protein
Campylobacter_rectus	VBICamRec32822_2293	hypothetical_protein
Campylobacter_rectus	VBICamRec32822_2337	hypothetical_protein
Campylobacter_rectus	VBICamRec32822_2338	hypothetical_protein
Campylobacter_rectus	VBICamRec32822_2370	hypothetical_protein
Campylobacter_rectus	VBICamRec32822_2388	hypothetical_protein
Campylobacter_rectus	VBICamRec32822_2438	hypothetical_protein
Campylobacter_rectus	VBICamRec32822_2493	FIG00471348_hypothetical_protein
Campylobacter_rectus	VBICamRec32822_2542	hypothetical_protein
Campylobacter_rectus	VBICamRec32822_2548	Cobalt-zinc-cadmium_resistance_protein
Campylobacter_rectus	VBICamRec32822_2554	FIG00472305_hypothetical_protein
Campylobacter_rectus	VBICamRec32822_2571	conserved_hypothetical_protein
Campylobacter_rectus	VBICamRec32822_2618	FIG00472169_hypothetical_protein
Campylobacter_rectus	VBICamRec32822_2620	hypothetical_protein
Campylobacter_rectus	VBICamRec32822_2704	FIG00469399_hypothetical_protein
Campylobacter_rectus	VBICamRec32822_2809	hypothetical_protein
Campylobacter_rectus	VBICamRec32822_2824	hypothetical_protein
Campylobacter_rectus	VBICamRec32822_2825	hypothetical_protein
Campylobacter_rectus	VBICamRec32822_2833	hypothetical_protein
Campylobacter_rectus	VBICamRec32822_2837	hypothetical_protein
Campylobacter_rectus	VBICamRec32822_2853	hypothetical_protein
Campylobacter_rectus	VBICamRec32822_2854	hypothetical_protein
Campylobacter_rectus	VBICamRec32822_2886	hypothetical_protein
Campylobacter_rectus	VBICamRec32822_2950	hypothetical_protein
Campylobacter_rectus	VBICamRec32822_2951	hypothetical_protein
Campylobacter_rectus	VBICamRec32822_2986	hypothetical_protein
Campylobacter_rectus	VBICamRec32822_2992	hypothetical_protein
Campylobacter_rectus	VBICamRec32822_3013	hypothetical_protein
Campylobacter_rectus	VBICamRec32822_3023	hypothetical_protein
Campylobacter_showae	VBICamSho45867_0140	hypothetical_protein
Campylobacter_showae	VBICamSho45867_0430	Iron-sulfur_cluster_assembly_scaffold_protein_NifU
Campylobacter_showae	VBICamSho45867_1536	hypothetical_protein
Campylobacter_showae	VBICamSho45867_1564	ACT_domain_containing_transcriptional_regulators_related_to_gcvR_of_E.coli
Campylobacter_showae	VBICamSho45867_1607	Formate_dehydrogenase_subunit_or_accessory_protein
Campylobacter_showae	VBICamSho45867_1618	hypothetical_protein
Campylobacter_showae	VBICamSho45867_1636	hypothetical_protein
Campylobacter_showae	VBICamSho45867_1735	hypothetical_protein
Campylobacter_showae	VBICamSho45867_1736	hypothetical_protein
Campylobacter_showae	VBICamSho45867_1759	hypothetical_protein
Campylobacter_showae	VBICamSho45867_1964	hypothetical_protein
Campylobacter_showae	VBICamSho45867_2078	FIG00472305_hypothetical_protein
Campylobacter_showae	VBICamSho45867_2118	hypothetical_protein
Campylobacter_showae	VBICamSho45867_2129	hypothetical_protein
Campylobacter_showae	VBICamSho45867_2251	FIG00470673_hypothetical_protein
Eubacterium_nodatum	VBIEubNod238365_0087	hypothetical_protein
Eubacterium_nodatum	VBIEubNod238365_0124	PlcB_ORFX_ORFP_ORFB_ORFA_ldh_gene
Eubacterium_nodatum	VBIEubNod238365_0203	ATP_synthase_C_chain
Eubacterium_nodatum	VBIEubNod238365_0223	hypothetical_protein
Eubacterium_nodatum	VBIEubNod238365_0226	hypothetical_protein
Eubacterium_nodatum	VBIEubNod238365_0300	LSU_ribosomal_protein_L32p
Eubacterium_nodatum	VBIEubNod238365_0314	hypothetical_protein
Eubacterium_nodatum	VBIEubNod238365_0325	hypothetical_protein
Eubacterium_nodatum	VBIEubNod238365_0393	hypothetical_protein
Eubacterium_nodatum	VBIEubNod238365_0406	hypothetical_protein
Eubacterium_nodatum	VBIEubNod238365_0407	hypothetical_protein
Eubacterium_nodatum	VBIEubNod238365_0438	LSU_ribosomal_protein_L33p_LSU_ribosomal_protein_L33p_zinc-dependent
Eubacterium_nodatum	VBIEubNod238365_0439	hypothetical_protein
Eubacterium_nodatum	VBIEubNod238365_0472	Heptaprenyl_diphosphate_synthase_component_I
Eubacterium_nodatum	VBIEubNod238365_0475	hypothetical_protein
Eubacterium_nodatum	VBIEubNod238365_0480	hypothetical_protein
Eubacterium_nodatum	VBIEubNod238365_0495	hypothetical_protein
Eubacterium_nodatum	VBIEubNod238365_0529	Mobilization_protein
Eubacterium_nodatum	VBIEubNod238365_0530	replication_initiator_protein_A
Eubacterium_nodatum	VBIEubNod238365_0541	hypothetical_protein
Eubacterium_nodatum	VBIEubNod238365_0544	hypothetical_protein
Eubacterium_nodatum	VBIEubNod238365_0630	hypothetical_protein
Eubacterium_nodatum	VBIEubNod238365_0653	hypothetical_protein
Eubacterium_nodatum	VBIEubNod238365_0654	hypothetical_protein
Eubacterium_nodatum	VBIEubNod238365_0834	hypothetical_protein
Eubacterium_nodatum	VBIEubNod238365_0838	hypothetical_protein
Eubacterium_nodatum	VBIEubNod238365_0857	Lysine_2_3-aminomutase_(EC_5.4.3.2)
Eubacterium_nodatum	VBIEubNod238365_0864	hypothetical_protein
Eubacterium_nodatum	VBIEubNod238365_1060	hypothetical_protein
Eubacterium_nodatum	VBIEubNod238365_1071	Retron-type_RNA-directed_DNA_polymerase_(EC_2.7.7.49)
Eubacterium_nodatum	VBIEubNod238365_1139	Chorismate_mutase_I_Prephenate_dehydratase_AroHI_PheAIp_ACT_domain
Eubacterium_nodatum	VBIEubNod238365_1180	hypothetical_protein
Eubacterium_nodatum	VBIEubNod238365_1236	hypothetical_protein
Eubacterium_nodatum	VBIEubNod238365_1290	LSU_ribosomal_protein_L27p
Eubacterium_nodatum	VBIEubNod238365_1383	hypothetical_protein
Eubacterium_nodatum	VBIEubNod238365_1384	hypothetical_protein
Eubacterium_nodatum	VBIEubNod238365_1387	hypothetical_protein
Eubacterium_nodatum	VBIEubNod238365_1416	SSU_ribosomal_protein_S16p
Eubacterium_nodatum	VBIEubNod238365_1587	hypothetical_protein
Eubacterium_nodatum	VBIEubNod238365_1607	hypothetical_protein
Eubacterium_nodatum	VBIEubNod238365_1624	hypothetical_protein
Eubacterium_nodatum	VBIEubNod238365_1649	hypothetical_protein
Eubacterium_nodatum	VBIEubNod238365_1664	hypothetical_protein
Eubacterium_nodatum	VBIEubNod238365_1694	hypothetical_protein
Fusobacterium_nucleatum	VBIFusNuc113593_0318	FIG139598_Potential_ribosomal_protein
Fusobacterium_nucleatum	VBIFusNuc113593_0319	LSU_ribosomal_protein_L21p
Fusobacterium_nucleatum	VBIFusNuc113593_1488	Hypothetical_Cytosolic_Protein
Fusobacterium_nucleatum	VBIFusNuc113593_1920	LSU_ribosomal_protein_L33p
Fusobacterium_nucleatum	VBIFusNuc122357_0110	Prolipoprotein_diacylglyceryltransferase
Fusobacterium_nucleatum	VBIFusNuc122357_0130	LSU_ribosomal_protein_L29p_(L35e)
Fusobacterium_nucleatum	VBIFusNuc122357_0438	Endoribonuclease_L-PSP
Fusobacterium_nucleatum	VBIFusNuc122357_0495	DNA-directed_RNA_polymerase_omega_subunit_(EC_2.7.7.6)
Fusobacterium_nucleatum	VBIFusNuc122357_0511	hypothetical_protein
Fusobacterium_nucleatum	VBIFusNuc122357_0675	Ethanolamine_utilization_protein_similar_to_PduA_PduJ
Fusobacterium_nucleatum	VBIFusNuc122357_0721	Mobile_element_protein
Fusobacterium_nucleatum	VBIFusNuc122357_0992	Type_III_restriction-modification_system_methylation_subunit_(EC_2.1.1.72)
Fusobacterium_nucleatum	VBIFusNuc122357_1447	hypothetical_protein
Fusobacterium_nucleatum	VBIFusNuc122357_1588	DNA-binding_protein_HU
Fusobacterium_nucleatum	VBIFusNuc129935_0598	MloA
Fusobacterium_nucleatum	VBIFusNuc129935_0748	hypothetical_protein
Fusobacterium_nucleatum	VBIFusNuc129935_1052	conserved_hypothetical_protein
Fusobacterium_nucleatum	VBIFusNuc129935_1223	Transposase
Fusobacterium_nucleatum	VBIFusNuc129935_1224	Transposase
Fusobacterium_nucleatum	VBIFusNuc129935_1225	hypothetical_protein
Fusobacterium_nucleatum	VBIFusNuc129935_1311	hypothetical_protein
Fusobacterium_nucleatum	VBIFusNuc129935_1312	FIG00668739_hypothetical_protein
Fusobacterium_nucleatum	VBIFusNuc129935_1436	FIG00670251_hypothetical_protein
Fusobacterium_nucleatum	VBIFusNuc129935_1484	Protein_of_unknown_function_identified_by_role_in_sporulation_(SpoVG)
Fusobacterium_nucleatum	VBIFusNuc129935_1828	Hemolysin
Fusobacterium_nucleatum	VBIFusNuc129935_2059	Preprotein_translocase_subunit_SecG_(TC_3.A.5.1.1)
Fusobacterium_nucleatum	VBIFusNuc158391_0061	FIG00668774_hypothetical_protein
Fusobacterium_nucleatum	VBIFusNuc158391_0157	Galactose_methyl_galactoside_ABC_transport_system_D-galactose-binding_periplasmic_protein_MglB_(TC_3.A.1.2.3)
Fusobacterium_nucleatum	VBIFusNuc158391_0241	FIG00671352_hypothetical_protein
Fusobacterium_nucleatum	VBIFusNuc158391_1149	DNA-binding_protein_HU
Fusobacterium_nucleatum	VBIFusNuc158391_1878	hypothetical_protein
Fusobacterium_nucleatum	VBIFusNuc158391_1945	Transcriptional_regulator_DeoR_family
Fusobacterium_nucleatum	VBIFusNuc158391_1949	hypothetical_protein
Fusobacterium_nucleatum	VBIFusNuc158391_2302	FIG00670375_hypothetical_protein
Fusobacterium_nucleatum	VBIFusNuc158391_2388	hypothetical_protein
Fusobacterium_nucleatum	VBIFusNuc247698_0087	Cell_division_topological_specificity_factor_MinE
Fusobacterium_nucleatum	VBIFusNuc247698_0380	CDP-diacylglycerol--glycerol-3-phosphate_3-phosphatidyltransferase_(EC_2.7.8.5)
Fusobacterium_nucleatum	VBIFusNuc247698_0749	DNA-binding_protein_HU
Fusobacterium_nucleatum	VBIFusNuc247698_1403	unknown
Fusobacterium_nucleatum	VBIFusNuc247698_1521	hypothetical_protein
Fusobacterium_nucleatum	VBIFusNuc72376_0268	Ribosome_recycling_factor
Fusobacterium_nucleatum	VBIFusNuc72376_0576	Electron_transport_complex_protein_RnfC
Fusobacterium_nucleatum	VBIFusNuc72376_0608	Phosphocarrier_protein_of_PTS_system
Fusobacterium_nucleatum	VBIFusNuc72376_0635	Transcriptional_regulator_MarR_family
Fusobacterium_nucleatum	VBIFusNuc72376_0728	3-ketoacyl-CoA_thiolase_(EC_2.3.1.16)_Acetyl-CoA_acetyltransferase_(EC_2.3.1.9)
Fusobacterium_nucleatum	VBIFusNuc72376_1094	SSU_ribosomal_protein_S15p_(S13e)
Fusobacterium_nucleatum	VBIFusNuc72376_1241	Phage_protein
Fusobacterium_nucleatum	VBIFusNuc72376_1253	hypothetical_protein
Fusobacterium_nucleatum	VBIFusNuc72376_1407	Zinc-transporting_ATPase
Fusobacterium_nucleatum	VBIFusNuc72376_1419	Periplasmic_hemin-binding_protein
Fusobacterium_nucleatum	VBIFusNuc72376_1533	hypothetical_protein
Fusobacterium_nucleatum	VBIFusNuc72376_1607	Chorismate_mutase_I_(EC_5.4.99.5)
Fusobacterium_nucleatum	VBIFusNuc72376_1671	Citrate_lyase_gamma_chain_acyl_carrier_protein_(EC_4.1.3.6)
Fusobacterium_nucleatum	VBIFusNuc72376_2019	Translation_initiation_factor_1
Fusobacterium_nucleatum	VBIFusNuc72376_2044	Exodeoxyribonuclease_V_beta_chain_(EC_3.1.11.5)
Fusobacterium_nucleatum	VBIFusNuc72376_2219	hypothetical_protein
Fusobacterium_periodonticum	VBIFusPer130431_0390	NAD(P)H_oxidoreductase_YRKL_(EC_1.6.99.-)_Putative_NADPH-quinone_reductase_(modulator_of_drug_activity_B)_Flavodoxin_2
Fusobacterium_periodonticum	VBIFusPer130431_1082	FIG00670654_hypothetical_protein
Fusobacterium_periodonticum	VBIFusPer130431_1620	FIG00668539_hypothetical_protein
Fusobacterium_periodonticum	VBIFusPer130431_1688	Hypothetical_Cytosolic_Protein
Fusobacterium_periodonticum	VBIFusPer130431_1720	hypothetical_protein
Fusobacterium_periodonticum	VBIFusPer130431_2265	FIG00668121_hypothetical_protein
Fusobacterium_periodonticum	VBIFusPer27599_1556	FIG00668969_hypothetical_protein
Fusobacterium_periodonticum	VBIFusPer27599_1708	hypothetical_protein
Fusobacterium_periodonticum	VBIFusPer27599_1768	FIG00671563_hypothetical_protein
Fusobacterium_periodonticum	VBIFusPer27599_2266	hypothetical_protein
Fusobacterium_periodonticum	VBIFusPer27599_2278	hypothetical_protein
Parvimonas_micra	VBIParMic42033_0070	hypothetical_protein
Parvimonas_micra	VBIParMic42033_0125	Acylamino-acid-releasing_enzyme_(EC_3.4.19.1)
Parvimonas_micra	VBIParMic42033_0301	Acyl-phosphate_glycerol-3-phosphate_O-acyltransferase_PlsY
Parvimonas_micra	VBIParMic42033_0374	protein_from_nitrogen_regulatory_protein_P-II_(GLNB)_family_ortholog_YAAQ_B._subtilis
Parvimonas_micra	VBIParMic42033_0380	adhesin_protein
Parvimonas_micra	VBIParMic42033_0437	Glycerol_kinase_(EC_2.7.1.30)
Parvimonas_micra	VBIParMic42033_0446	Arsenate_reductase_(EC_1.20.4.1)
Parvimonas_micra	VBIParMic42033_0527	hypothetical_protein
Parvimonas_micra	VBIParMic42033_0554	FIG01116244_hypothetical_protein
Parvimonas_micra	VBIParMic42033_0576	hypothetical_protein
Parvimonas_micra	VBIParMic42033_0734	Sodium_glycine_symporter_GlyP
Parvimonas_micra	VBIParMic42033_0759	AzlC-like
Parvimonas_micra	VBIParMic42033_0767	NADP-dependent_malic_enzyme_(EC_1.1.1.40)
Parvimonas_micra	VBIParMic42033_0770	no_significant_homology.
Parvimonas_micra	VBIParMic42033_0794	LemA_protein
Parvimonas_micra	VBIParMic42033_0795	hypothetical_protein
Parvimonas_micra	VBIParMic42033_0832	V-type_ATP_synthase_subunit_I_(EC_3.6.3.14)
Parvimonas_micra	VBIParMic42033_0853	Translation_elongation_factor_G-related_protein
Parvimonas_micra	VBIParMic42033_0909	Zinc_ABC_transporter_periplasmic-binding_protein_ZnuA
Parvimonas_micra	VBIParMic42033_0937	DNA-directed_RNA_polymerase_omega_subunit_(EC_2.7.7.6)
Parvimonas_micra	VBIParMic42033_0995	hypothetical_protein
Parvimonas_micra	VBIParMic42033_1009	hypothetical_protein
Parvimonas_micra	VBIParMic42033_1011	Alkyl_sulfatase_(EC_3.1.6.-)
Parvimonas_micra	VBIParMic42033_1028	hypothetical_protein
Parvimonas_micra	VBIParMic42033_1088	hypothetical_protein
Parvimonas_micra	VBIParMic42033_1189	LSU_ribosomal_protein_L33p
Parvimonas_micra	VBIParMic42033_1282	DUF819_domain-containing_protein
Parvimonas_micra	VBIParMic42033_1301	hypothetical_protein
Parvimonas_micra	VBIParMic42033_1320	Aminopeptidase_S_(Leu_Val_Phe_Tyr_preference)_(EC_3.4.11.24)
Parvimonas_micra	VBIParMic42033_1395	Sarcosine_oxidase_alpha_subunit_(EC_1.5.3.1)
Parvimonas_micra	VBIParMic42033_1403	Glycine_sarcosine_betaine_reductase_component_C_chain_1
Parvimonas_micra	VBIParMic42033_1485	SSU_ribosomal_protein_S15p_(S13e)
Parvimonas_micra	VBIParMic42033_1564	Lipoprotein_signal_peptidase_(EC_3.4.23.36)
Prevotella_intermedia	VBIPreInt119176_0032	hypothetical_protein
Prevotella_intermedia	VBIPreInt119176_0086	hypothetical_protein
Prevotella_intermedia	VBIPreInt119176_0110	hypothetical_protein
Prevotella_intermedia	VBIPreInt119176_0143	hypothetical_protein
Prevotella_intermedia	VBIPreInt119176_0201	hypothetical_protein
Prevotella_intermedia	VBIPreInt119176_0253	hypothetical_protein
Prevotella_intermedia	VBIPreInt119176_0254	hypothetical_protein
Prevotella_intermedia	VBIPreInt119176_0286	hypothetical_protein
Prevotella_intermedia	VBIPreInt119176_0305	hypothetical_protein
Prevotella_intermedia	VBIPreInt119176_0332	hypothetical_protein
Prevotella_intermedia	VBIPreInt119176_0340	hypothetical_protein
Prevotella_intermedia	VBIPreInt119176_0350	hypothetical_protein
Prevotella_intermedia	VBIPreInt119176_0351	hypothetical_protein
Prevotella_intermedia	VBIPreInt119176_0365	hypothetical_protein
Prevotella_intermedia	VBIPreInt119176_0433	hypothetical_protein
Prevotella_intermedia	VBIPreInt119176_0442	Rubredoxin
Prevotella_intermedia	VBIPreInt119176_0451	hypothetical_protein
Prevotella_intermedia	VBIPreInt119176_0468	hypothetical_protein
Prevotella_intermedia	VBIPreInt119176_0470	hypothetical_protein
Prevotella_intermedia	VBIPreInt119176_0473	hypothetical_protein
Prevotella_intermedia	VBIPreInt119176_0502	hypothetical_protein
Prevotella_intermedia	VBIPreInt119176_0528	hypothetical_protein
Prevotella_intermedia	VBIPreInt119176_0529	hypothetical_protein
Prevotella_intermedia	VBIPreInt119176_0532	hypothetical_protein
Prevotella_intermedia	VBIPreInt119176_0533	hypothetical_protein
Prevotella_intermedia	VBIPreInt119176_0607	hypothetical_protein
Prevotella_intermedia	VBIPreInt119176_0728	hypothetical_protein
Prevotella_intermedia	VBIPreInt119176_0780	hypothetical_protein
Prevotella_intermedia	VBIPreInt119176_0880	hypothetical_protein
Prevotella_intermedia	VBIPreInt119176_0974	hypothetical_protein
Prevotella_intermedia	VBIPreInt119176_0992	hypothetical_protein
Prevotella_intermedia	VBIPreInt119176_1078	hypothetical_protein
Prevotella_intermedia	VBIPreInt119176_1079	hypothetical_protein
Prevotella_intermedia	VBIPreInt119176_1103	hypothetical_protein
Prevotella_intermedia	VBIPreInt119176_1154	DNA-binding_protein_HU-beta
Prevotella_intermedia	VBIPreInt119176_1198	hypothetical_protein
Prevotella_intermedia	VBIPreInt119176_1267	hypothetical_protein
Prevotella_intermedia	VBIPreInt119176_1304	hypothetical_protein
Prevotella_intermedia	VBIPreInt119176_1355	FIG00939849_hypothetical_protein
Prevotella_intermedia	VBIPreInt119176_1356	Integrase
Prevotella_intermedia	VBIPreInt119176_1384	hypothetical_protein
Prevotella_intermedia	VBIPreInt119176_1396	hypothetical_protein
Prevotella_intermedia	VBIPreInt119176_1424	LSU_ribosomal_protein_L2p_(L8e)
Prevotella_intermedia	VBIPreInt119176_1438	LSU_ribosomal_protein_L30p_(L7e)
Prevotella_intermedia	VBIPreInt119176_1479	hypothetical_protein
Prevotella_intermedia	VBIPreInt119176_1515	Queuosine_Biosynthesis_QueC_ATPase
Prevotella_intermedia	VBIPreInt119176_1530	hypothetical_protein
Prevotella_intermedia	VBIPreInt119176_1586	hypothetical_protein
Prevotella_intermedia	VBIPreInt119176_1598	hypothetical_protein
Prevotella_intermedia	VBIPreInt119176_1606	hypothetical_protein
Prevotella_intermedia	VBIPreInt119176_1641	hypothetical_protein
Prevotella_intermedia	VBIPreInt119176_1687	hypothetical_protein
Prevotella_intermedia	VBIPreInt119176_1776	hypothetical_protein
Prevotella_intermedia	VBIPreInt119176_1808	hypothetical_protein
Prevotella_intermedia	VBIPreInt119176_1830	hypothetical_protein
Prevotella_intermedia	VBIPreInt119176_1833	hypothetical_protein
Prevotella_intermedia	VBIPreInt119176_1878	hypothetical_protein
Prevotella_intermedia	VBIPreInt119176_2030	SSU_ribosomal_protein_S6p
Prevotella_intermedia	VBIPreInt119176_2044	hypothetical_protein
Prevotella_intermedia	VBIPreInt119176_2058	hypothetical_protein
Prevotella_intermedia	VBIPreInt119176_2145	FIG00937877_hypothetical_protein
Prevotella_intermedia	VBIPreInt119176_2159	hypothetical_protein
Prevotella_intermedia	VBIPreInt119176_2169	hypothetical_protein
Prevotella_intermedia	VBIPreInt119176_2171	hypothetical_protein
Prevotella_intermedia	VBIPreInt119176_2210	hypothetical_protein
Prevotella_intermedia	VBIPreInt119176_2223	hypothetical_protein
Prevotella_intermedia	VBIPreInt119176_2303	hypothetical_protein
Prevotella_intermedia	VBIPreInt119176_2370	Phosphatidylserine_decarboxylase_(EC_4.1.1.65)
Prevotella_intermedia	VBIPreInt119176_2403	lipoprotein_putative
Prevotella_intermedia	VBIPreInt119176_2419	hypothetical_protein
Prevotella_nigrescens	VBIPreNig185369_0001	hypothetical_protein
Prevotella_nigrescens	VBIPreNig185369_0009	hypothetical_protein
Prevotella_nigrescens	VBIPreNig185369_0054	hypothetical_protein
Prevotella_nigrescens	VBIPreNig185369_0067	hypothetical_protein
Prevotella_nigrescens	VBIPreNig185369_0156	hypothetical_protein
Prevotella_nigrescens	VBIPreNig185369_0172	hypothetical_protein
Prevotella_nigrescens	VBIPreNig185369_0195	heavy-metal-associated_domain_protein
Prevotella_nigrescens	VBIPreNig185369_0320	hypothetical_protein
Prevotella_nigrescens	VBIPreNig185369_0321	hypothetical_protein
Prevotella_nigrescens	VBIPreNig185369_0396	Alkyl_hydroperoxide_reductase_protein_C_(EC_1.6.4.-)
Prevotella_nigrescens	VBIPreNig185369_0427	hypothetical_protein
Prevotella_nigrescens	VBIPreNig185369_0483	hypothetical_protein
Prevotella_nigrescens	VBIPreNig185369_0544	hypothetical_protein
Prevotella_nigrescens	VBIPreNig185369_0546	G_T_U_mismatch-specific_uracil_thymine_DNA-glycosylase
Prevotella_nigrescens	VBIPreNig185369_0567	hypothetical_protein
Prevotella_nigrescens	VBIPreNig185369_0680	Heat_shock_protein_60_family_co-chaperone_GroES
Prevotella_nigrescens	VBIPreNig185369_0753	hypothetical_protein
Prevotella_nigrescens	VBIPreNig185369_0803	hypothetical_protein
Prevotella_nigrescens	VBIPreNig185369_0817	SSU_ribosomal_protein_S15p_(S13e)
Prevotella_nigrescens	VBIPreNig185369_0832	hypothetical_protein
Prevotella_nigrescens	VBIPreNig185369_1014	hypothetical_protein
Prevotella_nigrescens	VBIPreNig185369_1146	hypothetical_protein
Prevotella_nigrescens	VBIPreNig185369_1168	Possible_exported_heavy-metal_binding_protein
Prevotella_nigrescens	VBIPreNig185369_1175	FIG00936814_hypothetical_protein
Prevotella_nigrescens	VBIPreNig185369_1201	IS256_family_transposase
Prevotella_nigrescens	VBIPreNig185369_1235	hypothetical_protein
Prevotella_nigrescens	VBIPreNig185369_1255	hypothetical_protein
Prevotella_nigrescens	VBIPreNig185369_1265	hypothetical_protein
Prevotella_nigrescens	VBIPreNig185369_1310	hypothetical_protein
Prevotella_nigrescens	VBIPreNig185369_1377	hypothetical_protein
Prevotella_nigrescens	VBIPreNig185369_1424	hypothetical_protein
Prevotella_nigrescens	VBIPreNig185369_1494	hypothetical_protein
Prevotella_nigrescens	VBIPreNig185369_1505	hypothetical_protein
Prevotella_nigrescens	VBIPreNig185369_1526	hypothetical_protein
Prevotella_nigrescens	VBIPreNig185369_1537	hypothetical_protein
Prevotella_nigrescens	VBIPreNig185369_1595	hypothetical_protein
Prevotella_nigrescens	VBIPreNig185369_1617	hypothetical_protein
Prevotella_nigrescens	VBIPreNig185369_1736	SSU_ribosomal_protein_S20p
Prevotella_nigrescens	VBIPreNig185369_1859	hypothetical_protein
Prevotella_nigrescens	VBIPreNig185369_1916	hypothetical_protein
Prevotella_nigrescens	VBIPreNig185369_1930	molybdopterin_converting_factor
Prevotella_nigrescens	VBIPreNig185369_1933	hypothetical_protein
Prevotella_nigrescens	VBIPreNig185369_1934	hypothetical_protein
Prevotella_nigrescens	VBIPreNig185369_2008	hypothetical_protein
Prevotella_nigrescens	VBIPreNig185369_2042	FIG00937325_hypothetical_protein
Prevotella_nigrescens	VBIPreNig185369_2088	hypothetical_protein
Prevotella_nigrescens	VBIPreNig185369_2103	hypothetical_protein
Prevotella_nigrescens	VBIPreNig185369_2111	3-deoxy-D-manno-octulosonate_8-phosphate_phosphatase_(EC_3.1.3.45)
Prevotella_nigrescens	VBIPreNig185369_2125	hypothetical_protein
Prevotella_nigrescens	VBIPreNig185369_2148	FIG00937778_hypothetical_protein
Prevotella_nigrescens	VBIPreNig185369_2149	LSU_ribosomal_protein_L33p
Prevotella_nigrescens	VBIPreNig185369_2206	hypothetical_protein
Prevotella_nigrescens	VBIPreNig185369_2213	hypothetical_protein
Prevotella_nigrescens	VBIPreNig185369_2217	hypothetical_protein
Prevotella_nigrescens	VBIPreNig185369_2223	hypothetical_protein
Prevotella_nigrescens	VBIPreNig185369_2235	hypothetical_protein
Prevotella_nigrescens	VBIPreNig185369_2305	hypothetical_protein
Streptococcus_constellatus	VBIStrCon222224_0031	Hypothetical_protein_in_cluster_with_Ecs_transporter_(in_Streptococci)
Streptococcus_constellatus	VBIStrCon222224_0032	Cell_envelope-associated_transcriptional_attenuator_LytR-CpsA-Psr_subfamily_F2_(as_in_PMID19099556)
Streptococcus_constellatus	VBIStrCon222224_0041	Putative_regulator_of_the_mannose_operon_ManO
Streptococcus_constellatus	VBIStrCon222224_0091	Two_component_system_response_regulator_CiaR
Streptococcus_constellatus	VBIStrCon222224_0101	Cytoplasmic_hypothetical_protein_DUF199_a_subgroup
Streptococcus_constellatus	VBIStrCon222224_0131	Alkylphosphonate_utilization_operon_protein_PhnA
Streptococcus_constellatus	VBIStrCon222224_0137	Ribonuclease_P_protein_component_(EC_3.1.26.5)
Streptococcus_constellatus	VBIStrCon222224_0140	hypothetical_protein
Streptococcus_constellatus	VBIStrCon222224_0159	hypothetical_protein
Streptococcus_constellatus	VBIStrCon222224_0162	methylated-DNA--protein-cysteine_methyltransferase
Streptococcus_constellatus	VBIStrCon222224_0170	Segregation_and_condensation_protein_B
Streptococcus_constellatus	VBIStrCon222224_0176	Glutamate_racemase_(EC_5.1.1.3)
Streptococcus_constellatus	VBIStrCon222224_0182	Inner_membrane_protein_translocase_component_YidC_OxaA_protein
Streptococcus_constellatus	VBIStrCon222224_0268	Voltage-gated_chloride_channel_family_protein
Streptococcus_constellatus	VBIStrCon222224_0281	DNA_primase_(EC_2.7.7.-)
Streptococcus_constellatus	VBIStrCon222224_0311	Dihydroorotase_(EC_3.5.2.3)
Streptococcus_constellatus	VBIStrCon222224_0321	3'-to-5'_exoribonuclease_RNase_R
Streptococcus_constellatus	VBIStrCon222224_0345	FIG01114318_hypothetical_protein
Streptococcus_constellatus	VBIStrCon222224_0396	conjugative_transposon_hypothetical_protein
Streptococcus_constellatus	VBIStrCon222224_0443	Histidine_protein_kinase
Streptococcus_constellatus	VBIStrCon222224_0473	Pyruvate_formate-lyase_(EC_2.3.1.54)
Streptococcus_constellatus	VBIStrCon222224_0475	PTS_system_cellobiose-specific_IIB_component_(EC_2.7.1.69)
Streptococcus_constellatus	VBIStrCon222224_0476	PTS_system_cellobiose-specific_IIA_component_(EC_2.7.1.69)
Streptococcus_constellatus	VBIStrCon222224_0485	hypothetical_protein
Streptococcus_constellatus	VBIStrCon222224_0489	FIG01117589_hypothetical_protein
Streptococcus_constellatus	VBIStrCon222224_0498	hypothetical_protein
Streptococcus_constellatus	VBIStrCon222224_0514	Glutaredoxin-like_protein_NrdH_required_for_reduction_of_Ribonucleotide_reductase_class_Ib
Streptococcus_constellatus	VBIStrCon222224_0515	Ribonucleotide_reductase_of_class_Ib_(aerobic)_alpha_subunit_(EC_1.17.4.1)
Streptococcus_constellatus	VBIStrCon222224_0519	Transcriptional_regulator_XRE_family_putative
Streptococcus_constellatus	VBIStrCon222224_0524	COG4123_Predicted_O-methyltransferase
Streptococcus_constellatus	VBIStrCon222224_0554	ATP-dependent_Clp_protease_ATP-binding_subunit_ClpA
Streptococcus_constellatus	VBIStrCon222224_0567	tRNA-specific_adenosine-34_deaminase_(EC_3.5.4.-)
Streptococcus_constellatus	VBIStrCon222224_0602	Phosphoglycerate_mutase_(EC_5.4.2.1)
Streptococcus_constellatus	VBIStrCon222224_0638	hypothetical_protein
Streptococcus_constellatus	VBIStrCon222224_0655	Arginyl-tRNA_synthetase_(EC_6.1.1.19)
Streptococcus_constellatus	VBIStrCon222224_0673	Lactate_2-monooxygenase_(EC_1.13.12.4)
Streptococcus_constellatus	VBIStrCon222224_0720	DNA_replication_intiation_control_protein_YabA
Streptococcus_constellatus	VBIStrCon222224_0727	Methionyl-tRNA_synthetase_(EC_6.1.1.10)
Streptococcus_constellatus	VBIStrCon222224_0732	hypothetical_protein
Streptococcus_constellatus	VBIStrCon222224_0751	Permease
Streptococcus_constellatus	VBIStrCon222224_0761	UDP-N-acetylglucosamine--N-acetylmuramyl-(pentapeptide)_pyrophosphoryl-undecaprenol_N-acetylglucosamine_transferase_(EC_2.4.1.227)
Streptococcus_constellatus	VBIStrCon222224_0823	hydrolase_haloacid_dehalogenase-like_family
Streptococcus_constellatus	VBIStrCon222224_0827	hypothetical_protein
Streptococcus_constellatus	VBIStrCon222224_0836	Acetolactate_synthase_catabolic_(EC_2.2.1.6)
Streptococcus_constellatus	VBIStrCon222224_0875	Sodium-dependent_phosphate_transporter
Streptococcus_constellatus	VBIStrCon222224_0876	Ribosome-binding_factor_A
Streptococcus_constellatus	VBIStrCon222224_0878	ribosomal_protein_L7Ae_family_protein
Streptococcus_constellatus	VBIStrCon222224_0886	hypothetical_protein
Streptococcus_constellatus	VBIStrCon222224_0892	YgjD_Kae1_Qri7_family_required_for_threonylcarbamoyladenosine_(t(6)A)_formation_in_tRNA
Streptococcus_constellatus	VBIStrCon222224_0919	Prolyl-tRNA_synthetase_(EC_6.1.1.15)
Streptococcus_constellatus	VBIStrCon222224_1003	Guanylate_kinase_(EC_2.7.4.8)
Streptococcus_constellatus	VBIStrCon222224_1008	Hypothetical_protein_SPy1643
Streptococcus_constellatus	VBIStrCon222224_1015	NAD_synthetase_(EC_6.3.1.5)
Streptococcus_constellatus	VBIStrCon222224_1046	Fructose-bisphosphate_aldolase_class_II_(EC_4.1.2.13)
Streptococcus_constellatus	VBIStrCon222224_1078	Potassium_uptake_protein_integral_membrane_component_KtrB
Streptococcus_constellatus	VBIStrCon222224_1138	hypothetical_protein
Streptococcus_constellatus	VBIStrCon222224_1142	5'-methylthioadenosine_nucleosidase_(EC_3.2.2.16)_S-adenosylhomocysteine_nucleosidase_(EC_3.2.2.9)
Streptococcus_constellatus	VBIStrCon222224_1242	hypothetical_protein
Streptococcus_constellatus	VBIStrCon222224_1278	contains_glycosyl_transferase_family_2_region
Streptococcus_constellatus	VBIStrCon222224_1306	SSU_ribosomal_protein_S15p_(S13e)
Streptococcus_constellatus	VBIStrCon222224_1312	membrane_protein
Streptococcus_constellatus	VBIStrCon222224_1364	tRNA_(5-methylaminomethyl-2-thiouridylate)-methyltransferase_(EC_2.1.1.61)
Streptococcus_constellatus	VBIStrCon222224_1405	Predicted_PTS_system_galactosamine-specific_IIA_component_(EC_2.7.1.69)
Streptococcus_constellatus	VBIStrCon222224_1418	Low_molecular_weight_protein_tyrosine_phosphatase_(EC_3.1.3.48)
Streptococcus_constellatus	VBIStrCon222224_1429	FIG01114161_hypothetical_protein
Streptococcus_constellatus	VBIStrCon222224_1432	Transcriptional_regulator_RpiR_family_(phosphosugar-binding)_putative
Streptococcus_constellatus	VBIStrCon222224_1445	hypothetical_protein
Streptococcus_constellatus	VBIStrCon222224_1447	FIG01115091_hypothetical_protein
Streptococcus_constellatus	VBIStrCon222224_1462	Substrate-specific_component_BL0695_of_predicted_ECF_transporter
Streptococcus_constellatus	VBIStrCon222224_1482	FIG00529559_hypothetical_protein
Streptococcus_constellatus	VBIStrCon222224_1497	DNA-directed_RNA_polymerase_alpha_subunit_(EC_2.7.7.6)
Streptococcus_constellatus	VBIStrCon222224_1505	SSU_ribosomal_protein_S5p_(S2e)
Streptococcus_constellatus	VBIStrCon222224_1525	FIG01114116_hypothetical_protein
Streptococcus_constellatus	VBIStrCon222224_1527	tRNA-guanine_transglycosylase_(EC_2.4.2.29)
Streptococcus_constellatus	VBIStrCon222224_1538	Two-component_response_regulator_SA14-24
Streptococcus_constellatus	VBIStrCon222224_1567	hypothetical_protein
Streptococcus_constellatus	VBIStrCon222224_1572	Putative_Holliday_junction_resolvase_(EC_3.1.-.-)
Streptococcus_constellatus	VBIStrCon222224_1583	Lysyl_aminopeptidase_(EC_3.4.11.15)
Streptococcus_constellatus	VBIStrCon222224_1659	Phosphopantothenoylcysteine_synthetase_(EC_6.3.2.5)
Streptococcus_constellatus	VBIStrCon222224_1676	5-formyltetrahydrofolate_cyclo-ligase_(EC_6.3.3.2)
Streptococcus_constellatus	VBIStrCon222224_1719	Hydroxymethylglutaryl-CoA_reductase_(EC_1.1.1.34)
Streptococcus_constellatus	VBIStrCon222224_1739	LSU_ribosomal_protein_L20p
Streptococcus_constellatus	VBIStrCon222224_1744	Ferredoxin
Streptococcus_constellatus	VBIStrCon222224_1786	hypothetical_protein
Streptococcus_constellatus	VBIStrCon222224_1795	Glucose-1-phosphate_thymidylyltransferase_(EC_2.7.7.24)
