# Supplementary material for: Functional signatures of oral dysbiosis during periodontitis progression revealed by microbial metatranscriptome analysis
Source: Genome Med. 2015 Apr 27;7(1):27. doi: 10.1186/s13073-015-0153-3 (PMC4410737; doi:10.1186/s13073-015-0153-3)
Supplement: Additional file 8: Table S6. — Upregulated virulence factors in highly active members of the community in progressing sites. Other members of the community, usually not considered pathogens, showed a large number of putative virulence factors being upregulated during periodontitis progression and at baseline of progressing sites. Here we summarized the results showing the species whose upregulation of putative virulence factors was high, along with locus ID and annotation of the genes according to PATRIC (See Methods). [file 13073_2015_153_MOESM8_ESM.xls]

## Sheet: Inactive baseline vs. Active baseline
Table S6. Up-regulated virulence factors in highly active members of the community in progressing sites.
Other members of the community, usually not considered pathogens, showed a large number of putative virulence factors being up-regulated during periodontitis progression and at baseline of progressing sites.
Here we sumarized the results showing the species whose up-regulation of putative virulence factors was high, along with locus ID and annotation of the genes according to PATRIC (See Materials and Methods).
Species	Locus ID	Annotation (PATRIC,HOMD,JCVI)
Pseudomonas fluorescens	VBIPseFlu44242_0597	Urease_gamma_subunit_(EC_3.5.1.5)
Pseudomonas fluorescens	VBIPseFlu44242_1336	Alcohol_dehydrogenase_(EC_1.1.1.1)
Pseudomonas fluorescens	VBIPseFlu44242_1537	Glucose-1-phosphate_cytidylyltransferase_(EC_2.7.7.33)
Pseudomonas fluorescens	VBIPseFlu44242_1543	Cephalosporin_hydroxylase
Pseudomonas fluorescens	VBIPseFlu44242_1580	Flagellar_biosynthesis_protein_FliQ
Pseudomonas fluorescens	VBIPseFlu44242_1582	Flagellar_biosynthesis_protein_FlhB
Pseudomonas fluorescens	VBIPseFlu44242_1886	PvdO_pyoverdine_responsive_serine_threonine_kinase_(predicted_by_OlgaV)
Pseudomonas fluorescens	VBIPseFlu44242_2597	Acyl-homoserine_lactone_acylase_PvdQ_(EC_3.5.1.-)_quorum-quenching
Pseudomonas fluorescens	VBIPseFlu44242_3513	DNA-binding_response_regulator
Pseudomonas fluorescens	VBIPseFlu44242_3736	MotA_TolQ_ExbB_proton_channel_family_protein
Pseudomonas fluorescens	VBIPseFlu44242_3736	MotA_TolQ_ExbB_proton_channel_family_protein
Pseudomonas fluorescens	VBIPseFlu44242_4038	3-oxoacyl-acyl-carrier-proteinsynthase_KASII_(EC_2.3.1.41)
Pseudomonas fluorescens	VBIPseFlu44242_4522	DNA-binding_response_regulator_LuxR_family
Pseudomonas fluorescens	VBIPseFlu44242_4659	Chemotaxis_protein_CheV_(EC_2.7.3.-)
Pseudomonas fluorescens	VBIPseFlu44242_4858	Type_IV_fimbrial_biogenesis_protein_PilV
Pseudomonas fluorescens	VBIPseFlu44242_4961	Glutamate-1-semialdehyde_aminotransferase_(EC_5.4.3.8)
Pseudomonas fluorescens	VBIPseFlu44242_5141	Putrescine_transport_ATP-binding_protein_PotA_(TC_3.A.1.11.1)
Pseudomonas fluorescens	VBIPseFlu44242_5472	2-polyprenylphenol_hydroxylase_and_related_flavodoxin_oxidoreductases_CDP-6-deoxy-delta-3_4-glucoseen_reductase-like
Pseudomonas fluorescens	VBIPseFlu44242_5612	Uncharacterized_protein_ImpC
Pseudomonas fluorescens	VBIPseFlu72549_0021	Methionyl-tRNA_formyltransferase_(EC_2.1.2.9)
Pseudomonas fluorescens	VBIPseFlu72549_0021	Methionyl-tRNA_formyltransferase_(EC_2.1.2.9)
Pseudomonas fluorescens	VBIPseFlu72549_0132	GGDEF_and_EAL_domain_proteins
Pseudomonas fluorescens	VBIPseFlu72549_0138	HlyD_family_secretion_protein
Pseudomonas fluorescens	VBIPseFlu72549_0166	Biofilm_PGA_synthesis_N-glycosyltransferase_PgaC_(EC_2.4.-.-)
Pseudomonas fluorescens	VBIPseFlu72549_0169	Putative_large_exoprotein_involved_in_heme_utilization_or_adhesion_of_ShlA_HecA_FhaA_family
Pseudomonas fluorescens	VBIPseFlu72549_0188	5-aminovalerate_aminotransferase_(EC_2.6.1.48)_Gamma-aminobutyrate_alpha-ketoglutarate_aminotransferase_(EC_2.6.1.19)
Pseudomonas fluorescens	VBIPseFlu72549_0198	Sulfate_and_thiosulfate_import_ATP-binding_protein_CysA_(EC_3.6.3.25)
Pseudomonas fluorescens	VBIPseFlu72549_0209	Alkanesulfonates_ABC_transporter_ATP-binding_protein_Sulfonate_ABC_transporter_ATP-binding_subunit_SsuB
Pseudomonas fluorescens	VBIPseFlu72549_0216	TonB-dependent_receptor
Pseudomonas fluorescens	VBIPseFlu72549_0232	Anaerobic_nitric_oxide_reductase_transcription_regulator_NorR
Pseudomonas fluorescens	VBIPseFlu72549_0236	ABC-type_polar_amino_acid_transport_system_ATPase_component
Pseudomonas fluorescens	VBIPseFlu72549_0261	TonB-dependent_receptor
Pseudomonas fluorescens	VBIPseFlu72549_0267	Long-chain-fatty-acid--CoA_ligase_(EC_6.2.1.3)
Pseudomonas fluorescens	VBIPseFlu72549_0308	C4-dicarboxylate_transport_transcriptional_regulatory_protein
Pseudomonas fluorescens	VBIPseFlu72549_0310	dTDP-4-dehydrorhamnose_reductase_(EC_1.1.1.133)
Pseudomonas fluorescens	VBIPseFlu72549_0313	dTDP-glucose_4_6-dehydratase_(EC_4.2.1.46)
Pseudomonas fluorescens	VBIPseFlu72549_0337	NAD-dependent_formate_dehydrogenase_alpha_subunit
Pseudomonas fluorescens	VBIPseFlu72549_0343	Putrescine_transport_ATP-binding_protein_PotA_(TC_3.A.1.11.1)
Pseudomonas fluorescens	VBIPseFlu72549_0351	Histidine_ABC_transporter_ATP-binding_protein_HisP_(TC_3.A.1.3.1)
Pseudomonas fluorescens	VBIPseFlu72549_0370	Imidazole_glycerol_phosphate_synthase_amidotransferase_subunit_(EC_2.4.2.-)
Pseudomonas fluorescens	VBIPseFlu72549_0385	Nitrogen_regulation_protein_NtrC
Pseudomonas fluorescens	VBIPseFlu72549_0394	Glutamine_synthetase_type_I_(EC_6.3.1.2)
Pseudomonas fluorescens	VBIPseFlu72549_0394	Glutamine_synthetase_type_I_(EC_6.3.1.2)
Pseudomonas fluorescens	VBIPseFlu72549_0528	ADP-heptose--lipooligosaccharide_heptosyltransferase_II_(EC_2.4.1.-)
Pseudomonas fluorescens	VBIPseFlu72549_0546	Sulfate_adenylyltransferase_subunit_1_(EC_2.7.7.4)_Adenylylsulfate_kinase_(EC_2.7.1.25)
Pseudomonas fluorescens	VBIPseFlu72549_0546	Sulfate_adenylyltransferase_subunit_1_(EC_2.7.7.4)_Adenylylsulfate_kinase_(EC_2.7.1.25)
Pseudomonas fluorescens	VBIPseFlu72549_0591	Ferric_iron_ABC_transporter_permease_protein
Pseudomonas fluorescens	VBIPseFlu72549_0592	Ferric_iron_ABC_transporter_iron-binding_protein
Pseudomonas fluorescens	VBIPseFlu72549_0662	ABC_transporter_(iron.B12.siderophore.hemin)_ATP-binding_component
Pseudomonas fluorescens	VBIPseFlu72549_0859	Phosphoglucosamine_mutase_(EC_5.4.2.10)
Pseudomonas fluorescens	VBIPseFlu72549_0956	Outer_membrane_stress_sensor_protease_DegS
Pseudomonas fluorescens	VBIPseFlu72549_0970	Type_III_effector_HopPmaJ
Pseudomonas fluorescens	VBIPseFlu72549_1079	ABC-type_polar_amino_acid_transport_system_ATPase_component
Pseudomonas fluorescens	VBIPseFlu72549_1165	Chemotaxis_response_regulator_protein-glutamate_methylesterase_group_3_operon_(EC_3.1.1.61)
Pseudomonas fluorescens	VBIPseFlu72549_1215	Membrane-associated_zinc_metalloprotease
Pseudomonas fluorescens	VBIPseFlu72549_1215	Membrane-associated_zinc_metalloprotease
Pseudomonas fluorescens	VBIPseFlu72549_1219	(3R)-hydroxymyristoyl-acyl_carrier_protein_dehydratase_(EC_4.2.1.-)
Pseudomonas fluorescens	VBIPseFlu72549_1220	Acyl-acyl-carrier-protein--UDP-N-acetylglucosamine_O-acyltransferase_(EC_2.3.1.129)
Pseudomonas fluorescens	VBIPseFlu72549_1227	2-Keto-3-deoxy-D-manno-octulosonate-8-phosphate_synthase_(EC_2.5.1.55)
Pseudomonas fluorescens	VBIPseFlu72549_1239	RNA_polymerase_sigma_factor_RpoS
Pseudomonas fluorescens	VBIPseFlu72549_1239	RNA_polymerase_sigma_factor_RpoS
Pseudomonas fluorescens	VBIPseFlu72549_1294	Histidine_ABC_transporter_ATP-binding_protein_HisP_(TC_3.A.1.3.1)
Pseudomonas fluorescens	VBIPseFlu72549_1294	Histidine_ABC_transporter_ATP-binding_protein_HisP_(TC_3.A.1.3.1)
Pseudomonas fluorescens	VBIPseFlu72549_1297	Histidine_ABC_transporter_permease_protein_HisQ_(TC_3.A.1.3.1)
Pseudomonas fluorescens	VBIPseFlu72549_1405	Putative_Ton-B_dependent_hemine_receptor
Pseudomonas fluorescens	VBIPseFlu72549_1451	Ferrichrome-iron_receptor
Pseudomonas fluorescens	VBIPseFlu72549_1461	(R)-3-hydroxydecanoyl-ACP_CoA_transacylase_PhaG_(3-hydroxyacyl-CoA-acyl_carrier_protein_transferase)_(EC_2.4.1.-)
Pseudomonas fluorescens	VBIPseFlu72549_1461	(R)-3-hydroxydecanoyl-ACP_CoA_transacylase_PhaG_(3-hydroxyacyl-CoA-acyl_carrier_protein_transferase)_(EC_2.4.1.-)
Pseudomonas fluorescens	VBIPseFlu72549_1481	RNA_polymerase_sigma-H_factor_AlgT
Pseudomonas fluorescens	VBIPseFlu72549_1481	RNA_polymerase_sigma-H_factor_AlgT
Pseudomonas fluorescens	VBIPseFlu72549_1482	Sigma_factor_RpoE_negative_regulatory_protein_RseA
Pseudomonas fluorescens	VBIPseFlu72549_1483	Sigma_factor_RpoE_negative_regulatory_protein_RseB_precursor
Pseudomonas fluorescens	VBIPseFlu72549_1483	Sigma_factor_RpoE_negative_regulatory_protein_RseB_precursor
Pseudomonas fluorescens	VBIPseFlu72549_1484	HtrA_protease_chaperone_protein
Pseudomonas fluorescens	VBIPseFlu72549_1496	Outer_membrane_usher_protein_FIMD
Pseudomonas fluorescens	VBIPseFlu72549_1499	Large_exoproteins_involved_in_heme_utilization_or_adhesion
Pseudomonas fluorescens	VBIPseFlu72549_1502	Large_exoproteins_involved_in_heme_utilization_or_adhesion
Pseudomonas fluorescens	VBIPseFlu72549_1651	Phenylalanine_hydroxylase_transcriptional_activator_PhhR
Pseudomonas fluorescens	VBIPseFlu72549_1652	Flagellar_basal-body_rod_protein_FlgF
Pseudomonas fluorescens	VBIPseFlu72549_1655	Flagellar_P-ring_protein_FlgI
Pseudomonas fluorescens	VBIPseFlu72549_1656	Flagellar_protein_FlgJ_peptidoglycan_hydrolase(EC3.2.1.-)
Pseudomonas fluorescens	VBIPseFlu72549_1657	Flagellar_hook-associated_protein_FlgK
Pseudomonas fluorescens	VBIPseFlu72549_1662	N-Acetylneuraminate_cytidylyltransferase_(EC_2.7.7.43)
Pseudomonas fluorescens	VBIPseFlu72549_1664	N-acetylneuraminate_synthase_(EC_2.5.1.56)
Pseudomonas fluorescens	VBIPseFlu72549_1668	Flagellin_protein_FlaA
Pseudomonas fluorescens	VBIPseFlu72549_1668	Flagellin_protein_FlaA
Pseudomonas fluorescens	VBIPseFlu72549_1669	Flagellin_protein_FlaG
Pseudomonas fluorescens	VBIPseFlu72549_1669	Flagellin_protein_FlaG
Pseudomonas fluorescens	VBIPseFlu72549_1670	Flagellar_hook-associated_protein_FliD
Pseudomonas fluorescens	VBIPseFlu72549_1671	Flagellar_biosynthesis_protein_FliS
Pseudomonas fluorescens	VBIPseFlu72549_1671	Flagellar_biosynthesis_protein_FliS
Pseudomonas fluorescens	VBIPseFlu72549_1672	FIG00953167_hypothetical_protein
Pseudomonas fluorescens	VBIPseFlu72549_1672	FIG00953167_hypothetical_protein
Pseudomonas fluorescens	VBIPseFlu72549_1673	Flagellar_regulatory_protein_FleQ
Pseudomonas fluorescens	VBIPseFlu72549_1675	Flagellar_regulatory_protein_FleQ
Pseudomonas fluorescens	VBIPseFlu72549_1677	Flagellar_M-ring_protein_FliF
Pseudomonas fluorescens	VBIPseFlu72549_1678	Flagellar_motor_switch_protein_FliG
Pseudomonas fluorescens	VBIPseFlu72549_1680	Flagellum-specific_ATP_synthase_FliI
Pseudomonas fluorescens	VBIPseFlu72549_1685	Flagellar_hook-length_control_protein_FliK
Pseudomonas fluorescens	VBIPseFlu72549_1685	Flagellar_hook-length_control_protein_FliK
Pseudomonas fluorescens	VBIPseFlu72549_1688	Flagellar_motor_switch_protein_FliM
Pseudomonas fluorescens	VBIPseFlu72549_1689	Flagellar_motor_switch_protein_FliN
Pseudomonas fluorescens	VBIPseFlu72549_1689	Flagellar_motor_switch_protein_FliN
Pseudomonas fluorescens	VBIPseFlu72549_1693	Flagellar_biosynthesis_protein_FliR
Pseudomonas fluorescens	VBIPseFlu72549_1703	Flagellar_biosynthesis_protein_FlhA
Pseudomonas fluorescens	VBIPseFlu72549_1703	Flagellar_biosynthesis_protein_FlhA
Pseudomonas fluorescens	VBIPseFlu72549_1704	Flagellar_biosynthesis_protein_FlhF
Pseudomonas fluorescens	VBIPseFlu72549_1705	Flagellar_synthesis_regulator_FleN
Pseudomonas fluorescens	VBIPseFlu72549_1706	RNA_polymerase_sigma_factor_for_flagellar_operon
Pseudomonas fluorescens	VBIPseFlu72549_1707	Chemotaxis_regulator_-_transmits_chemoreceptor_signals_to_flagelllar_motor_components_CheY
Pseudomonas fluorescens	VBIPseFlu72549_1707	Chemotaxis_regulator_-_transmits_chemoreceptor_signals_to_flagelllar_motor_components_CheY
Pseudomonas fluorescens	VBIPseFlu72549_1708	Chemotaxis_response_-_phosphatase_CheZ
Pseudomonas fluorescens	VBIPseFlu72549_1712	Flagellar_motor_rotation_protein_MotB
Pseudomonas fluorescens	VBIPseFlu72549_1715	Positive_regulator_of_CheA_protein_activity_(CheW)
Pseudomonas fluorescens	VBIPseFlu72549_1715	Positive_regulator_of_CheA_protein_activity_(CheW)
Pseudomonas fluorescens	VBIPseFlu72549_1775	3-oxoacyl-acyl-carrier-proteinsynthase_KASI_(EC_2.3.1.41)
Pseudomonas fluorescens	VBIPseFlu72549_1777	Sensor_histidine_kinase_response_regulator
Pseudomonas fluorescens	VBIPseFlu72549_1830	3-oxoacyl-acyl-carrier_proteinreductase_(EC_1.1.1.100)
Pseudomonas fluorescens	VBIPseFlu72549_1830	3-oxoacyl-acyl-carrier_proteinreductase_(EC_1.1.1.100)
Pseudomonas fluorescens	VBIPseFlu72549_1832	3-oxoacyl-acyl-carrier-proteinsynthase_KASII_(EC_2.3.1.41)
Pseudomonas fluorescens	VBIPseFlu72549_1974	ABC_transporter_ATP-binding_permease_protein
Pseudomonas fluorescens	VBIPseFlu72549_1995	NADPH-dependent_glyceraldehyde-3-phosphate_dehydrogenase_(EC_1.2.1.13)
Pseudomonas fluorescens	VBIPseFlu72549_2002	Lipoprotein_releasing_system_ATP-binding_protein_LolD
Pseudomonas fluorescens	VBIPseFlu72549_2004	Osmosensitive_K+_channel_histidine_kinase_KdpD_(EC_2.7.3.-)
Pseudomonas fluorescens	VBIPseFlu72549_2005	Copper-sensing_two-component_system_response_regulator_CusR
Pseudomonas fluorescens	VBIPseFlu72549_2005	Copper-sensing_two-component_system_response_regulator_CusR
Pseudomonas fluorescens	VBIPseFlu72549_2101	Probable_type_IV_pilus_assembly_FimV-related_transmembrane_protein
Pseudomonas fluorescens	VBIPseFlu72549_2131	Ribose_operon_repressor
Pseudomonas fluorescens	VBIPseFlu72549_2170	Phosphoenolpyruvate_phosphomutase_(EC_5.4.2.9)
Pseudomonas fluorescens	VBIPseFlu72549_2175	Long-chain-fatty-acid--CoA_ligase_(EC_6.2.1.3)
Pseudomonas fluorescens	VBIPseFlu72549_2175	Long-chain-fatty-acid--CoA_ligase_(EC_6.2.1.3)
Pseudomonas fluorescens	VBIPseFlu72549_2175	Long-chain-fatty-acid--CoA_ligase_(EC_6.2.1.3)
Pseudomonas fluorescens	VBIPseFlu72549_2175	Long-chain-fatty-acid--CoA_ligase_(EC_6.2.1.3)
Pseudomonas fluorescens	VBIPseFlu72549_2175	Long-chain-fatty-acid--CoA_ligase_(EC_6.2.1.3)
Pseudomonas fluorescens	VBIPseFlu72549_2175	Long-chain-fatty-acid--CoA_ligase_(EC_6.2.1.3)
Pseudomonas fluorescens	VBIPseFlu72549_2175	Long-chain-fatty-acid--CoA_ligase_(EC_6.2.1.3)
Pseudomonas fluorescens	VBIPseFlu72549_2175	Long-chain-fatty-acid--CoA_ligase_(EC_6.2.1.3)
Pseudomonas fluorescens	VBIPseFlu72549_2200	Transcriptional_activator_of_acetoin_dehydrogenase_operon_AcoR
Pseudomonas fluorescens	VBIPseFlu72549_2204	Acetoin_dehydrogenase_E1_component_beta-subunit_(EC_1.2.4.-)
Pseudomonas fluorescens	VBIPseFlu72549_2204	Acetoin_dehydrogenase_E1_component_beta-subunit_(EC_1.2.4.-)
Pseudomonas fluorescens	VBIPseFlu72549_2227	Amino-acid_ABC_transporter
Pseudomonas fluorescens	VBIPseFlu72549_2246	DNA-binding_response_regulator_LuxR_family
Pseudomonas fluorescens	VBIPseFlu72549_2323	Amino_acid_ABC_transporter_ATP-binding_protein
Pseudomonas fluorescens	VBIPseFlu72549_2379	Putrescine_transport_ATP-binding_protein_PotG_(TC_3.A.1.11.2)
Pseudomonas fluorescens	VBIPseFlu72549_2381	Gamma-glutamyl-putrescine_synthetase_(EC_6.3.1.11)
Pseudomonas fluorescens	VBIPseFlu72549_2405	aminotransferase_class_III
Pseudomonas fluorescens	VBIPseFlu72549_2505	Acetylornithine_aminotransferase_(EC_2.6.1.11)
Pseudomonas fluorescens	VBIPseFlu72549_2561	Hybrid_sensory_histidine_kinase_in_two-component_regulatory_system_with_EvgA
Pseudomonas fluorescens	VBIPseFlu72549_2599	L-proline_glycine_betaine_ABC_transport_system_permease_protein_ProV_(TC_3.A.1.12.1)
Pseudomonas fluorescens	VBIPseFlu72549_2612	Sigma-54_dependent_transcriptional_regulator
Pseudomonas fluorescens	VBIPseFlu72549_2675	Oxidoreductase_short-chain_dehydrogenase_reductase_family
Pseudomonas fluorescens	VBIPseFlu72549_2675	Oxidoreductase_short-chain_dehydrogenase_reductase_family
Pseudomonas fluorescens	VBIPseFlu72549_2688	Transcriptional_regulatory_protein_RstA
Pseudomonas fluorescens	VBIPseFlu72549_2714	IroE_protein
Pseudomonas fluorescens	VBIPseFlu72549_2715	TonB-dependent_receptor_Outer_membrane_receptor_for_ferrienterochelin_and_colicins
Pseudomonas fluorescens	VBIPseFlu72549_2762	Signal_transduction_histidine_kinase
Pseudomonas fluorescens	VBIPseFlu72549_2808	General_secretion_pathway_protein_G
Pseudomonas fluorescens	VBIPseFlu72549_2808	General_secretion_pathway_protein_G
Pseudomonas fluorescens	VBIPseFlu72549_2812	General_secretion_pathway_protein_D
Pseudomonas fluorescens	VBIPseFlu72549_2858	Bifunctional_protein_zinc-containing_alcohol_dehydrogenase_quinone_oxidoreductase_(_NADPH_quinone_reductase)_(EC_1.1.1.-)_Similar_to_arginate_lyase
Pseudomonas fluorescens	VBIPseFlu72549_2950	Methyl-accepting_chemotaxis_protein
Pseudomonas fluorescens	VBIPseFlu72549_2958	Acyl-homoserine_lactone_acylase_PvdQ_(EC_3.5.1.-)_quorum-quenching
Pseudomonas fluorescens	VBIPseFlu72549_2969	Alcohol_dehydrogenase_(EC_1.1.1.1)
Pseudomonas fluorescens	VBIPseFlu72549_2982	Sigma-54_dependent_transcriptional_regulator
Pseudomonas fluorescens	VBIPseFlu72549_2997	3-oxoacyl-acyl-carrier_proteinreductase_(EC_1.1.1.100)
Pseudomonas fluorescens	VBIPseFlu72549_3000	Long-chain-fatty-acid--CoA_ligase_(EC_6.2.1.3)
Pseudomonas fluorescens	VBIPseFlu72549_3011	Virulence_sensor_protein_bvgS_precursor_(EC_2.7.3.-)
Pseudomonas fluorescens	VBIPseFlu72549_3011	Virulence_sensor_protein_bvgS_precursor_(EC_2.7.3.-)
Pseudomonas fluorescens	VBIPseFlu72549_3012	DNA-binding_response_regulator_LuxR_family
Pseudomonas fluorescens	VBIPseFlu72549_3087	Long-chain-fatty-acid--CoA_ligase_(EC_6.2.1.3)
Pseudomonas fluorescens	VBIPseFlu72549_3118	Histidine_ABC_transporter_ATP-binding_protein_HisP_(TC_3.A.1.3.1)
Pseudomonas fluorescens	VBIPseFlu72549_3120	Histidine_ABC_transporter_permease_protein_HisQ_(TC_3.A.1.3.1)
Pseudomonas fluorescens	VBIPseFlu72549_3139	UDP-glucose_dehydrogenase_(EC_1.1.1.22)
Pseudomonas fluorescens	VBIPseFlu72549_3140	Nucleotide_sugar_epimerase
Pseudomonas fluorescens	VBIPseFlu72549_3188	Phospholipase_C_4_precursor_(EC_3.1.4.3)
Pseudomonas fluorescens	VBIPseFlu72549_3217	Aerobactin_siderophore_receptor_IutA
Pseudomonas fluorescens	VBIPseFlu72549_3225	Peptide_ABC_transporter_ATP-binding_protein
Pseudomonas fluorescens	VBIPseFlu72549_3235	ABC_transporter_ATP-binding_protein
Pseudomonas fluorescens	VBIPseFlu72549_3235	ABC_transporter_ATP-binding_protein
Pseudomonas fluorescens	VBIPseFlu72549_3236	Transport_ATP-binding_protein_CydD
Pseudomonas fluorescens	VBIPseFlu72549_3240	TonB-dependent_receptor
Pseudomonas fluorescens	VBIPseFlu72549_3247	Alkanesulfonates_ABC_transporter_ATP-binding_protein_Sulfonate_ABC_transporter_ATP-binding_subunit_SsuB
Pseudomonas fluorescens	VBIPseFlu72549_3258	sensor_histidine_kinase_response_regulator
Pseudomonas fluorescens	VBIPseFlu72549_3260	Signal_transduction_histidine_kinase
Pseudomonas fluorescens	VBIPseFlu72549_3273	ABC-type_protease_exporter_ATP-binding_component_PrtD_AprD
Pseudomonas fluorescens	VBIPseFlu72549_3275	Secreted_alkaline_metalloproteinase_(EC_3.4.24.-)_PrtA_B_C_G_homolog
Pseudomonas fluorescens	VBIPseFlu72549_3284	Adenosylmethionine-8-amino-7-oxononanoate_aminotransferase_(EC_2.6.1.62)
Pseudomonas fluorescens	VBIPseFlu72549_3287	Probable_aminotransferase_PA4088
Pseudomonas fluorescens	VBIPseFlu72549_3317	Signal_transduction_histidine_kinase
Pseudomonas fluorescens	VBIPseFlu72549_3418	Mg(2+)_transport_ATPase_P-type_(EC_3.6.3.2)
Pseudomonas fluorescens	VBIPseFlu72549_3464	Alkyl_hydroperoxide_reductase_protein_C_(EC_1.6.4.-)
Pseudomonas fluorescens	VBIPseFlu72549_3464	Alkyl_hydroperoxide_reductase_protein_C_(EC_1.6.4.-)
Pseudomonas fluorescens	VBIPseFlu72549_3468	UTP--glucose-1-phosphate_uridylyltransferase_(EC_2.7.7.9)
Pseudomonas fluorescens	VBIPseFlu72549_3468	UTP--glucose-1-phosphate_uridylyltransferase_(EC_2.7.7.9)
Pseudomonas fluorescens	VBIPseFlu72549_3484	Molybdenum_transport_ATP-binding_protein_ModC_(TC_3.A.1.8.1)
Pseudomonas fluorescens	VBIPseFlu72549_3540	Omega-amino_acid--pyruvate_aminotransferase_(EC_2.6.1.18)
Pseudomonas fluorescens	VBIPseFlu72549_3564	Isochorismate_synthase_(EC_5.4.4.2)_enterobactin_siderophore
Pseudomonas fluorescens	VBIPseFlu72549_3566	Pyochelin_biosynthetic_protein_PchC_predicted_thioesterase
Pseudomonas fluorescens	VBIPseFlu72549_3568	Long-chain-fatty-acid--CoA_ligase_(EC_6.2.1.3)
Pseudomonas fluorescens	VBIPseFlu72549_3576	Putative_periplasmic_substrate-binding_transport_protein
Pseudomonas fluorescens	VBIPseFlu72549_3641	BarA-associated_response_regulator_UvrY_(=_GacA_=_SirA)
Pseudomonas fluorescens	VBIPseFlu72549_3641	BarA-associated_response_regulator_UvrY_(=_GacA_=_SirA)
Pseudomonas fluorescens	VBIPseFlu72549_3651	Oligopeptide_transport_system_permease_protein_OppB_(TC_3.A.1.5.1)
Pseudomonas fluorescens	VBIPseFlu72549_3651	Oligopeptide_transport_system_permease_protein_OppB_(TC_3.A.1.5.1)
Pseudomonas fluorescens	VBIPseFlu72549_3653	Sigma-54_dependent_transcriptional_regulator
Pseudomonas fluorescens	VBIPseFlu72549_3655	D-beta-hydroxybutyrate_dehydrogenase_(EC_1.1.1.30)
Pseudomonas fluorescens	VBIPseFlu72549_3701	Outer_membrane_receptor_proteins_mostly_Fe_transport
Pseudomonas fluorescens	VBIPseFlu72549_3731	toluenesulfonate_zinc-independent_alcohol_dehydrogenase
Pseudomonas fluorescens	VBIPseFlu72549_3917	Two-component_response_regulator
Pseudomonas fluorescens	VBIPseFlu72549_3929	Ferrichrome-iron_receptor
Pseudomonas fluorescens	VBIPseFlu72549_3951	2-chlorobenzoate_1_2-dioxygenase_reductase_component
Pseudomonas fluorescens	VBIPseFlu72549_3980	ATP-dependent_Clp_protease_ATP-binding_subunit_ClpA
Pseudomonas fluorescens	VBIPseFlu72549_3980	ATP-dependent_Clp_protease_ATP-binding_subunit_ClpA
Pseudomonas fluorescens	VBIPseFlu72549_3993	Isocitrate_lyase_(EC_4.1.3.1)
Pseudomonas fluorescens	VBIPseFlu72549_3993	Isocitrate_lyase_(EC_4.1.3.1)
Pseudomonas fluorescens	VBIPseFlu72549_3999	NADH-ubiquinone_oxidoreductase_chain_G_(EC_1.6.5.3)
Pseudomonas fluorescens	VBIPseFlu72549_4012	UDP-2_3-diacylglucosamine_hydrolase_(EC_3.6.1.-)
Pseudomonas fluorescens	VBIPseFlu72549_4019	Pili_assembly_chaperone
Pseudomonas fluorescens	VBIPseFlu72549_4020	Outer_membrane_usher_protein_FIMD
Pseudomonas fluorescens	VBIPseFlu72549_4086	Cell_division_trigger_factor_(EC_5.2.1.8)
Pseudomonas fluorescens	VBIPseFlu72549_4110	Two-component_system_response_regulator_QseB
Pseudomonas fluorescens	VBIPseFlu72549_4124	Dipeptide_transport_ATP-binding_protein_DppF_(TC_3.A.1.5.2)
Pseudomonas fluorescens	VBIPseFlu72549_4177	Mg(2+)_transport_ATPase_P-type_(EC_3.6.3.2)
Pseudomonas fluorescens	VBIPseFlu72549_4186	Putative_dipeptidase_pyoverdin_biosynthesis_PvdM
Pseudomonas fluorescens	VBIPseFlu72549_4188	PvdO_pyoverdine_responsive_serine_threonine_kinase_(predicted_by_OlgaV)
Pseudomonas fluorescens	VBIPseFlu72549_4189	Pyoverdine_synthetase_PvdF_N5-hydroxyornithine_formyltransferase
Pseudomonas fluorescens	VBIPseFlu72549_4191	Outer_membrane_ferripyoverdine_receptor_FpvA_TonB-dependent
Pseudomonas fluorescens	VBIPseFlu72549_4192	Pyoverdine_sidechain_non-ribosomal_peptide_synthetase_PvdD
Pseudomonas fluorescens	VBIPseFlu72549_4193	Pyoverdine_sidechain_non-ribosomal_peptide_synthetase_PvdJ
Pseudomonas fluorescens	VBIPseFlu72549_4235	ABC_transporter_ATP-binding_permease_protein
Pseudomonas fluorescens	VBIPseFlu72549_4236	sigma-54_dependent_transcriptional_regulator
Pseudomonas fluorescens	VBIPseFlu72549_4255	Alkanesulfonates-binding_protein
Pseudomonas fluorescens	VBIPseFlu72549_4270	Cation_ABC_transporter_periplasmic_cation-binding_protein_PA2407_homolog
Pseudomonas fluorescens	VBIPseFlu72549_4271	ABC_transporter_in_pyoverdin_gene_cluster_ATP-binding_component
Pseudomonas fluorescens	VBIPseFlu72549_4276	Pyoverdin_biosynthesis_protein_PvdH_L-2_4-diaminobutyrate_2-oxoglutarate_aminotransferase_(EC_2.6.1.76)
Pseudomonas fluorescens	VBIPseFlu72549_4278	Two-component_system_response_regulator_QseB
Pseudomonas fluorescens	VBIPseFlu72549_4286	Pyoverdine_chromophore_precursor_synthetase_PvdL
Pseudomonas fluorescens	VBIPseFlu72549_4287	Sigma_factor_PvdS_controling_pyoverdin_biosynthesis
Pseudomonas fluorescens	VBIPseFlu72549_4294	Citronellyl-CoA_dehydrogenase
Pseudomonas fluorescens	VBIPseFlu72549_4300	Chemotaxis_protein_CheV_(EC_2.7.3.-)
Pseudomonas fluorescens	VBIPseFlu72549_4300	Chemotaxis_protein_CheV_(EC_2.7.3.-)
Pseudomonas fluorescens	VBIPseFlu72549_4303	DNA-binding_response_regulator_LuxR_family
Pseudomonas fluorescens	VBIPseFlu72549_4305	Extracellular_Matrix_protein_PslA
Pseudomonas fluorescens	VBIPseFlu72549_4306	Extracellular_Matrix_protein_PslB
Pseudomonas fluorescens	VBIPseFlu72549_4336	Hemolysin
Pseudomonas fluorescens	VBIPseFlu72549_4337	DNA-binding_response_regulator_LuxR_family
Pseudomonas fluorescens	VBIPseFlu72549_4342	sensor_histidine_kinase_response_regulator
Pseudomonas fluorescens	VBIPseFlu72549_4353	2-keto-3-deoxy-D-arabino-heptulosonate-7-phosphate_synthase_II_(EC_2.5.1.54)
Pseudomonas fluorescens	VBIPseFlu72549_4385	probable_two-component_response_regulator
Pseudomonas fluorescens	VBIPseFlu72549_4438	Asparagine_synthetase_glutamine-hydrolyzing(EC6.3.5.4)
Pseudomonas fluorescens	VBIPseFlu72549_4483	hypothetical_protein
Pseudomonas fluorescens	VBIPseFlu72549_4507	FKBP-type_peptidyl-prolyl_cis-trans_isomerase_fklB_(EC_5.2.1.8)
Pseudomonas fluorescens	VBIPseFlu72549_4551	GTP_pyrophosphokinase_(EC_2.7.6.5)_(p)ppGpp_synthetase_I
Pseudomonas fluorescens	VBIPseFlu72549_4555	Two-component_response_regulator_PfeR_enterobactin
Pseudomonas fluorescens	VBIPseFlu72549_4574	Sensor_protein_PhoQ_(EC_2.7.13.3)
Pseudomonas fluorescens	VBIPseFlu72549_4575	Transcriptional_regulatory_protein_PhoP
Pseudomonas fluorescens	VBIPseFlu72549_4585	Flagellar_basal-body_rod_protein_FlgC
Pseudomonas fluorescens	VBIPseFlu72549_4585	Flagellar_basal-body_rod_protein_FlgC
Pseudomonas fluorescens	VBIPseFlu72549_4588	Chemotaxis_protein_CheV_(EC_2.7.3.-)
Pseudomonas fluorescens	VBIPseFlu72549_4589	Flagellar_basal-body_P-ring_formation_protein_FlgA
Pseudomonas fluorescens	VBIPseFlu72549_4590	Negative_regulator_of_flagellin_synthesis_FlgM
Pseudomonas fluorescens	VBIPseFlu72549_4590	Negative_regulator_of_flagellin_synthesis_FlgM
Pseudomonas fluorescens	VBIPseFlu72549_4591	Flagellar_biosynthesis_protein_FlgN
Pseudomonas fluorescens	VBIPseFlu72549_4591	Flagellar_biosynthesis_protein_FlgN
Pseudomonas fluorescens	VBIPseFlu72549_4594	glutamine_synthetase_family_protein
Pseudomonas fluorescens	VBIPseFlu72549_4616	Succinylornithine_transaminase_(EC_2.6.1.81)
Pseudomonas fluorescens	VBIPseFlu72549_4622	Arginine_ornithine_ABC_transporter_permease_protein_AotQ
Pseudomonas fluorescens	VBIPseFlu72549_4742	Ornithine_carbamoyltransferase_(EC_2.1.3.3)
Pseudomonas fluorescens	VBIPseFlu72549_4938	Superoxide_dismutase_Fe(EC1.15.1.1)
Pseudomonas fluorescens	VBIPseFlu72549_4938	Superoxide_dismutase_Fe(EC1.15.1.1)
Pseudomonas fluorescens	VBIPseFlu72549_4951	Heat_shock_protein_60_family_chaperone_GroEL
Pseudomonas fluorescens	VBIPseFlu72549_4971	Alkyl_hydroperoxide_reductase_subunit_C-like_protein
Pseudomonas fluorescens	VBIPseFlu72549_4971	Alkyl_hydroperoxide_reductase_subunit_C-like_protein
Pseudomonas fluorescens	VBIPseFlu72549_5001	Aminotransferase_class_III
Pseudomonas fluorescens	VBIPseFlu72549_5027	iron-chelator_utilization_protein
Pseudomonas fluorescens	VBIPseFlu72549_5173	UDP-3-O-3-hydroxymyristoyl_N-acetylglucosamine_deacetylase_(EC_3.5.1.-)
Pseudomonas fluorescens	VBIPseFlu72549_5192	Phosphoheptose_isomerase_(EC_5.3.1.-)
Pseudomonas fluorescens	VBIPseFlu72549_5228	Medium-chain-fatty-acid--CoA_ligase_(EC_6.2.1.-)
Pseudomonas fluorescens	VBIPseFlu72549_5334	DNA-binding_heavy_metal_response_regulator
Pseudomonas fluorescens	VBIPseFlu72549_5390	Pantoate--beta-alanine_ligase_(EC_6.3.2.1)
Pseudomonas fluorescens	VBIPseFlu72549_5393	Acetyl-coenzyme_A_synthetase_(EC_6.2.1.1)
Pseudomonas fluorescens	VBIPseFlu72549_5423	Type_IV_fimbrial_biogenesis_protein_PilX
Pseudomonas fluorescens	VBIPseFlu72549_5543	FOG_TPR_repeat_SEL1_subfamily
Pseudomonas fluorescens	VBIPseFlu72549_5543	FOG_TPR_repeat_SEL1_subfamily
Pseudomonas fluorescens	VBIPseFlu72549_5548	Magnesium_and_cobalt_efflux_protein_CorC
Pseudomonas fluorescens	VBIPseFlu72549_5701	Translation_elongation_factor_Tu
Pseudomonas fluorescens	VBIPseFlu72549_5701	Translation_elongation_factor_Tu
Pseudomonas fluorescens	VBIPseFlu72549_5715	Translation_elongation_factor_Tu
Pseudomonas fluorescens	VBIPseFlu72549_5715	Translation_elongation_factor_Tu
Pseudomonas fluorescens	VBIPseFlu72549_5941	twitching_motility_protein_PilG
Pseudomonas fluorescens	VBIPseFlu72549_5953	Pyrroline-5-carboxylate_reductase_(EC_1.5.1.2)
Pseudomonas fluorescens	VBIPseFlu72549_5968	RNA_polymerase_sigma_factor_RpoH
Pseudomonas fluorescens	VBIPseFlu72549_6043	Omega-amino_acid--pyruvate_aminotransferase_(EC_2.6.1.18)
Pseudomonas fluorescens	VBIPseFlu72549_6050	Alkanesulfonates_ABC_transporter_ATP-binding_protein_Sulfonate_ABC_transporter_ATP-binding_subunit_SsuB
Pseudomonas fluorescens	VBIPseFlu72549_6062	Type_II_secretory_pathway_ATPase_PulE_Tfp_pilus_assembly_pathway_ATPase_PilB
Pseudomonas fluorescens	VBIPseFlu72549_6081	Ferric_iron_ABC_transporter_iron-binding_protein
Pseudomonas fluorescens	VBIPseFlu72549_6116	alginate_regulatory_protein_AlgP
Pseudomonas fluorescens	VBIPseFlu72549_6118	Regulator_of_sigma_D
Pseudomonas fluorescens	VBIPseFlu72549_6213	Uncharacterized_protein_ImpA
Pseudomonas fluorescens	VBIPseFlu72549_6216	Uncharacterized_protein_ImpD
Pseudomonas fluorescens	VBIPseFlu72549_6219	Uncharacterized_protein_ImpH_VasB
Pseudomonas fluorescens	VBIPseFlu72549_6235	Phosphate_regulon_transcriptional_regulatory_protein_PhoB_(SphR)
Pseudomonas fluorescens	VBIPseFlu72549_6235	Phosphate_regulon_transcriptional_regulatory_protein_PhoB_(SphR)
Pseudomonas fluorescens	VBIPseFlu72549_6244	Phosphate_transport_ATP-binding_protein_PstB_(TC_3.A.1.7.1)
Pseudomonas fluorescens	VBIPseFlu98510_0613	Glutamate_Aspartate_transport_ATP-binding_protein_GltL_(TC_3.A.1.3.4)
Pseudomonas fluorescens	VBIPseFlu98510_0819	Urease_gamma_subunit_(EC_3.5.1.5)
Pseudomonas fluorescens	VBIPseFlu98510_0845	Sensor_histidine_kinase_response_regulator
Pseudomonas fluorescens	VBIPseFlu98510_0880	Type_II_IV_secretion_system_ATP_hydrolase_TadA_VirB11_CpaF_TadA_subfamily
Pseudomonas fluorescens	VBIPseFlu98510_1013	Type_IV_pilus_biogenesis_protein_PilE
Pseudomonas fluorescens	VBIPseFlu98510_1014	Glycine_oxidase_ThiO_(EC_1.4.3.19)
Pseudomonas fluorescens	VBIPseFlu98510_1112	Manganese_superoxide_dismutase_(EC_1.15.1.1)
Pseudomonas fluorescens	VBIPseFlu98510_1371	Glutamate_Aspartate_transport_ATP-binding_protein_GltL_(TC_3.A.1.3.4)
Pseudomonas fluorescens	VBIPseFlu98510_1380	Ferric_iron_ABC_transporter_ATP-binding_protein
Pseudomonas fluorescens	VBIPseFlu98510_1389	Sodium-type_flagellar_protein_motY_precursor
Pseudomonas fluorescens	VBIPseFlu98510_1691	RNA_polymerase_sigma-H_factor_AlgT
Pseudomonas fluorescens	VBIPseFlu98510_1691	RNA_polymerase_sigma-H_factor_AlgT
Pseudomonas fluorescens	VBIPseFlu98510_1694	HtrA_protease_chaperone_protein
Pseudomonas fluorescens	VBIPseFlu98510_1882	UDP-N-acetylglucosamine_2-epimerase_(EC_5.1.3.14)
Pseudomonas fluorescens	VBIPseFlu98510_2252	ABC_transporter_ATP-binding_protein
Pseudomonas fluorescens	VBIPseFlu98510_2301	Extracellular_Matrix_protein_PslA
Pseudomonas fluorescens	VBIPseFlu98510_2764	Ferrichrome-iron_receptor
Pseudomonas fluorescens	VBIPseFlu98510_2775	DNA-binding_response_regulator
Pseudomonas fluorescens	VBIPseFlu98510_3419	ABC_transporter_ATP-binding_protein
Pseudomonas fluorescens	VBIPseFlu98510_4225	General_secretion_pathway_protein_G
Pseudomonas fluorescens	VBIPseFlu98510_4568	Flagellar_biosynthesis_protein_FliQ
Pseudomonas fluorescens	VBIPseFlu98510_4569	Flagellar_biosynthesis_protein_FliP
Pseudomonas fluorescens	VBIPseFlu98510_4570	Flagellar_biosynthesis_protein_FliQ
Pseudomonas fluorescens	VBIPseFlu98510_4781	Oxidoreductase_short_chain_dehydrogenase_reductase_family
Pseudomonas fluorescens	VBIPseFlu98510_4871	Negative_regulator_of_flagellin_synthesis_FlgM
Pseudomonas fluorescens	VBIPseFlu98510_4979	Glucose_ABC_transporter_ATP-binding_subunit_(EC_3.6.3.-)
Pseudomonas fluorescens	VBIPseFlu98510_5653	Translation_elongation_factor_Tu
Pseudomonas fluorescens	VBIPseFlu98510_5653	Translation_elongation_factor_Tu
Pseudomonas fluorescens	VBIPseFlu98510_5892	Radical_SAM_family_enzyme_similar_to_coproporphyrinogen_III_oxidase_oxygen-independent_clustered_with_nucleoside-triphosphatase_RdgB
Pseudomonas fluorescens	VBIPseFlu98510_5969	glutamine_synthetase_family_protein
Pseudomonas fluorescens	VBIPseFlu98510_5988	Type_II_secretory_pathway_ATPase_PulE_Tfp_pilus_assembly_pathway_ATPase_PilB
Pseudomonas fluorescens	VBIPseFlu98510_6009	ABC-type_multidrug_transport_system_permease_component
Pseudomonas fluorescens	VBIPseFlu98510_6009	ABC-type_multidrug_transport_system_permease_component
Pseudomonas fluorescens	VBIPseFlu98510_6013	Glycerol-3-phosphate_transporter
Pseudomonas fluorescens	VBIPseFlu98510_6026	Glutamate_transport_ATP-binding_protein
Pseudomonas fluorescens	VBIPseFlu98510_6047	alginate_regulatory_protein_AlgP
Pseudomonas fluorescens	VBIPseFlu98510_6128	FIG00957151_hypothetical_protein
Pseudomonas fluorescens	VBIPseFlu98510_6131	Serine_threonine_protein_kinase_(EC_2.7.11.1)_PpkA
Pseudomonas fluorescens	VBIPseFlu98510_6138	Uncharacterized_protein_ImpI_VasC
Pseudomonas fluorescens	VBIPseFlu98510_6147	VgrG_protein
Pseudomonas fluorescens	VBIPseFlu98510_6160	Phosphate_regulon_transcriptional_regulatory_protein_PhoB_(SphR)
Pseudomonas fluorescens	VBIPseFlu98510_6166	Phosphate_transport_ATP-binding_protein_PstB_(TC_3.A.1.7.1)
Pseudomonas fluorescens	VBIPseFlu98510_6166	Phosphate_transport_ATP-binding_protein_PstB_(TC_3.A.1.7.1)
Pseudomonas fluorescens	VBIPseFlu98510_6244	ATP_synthase_alpha_chain_(EC_3.6.3.14)
Streptococcus intermedius	VBIStrInt160713_0018	Response_regulator_CsrR
Streptococcus intermedius	VBIStrInt160713_0018	Response_regulator_CsrR
Streptococcus intermedius	VBIStrInt160713_0041	unknown_domain_Nucleoside_5-triphosphatase_RdgB_(dHAPTP_dITP_XTP-specific)_(EC_3.6.1.15)
Streptococcus intermedius	VBIStrInt160713_0041	unknown_domain_Nucleoside_5-triphosphatase_RdgB_(dHAPTP_dITP_XTP-specific)_(EC_3.6.1.15)
Streptococcus intermedius	VBIStrInt160713_0066	ATP-dependent_Clp_protease_ATP-binding_subunit_ClpE
Streptococcus intermedius	VBIStrInt160713_0075	ABC_transporter_ATP-binding_protein_Vex2
Streptococcus intermedius	VBIStrInt160713_0082	RNA_binding_methyltransferase_FtsJ_like
Streptococcus intermedius	VBIStrInt160713_0082	RNA_binding_methyltransferase_FtsJ_like
Streptococcus intermedius	VBIStrInt160713_0210	L-proline_glycine_betaine_ABC_transport_system_permease_protein_ProV_(TC_3.A.1.12.1)
Streptococcus intermedius	VBIStrInt160713_0221	ABC_transporter_ATP-binding_protein_YvcR
Streptococcus intermedius	VBIStrInt160713_0255	Translation_elongation_factor_Tu
Streptococcus intermedius	VBIStrInt160713_0255	Translation_elongation_factor_Tu
Streptococcus intermedius	VBIStrInt160713_0304	dTDP-4-dehydrorhamnose_reductase_(EC_1.1.1.133)
Streptococcus intermedius	VBIStrInt160713_0304	dTDP-4-dehydrorhamnose_reductase_(EC_1.1.1.133)
Streptococcus intermedius	VBIStrInt160713_0311	Glycosyl_transferase_family_2
Streptococcus intermedius	VBIStrInt160713_0314	glycosyltransferase
Streptococcus intermedius	VBIStrInt160713_0315	Alpha-D-GlcNAc_alpha-1_2-L-rhamnosyltransferase_(EC_2.4.1.-)
Streptococcus intermedius	VBIStrInt160713_0316	Alpha-L-Rha_alpha-1_3-L-rhamnosyltransferase_(EC_2.4.1.-)
Streptococcus intermedius	VBIStrInt160713_0317	rhamnose-containing_polysacharide_translocation_permease
Streptococcus intermedius	VBIStrInt160713_0317	rhamnose-containing_polysacharide_translocation_permease
Streptococcus intermedius	VBIStrInt160713_0325	Glucose-1-phosphate_thymidylyltransferase_(EC_2.7.7.24)
Streptococcus intermedius	VBIStrInt160713_0325	Glucose-1-phosphate_thymidylyltransferase_(EC_2.7.7.24)
Streptococcus intermedius	VBIStrInt160713_0326	dTDP-4-dehydrorhamnose_3_5-epimerase_(EC_5.1.3.13)
Streptococcus intermedius	VBIStrInt160713_0327	dTDP-glucose_4_6-dehydratase_(EC_4.2.1.46)
Streptococcus intermedius	VBIStrInt160713_0327	dTDP-glucose_4_6-dehydratase_(EC_4.2.1.46)
Streptococcus intermedius	VBIStrInt160713_0328	UDP-glucose_4-epimerase_(EC_5.1.3.2)
Streptococcus intermedius	VBIStrInt160713_0328	UDP-glucose_4-epimerase_(EC_5.1.3.2)
Streptococcus intermedius	VBIStrInt160713_0331	Catabolite_control_protein_A
Streptococcus intermedius	VBIStrInt160713_0335	Two-component_response_regulator_SA14-24
Streptococcus intermedius	VBIStrInt160713_0358	Prolipoprotein_diacylglyceryl_transferase_(EC_2.4.99.-)
Streptococcus intermedius	VBIStrInt160713_0375	Phosphoglucosamine_mutase_(EC_5.4.2.10)
Streptococcus intermedius	VBIStrInt160713_0395	UDP-N-acetylenolpyruvoylglucosamine_reductase_(EC_1.1.1.158)
Streptococcus intermedius	VBIStrInt160713_0420	Cysteine_and_methionine_metabolism_regulator_CmbR_LysR_family
Streptococcus intermedius	VBIStrInt160713_0434	Peptidoglycan_hydrolase_Autolysin2_(EC_3.5.1.28)
Streptococcus intermedius	VBIStrInt160713_0434	Peptidoglycan_hydrolase_Autolysin2_(EC_3.5.1.28)
Streptococcus intermedius	VBIStrInt160713_0440	Glutamate_transport_ATP-binding_protein
Streptococcus intermedius	VBIStrInt160713_0445	Putative_coproporphyrinogen_III_oxidase_of_BS_HemN-type_oxygen-independent_(EC_1.3.99.22)_in_heat_shock_gene_cluster
Streptococcus intermedius	VBIStrInt160713_0464	Two_component_system_response_regulator_CiaR
Streptococcus intermedius	VBIStrInt160713_0465	Two_component_system_sensor_histidine_kinase_CiaH_(EC_2.7.3.-)
Streptococcus intermedius	VBIStrInt160713_0465	Two_component_system_sensor_histidine_kinase_CiaH_(EC_2.7.3.-)
Streptococcus intermedius	VBIStrInt160713_0479	Hemolysin_III
Streptococcus intermedius	VBIStrInt160713_0479	Hemolysin_III
Streptococcus intermedius	VBIStrInt160713_0492	Enolase_(EC_4.2.1.11)
Streptococcus intermedius	VBIStrInt160713_0492	Enolase_(EC_4.2.1.11)
Streptococcus intermedius	VBIStrInt160713_0514	Sortase_A_LPXTG_specific
Streptococcus intermedius	VBIStrInt160713_0538	Acetoin_dehydrogenase_E1_component_beta-subunit_(EC_1.2.4.-)
Streptococcus intermedius	VBIStrInt160713_0541	Lipoate-protein_ligase_A
Streptococcus intermedius	VBIStrInt160713_0543	3-oxoacyl-acyl-carrier_proteinreductase_(EC_1.1.1.100)
Streptococcus intermedius	VBIStrInt160713_0543	3-oxoacyl-acyl-carrier_proteinreductase_(EC_1.1.1.100)
Streptococcus intermedius	VBIStrInt160713_0576	RNA_polymerase_sigma_factor_RpoD
Streptococcus intermedius	VBIStrInt160713_0583	ABC_transporter_ATP-binding_permease_protein
Streptococcus intermedius	VBIStrInt160713_0743	Phosphoglucomutase_(EC_5.4.2.2)
Streptococcus intermedius	VBIStrInt160713_0758	Phosphate_transport_ATP-binding_protein_PstB_(TC_3.A.1.7.1)
Streptococcus intermedius	VBIStrInt160713_0841	ABC-type_multidrug_transport_system_ATPase_component
Streptococcus intermedius	VBIStrInt160713_0881	ABC_transporter_ATP-binding_permease_protein
Streptococcus intermedius	VBIStrInt160713_0886	ATP_synthase_beta_chain_(EC_3.6.3.14)
Streptococcus intermedius	VBIStrInt160713_0886	ATP_synthase_beta_chain_(EC_3.6.3.14)
Streptococcus intermedius	VBIStrInt160713_0888	ATP_synthase_alpha_chain_(EC_3.6.3.14)
Streptococcus intermedius	VBIStrInt160713_0909	Fibronectin_fibrinogen-binding_protein
Streptococcus intermedius	VBIStrInt160713_0929	Cell_division_transporter_ATP-binding_protein_FtsE_(TC_3.A.5.1.1)
Streptococcus intermedius	VBIStrInt160713_0929	Cell_division_transporter_ATP-binding_protein_FtsE_(TC_3.A.5.1.1)
Streptococcus intermedius	VBIStrInt160713_0959	Surface_protein_Rib
Streptococcus intermedius	VBIStrInt160713_0959	Surface_protein_Rib
Streptococcus intermedius	VBIStrInt160713_0959	Surface_protein_Rib
Streptococcus intermedius	VBIStrInt160713_0959	Surface_protein_Rib
Streptococcus intermedius	VBIStrInt160713_0959	Surface_protein_Rib
Streptococcus intermedius	VBIStrInt160713_0959	Surface_protein_Rib
Streptococcus intermedius	VBIStrInt160713_0959	Surface_protein_Rib
Streptococcus intermedius	VBIStrInt160713_0959	Surface_protein_Rib
Streptococcus intermedius	VBIStrInt160713_0959	Surface_protein_Rib
Streptococcus intermedius	VBIStrInt160713_0959	Surface_protein_Rib
Streptococcus intermedius	VBIStrInt160713_0959	Surface_protein_Rib
Streptococcus intermedius	VBIStrInt160713_0959	Surface_protein_Rib
Streptococcus intermedius	VBIStrInt160713_0959	Surface_protein_Rib
Streptococcus intermedius	VBIStrInt160713_0959	Surface_protein_Rib
Streptococcus intermedius	VBIStrInt160713_0959	Surface_protein_Rib
Streptococcus intermedius	VBIStrInt160713_0959	Surface_protein_Rib
Streptococcus intermedius	VBIStrInt160713_0959	Surface_protein_Rib
Streptococcus intermedius	VBIStrInt160713_0959	Surface_protein_Rib
Streptococcus intermedius	VBIStrInt160713_0959	Surface_protein_Rib
Streptococcus intermedius	VBIStrInt160713_0959	Surface_protein_Rib
Streptococcus intermedius	VBIStrInt160713_0959	Surface_protein_Rib
Streptococcus intermedius	VBIStrInt160713_0959	Surface_protein_Rib
Streptococcus intermedius	VBIStrInt160713_0959	Surface_protein_Rib
Streptococcus intermedius	VBIStrInt160713_0959	Surface_protein_Rib
Streptococcus intermedius	VBIStrInt160713_0959	Surface_protein_Rib
Streptococcus intermedius	VBIStrInt160713_0959	Surface_protein_Rib
Streptococcus intermedius	VBIStrInt160713_0959	Surface_protein_Rib
Streptococcus intermedius	VBIStrInt160713_0959	Surface_protein_Rib
Streptococcus intermedius	VBIStrInt160713_0965	Ornithine_carbamoyltransferase_(EC_2.1.3.3)
Streptococcus intermedius	VBIStrInt160713_0965	Ornithine_carbamoyltransferase_(EC_2.1.3.3)
Streptococcus intermedius	VBIStrInt160713_0977	Manganese_superoxide_dismutase_(EC_1.15.1.1)
Streptococcus intermedius	VBIStrInt160713_0977	Manganese_superoxide_dismutase_(EC_1.15.1.1)
Streptococcus intermedius	VBIStrInt160713_0990	Peptidyl-prolyl_cis-trans_isomerase_(EC_5.2.1.8)
Streptococcus intermedius	VBIStrInt160713_0990	Peptidyl-prolyl_cis-trans_isomerase_(EC_5.2.1.8)
Streptococcus intermedius	VBIStrInt160713_1020	Histidine_kinase
Streptococcus intermedius	VBIStrInt160713_1021	Two-component_response_regulator
Streptococcus intermedius	VBIStrInt160713_1048	Mg(2+)_transport_ATPase_P-type_(EC_3.6.3.2)
Streptococcus intermedius	VBIStrInt160713_1064	Hemolysins_and_related_proteins_containing_CBS_domains
Streptococcus intermedius	VBIStrInt160713_1064	Hemolysins_and_related_proteins_containing_CBS_domains
Streptococcus intermedius	VBIStrInt160713_1118	Streptococcal_lipoprotein_rotamase_A_Peptidyl-prolyl_cis-trans_isomerase_(EC_5.2.1.8)
Streptococcus intermedius	VBIStrInt160713_1122	Serine_threonine_protein_kinase_PrkC_regulator_of_stationary_phase
Streptococcus intermedius	VBIStrInt160713_1122	Serine_threonine_protein_kinase_PrkC_regulator_of_stationary_phase
Streptococcus intermedius	VBIStrInt160713_1123	Protein_serine_threonine_phosphatase_PrpC_regulation_of_stationary_phase
Streptococcus intermedius	VBIStrInt160713_1123	Protein_serine_threonine_phosphatase_PrpC_regulation_of_stationary_phase
Streptococcus intermedius	VBIStrInt160713_1131	S-ribosylhomocysteine_lyase_(EC_4.4.1.21)_Autoinducer-2_production_protein_LuxS
Streptococcus intermedius	VBIStrInt160713_1133	Alkyl_hydroperoxide_reductase_protein_C_(EC_1.6.4.-)
Streptococcus intermedius	VBIStrInt160713_1154	Undecaprenyl-phosphate_N-acetylglucosaminyl_1-phosphate_transferase_(EC_2.7.8.-)
Streptococcus intermedius	VBIStrInt160713_1154	Undecaprenyl-phosphate_N-acetylglucosaminyl_1-phosphate_transferase_(EC_2.7.8.-)
Streptococcus intermedius	VBIStrInt160713_1207	ABC_transporter_ATP-binding_protein_EcsA
Streptococcus intermedius	VBIStrInt160713_1210	Cell_envelope-associated_transcriptional_attenuator_LytR-CpsA-Psr_subfamily_F2_(as_in_PMID19099556)
Streptococcus intermedius	VBIStrInt160713_1210	Cell_envelope-associated_transcriptional_attenuator_LytR-CpsA-Psr_subfamily_F2_(as_in_PMID19099556)
Streptococcus intermedius	VBIStrInt160713_1229	3-oxoacyl-acyl-carrier_proteinreductase_(EC_1.1.1.100)
Streptococcus intermedius	VBIStrInt160713_1230	Malonyl_CoA-acyl_carrier_protein_transacylase_(EC_2.3.1.39)
Streptococcus intermedius	VBIStrInt160713_1275	Protein_export_cytoplasm_protein_SecA_ATPase_RNA_helicase_(TC_3.A.5.1.1)
Streptococcus intermedius	VBIStrInt160713_1277	Mannose-6-phosphate_isomerase_(EC_5.3.1.8)
Streptococcus intermedius	VBIStrInt160713_1283	Lipid_A_export_ATP-binding_permease_protein_MsbA
Streptococcus intermedius	VBIStrInt160713_1284	Lipid_A_export_ATP-binding_permease_protein_MsbA
Streptococcus intermedius	VBIStrInt160713_1293	Oligopeptide_transport_ATP-binding_protein_OppF_(TC_3.A.1.5.1)
Streptococcus intermedius	VBIStrInt160713_1293	Oligopeptide_transport_ATP-binding_protein_OppF_(TC_3.A.1.5.1)
Streptococcus intermedius	VBIStrInt160713_1294	Oligopeptide_transport_ATP-binding_protein_OppD_(TC_3.A.1.5.1)
Streptococcus intermedius	VBIStrInt160713_1294	Oligopeptide_transport_ATP-binding_protein_OppD_(TC_3.A.1.5.1)
Streptococcus intermedius	VBIStrInt160713_1297	Oligopeptide_ABC_transporter_periplasmic_oligopeptide-binding_protein_OppA_(TC_3.A.1.5.1)
Streptococcus intermedius	VBIStrInt160713_1304	Cell_division_trigger_factor_(EC_5.2.1.8)
Streptococcus intermedius	VBIStrInt160713_1304	Cell_division_trigger_factor_(EC_5.2.1.8)
Streptococcus intermedius	VBIStrInt160713_1331	2-deoxy-D-gluconate_3-dehydrogenase_(EC_1.1.1.125)
Streptococcus intermedius	VBIStrInt160713_1335	collagen_adhesin_precursor
Streptococcus intermedius	VBIStrInt160713_1341	UDP-N-acetylglucosamine_2-epimerase_(EC_5.1.3.14)
Streptococcus intermedius	VBIStrInt160713_1341	UDP-N-acetylglucosamine_2-epimerase_(EC_5.1.3.14)
Streptococcus intermedius	VBIStrInt160713_1342	UDP-N-acetylglucosamine_2-epimerase_(EC_5.1.3.14)
Streptococcus intermedius	VBIStrInt160713_1342	UDP-N-acetylglucosamine_2-epimerase_(EC_5.1.3.14)
Streptococcus intermedius	VBIStrInt160713_1370	Multiple_sugar_ABC_transporter_ATP-binding_protein
Streptococcus intermedius	VBIStrInt160713_1370	Multiple_sugar_ABC_transporter_ATP-binding_protein
Streptococcus intermedius	VBIStrInt160713_1395	Manganese_ABC_transporter_ATP-binding_protein_SitB
Streptococcus intermedius	VBIStrInt160713_1395	Manganese_ABC_transporter_ATP-binding_protein_SitB
Streptococcus intermedius	VBIStrInt160713_1396	Manganese_ABC_transporter_inner_membrane_permease_protein_SitD
Streptococcus intermedius	VBIStrInt160713_1396	Manganese_ABC_transporter_inner_membrane_permease_protein_SitD
Streptococcus intermedius	VBIStrInt160713_1397	Manganese_ABC_transporter_periplasmic-binding_protein_SitA
Streptococcus intermedius	VBIStrInt160713_1397	Manganese_ABC_transporter_periplasmic-binding_protein_SitA
Streptococcus intermedius	VBIStrInt160713_1400	GTP_pyrophosphokinase_(EC_2.7.6.5)_(p)ppGpp_synthetase_I
Streptococcus intermedius	VBIStrInt160713_1400	GTP_pyrophosphokinase_(EC_2.7.6.5)_(p)ppGpp_synthetase_I
Streptococcus intermedius	VBIStrInt160713_1413	Heat_shock_protein_60_family_chaperone_GroEL
Streptococcus intermedius	VBIStrInt160713_1436	Phosphatidate_cytidylyltransferase_(EC_2.7.7.41)
Streptococcus intermedius	VBIStrInt160713_1437	Undecaprenyl_pyrophosphate_synthetase_(EC_2.5.1.31)_Di-trans_poly-cis-decaprenylcistransferase
Streptococcus intermedius	VBIStrInt160713_1449	putative_ATP-dependent_Clp_proteinase_(ATP-binding_subunit)
Streptococcus intermedius	VBIStrInt160713_1449	putative_ATP-dependent_Clp_proteinase_(ATP-binding_subunit)
Streptococcus intermedius	VBIStrInt160713_1461	Glutamine_synthetase_type_I_(EC_6.3.1.2)
Streptococcus intermedius	VBIStrInt160713_1481	UTP--glucose-1-phosphate_uridylyltransferase_(EC_2.7.7.9)
Streptococcus intermedius	VBIStrInt160713_1484	FIG01287947_hypothetical_protein
Streptococcus intermedius	VBIStrInt160713_1484	FIG01287947_hypothetical_protein
Streptococcus intermedius	VBIStrInt160713_1484	FIG01287947_hypothetical_protein
Streptococcus intermedius	VBIStrInt160713_1484	FIG01287947_hypothetical_protein
Streptococcus intermedius	VBIStrInt160713_1569	C3-degrading_proteinase
Streptococcus intermedius	VBIStrInt160713_1591	NAD-dependent_glyceraldehyde-3-phosphate_dehydrogenase_(EC_1.2.1.12)
Streptococcus intermedius	VBIStrInt160713_1591	NAD-dependent_glyceraldehyde-3-phosphate_dehydrogenase_(EC_1.2.1.12)
Streptococcus intermedius	VBIStrInt160713_1630	ATP-dependent_Clp_protease_ATP-binding_subunit_ClpA
Streptococcus intermedius	VBIStrInt160713_1644	Candidate_zinc-binding_lipoprotein_ZinT
Streptococcus intermedius	VBIStrInt160713_1650	Ribonucleases_G_and_E
Streptococcus intermedius	VBIStrInt160713_1650	Ribonucleases_G_and_E
Streptococcus intermedius	VBIStrInt160713_1661	V-type_ATP_synthase_subunit_B_(EC_3.6.3.14)
Streptococcus intermedius	VBIStrInt160713_1661	V-type_ATP_synthase_subunit_B_(EC_3.6.3.14)
Streptococcus intermedius	VBIStrInt160713_1679	Alcohol_dehydrogenase_(EC_1.1.1.1)_Acetaldehyde_dehydrogenase_(EC_1.2.1.10)
Streptococcus intermedius	VBIStrInt160713_1679	Alcohol_dehydrogenase_(EC_1.1.1.1)_Acetaldehyde_dehydrogenase_(EC_1.2.1.10)
Streptococcus intermedius	VBIStrInt160713_1770	Two-component_sensor_kinase_SA14-24
Streptococcus intermedius	VBIStrInt160713_1770	Two-component_sensor_kinase_SA14-24
Streptococcus intermedius	VBIStrInt160713_1771	Two-component_response_regulator_SA14-24
Streptococcus intermedius	VBIStrInt160713_1781	putative_polysaccharide_biosynthesis_protein
Streptococcus intermedius	VBIStrInt160713_1783	Membrane_protein_involved_in_the_export_of_O-antigen_teichoic_acid_lipoteichoic_acids
Streptococcus intermedius	VBIStrInt160713_1786	UDP-N-acetylglucosamine_2-epimerase_(EC_5.1.3.14)
Streptococcus intermedius	VBIStrInt160713_1787	Glycosyl_transferase_group_1
Streptococcus intermedius	VBIStrInt160713_1790	Alpha-D-GlcNAc_alpha-1_2-L-rhamnosyltransferase_(EC_2.4.1.-)
Streptococcus intermedius	VBIStrInt160713_1790	Alpha-D-GlcNAc_alpha-1_2-L-rhamnosyltransferase_(EC_2.4.1.-)
Streptococcus intermedius	VBIStrInt160713_1791	Undecaprenyl-phosphate_galactosephosphotransferase_(EC_2.7.8.6)
Streptococcus intermedius	VBIStrInt160713_1791	Undecaprenyl-phosphate_galactosephosphotransferase_(EC_2.7.8.6)
Streptococcus intermedius	VBIStrInt160713_1792	Tyrosine-protein_kinase_EpsD_(EC_2.7.10.2)
Streptococcus intermedius	VBIStrInt160713_1792	Tyrosine-protein_kinase_EpsD_(EC_2.7.10.2)
Streptococcus intermedius	VBIStrInt160713_1793	Tyrosine-protein_kinase_transmembrane_modulator_EpsC
Streptococcus intermedius	VBIStrInt160713_1794	Tyrosine-protein_phosphatase_CpsB_(EC_3.1.3.48)
Streptococcus intermedius	VBIStrInt160713_1795	Exopolysaccharide_biosynthesis_transcriptional_activator_EpsA
Streptococcus intermedius	VBIStrInt160713_1867	D-alanyl_transfer_protein_DltB
Streptococcus intermedius	VBIStrInt160713_1867	D-alanyl_transfer_protein_DltB
Streptococcus intermedius	VBIStrInt160713_1868	D-alanine--poly(phosphoribitol)_ligase_subunit_1_(EC_6.1.1.13)
Streptococcus intermedius	VBIStrInt160713_1868	D-alanine--poly(phosphoribitol)_ligase_subunit_1_(EC_6.1.1.13)
Streptococcus intermedius	VBIStrInt160713_1899	ATPase_component_of_general_energizing_module_of_ECF_transporters
Streptococcus intermedius	VBIStrInt160713_1900	ATPase_component_of_general_energizing_module_of_ECF_transporters
Streptococcus intermedius	VBIStrInt160713_1918	Serine_protease_DegP_HtrA_do-like_(EC_3.4.21.-)
Streptococcus intermedius	VBIStrInt160713_1918	Serine_protease_DegP_HtrA_do-like_(EC_3.4.21.-)
Streptococcus intermedius	VBIStrInt172379_0019	Response_regulator_CsrR
Streptococcus intermedius	VBIStrInt172379_0019	Response_regulator_CsrR
Streptococcus intermedius	VBIStrInt172379_0047	unknown_domain_Nucleoside_5-triphosphatase_RdgB_(dHAPTP_dITP_XTP-specific)_(EC_3.6.1.15)
Streptococcus intermedius	VBIStrInt172379_0092	RNA_binding_methyltransferase_FtsJ_like
Streptococcus intermedius	VBIStrInt172379_0177	ATP_synthase_alpha_chain_(EC_3.6.3.14)
Streptococcus intermedius	VBIStrInt172379_0179	ATP_synthase_beta_chain_(EC_3.6.3.14)
Streptococcus intermedius	VBIStrInt172379_0194	putative_phosphomannomutase
Streptococcus intermedius	VBIStrInt172379_0327	UDP-N-acetylenolpyruvoylglucosamine_reductase_(EC_1.1.1.158)
Streptococcus intermedius	VBIStrInt172379_0448	ABC_transporter_ATP-binding_permease_protein
Streptococcus intermedius	VBIStrInt172379_0536	Enolase_(EC_4.2.1.11)
Streptococcus intermedius	VBIStrInt172379_0536	Enolase_(EC_4.2.1.11)
Streptococcus intermedius	VBIStrInt172379_0565	Two_component_system_response_regulator_CiaR
Streptococcus intermedius	VBIStrInt172379_0641	Two-component_response_regulator_SA14-24
Streptococcus intermedius	VBIStrInt172379_0641	Two-component_response_regulator_SA14-24
Streptococcus intermedius	VBIStrInt172379_0648	UDP-glucose_4-epimerase_(EC_5.1.3.2)
Streptococcus intermedius	VBIStrInt172379_0649	dTDP-glucose_4_6-dehydratase_(EC_4.2.1.46)
Streptococcus intermedius	VBIStrInt172379_0713	Translation_elongation_factor_Tu
Streptococcus intermedius	VBIStrInt172379_0713	Translation_elongation_factor_Tu
Streptococcus intermedius	VBIStrInt172379_0801	Cell_division_transporter_ATP-binding_protein_FtsE_(TC_3.A.5.1.1)
Streptococcus intermedius	VBIStrInt172379_0834	Ornithine_carbamoyltransferase_(EC_2.1.3.3)
Streptococcus intermedius	VBIStrInt172379_0834	Ornithine_carbamoyltransferase_(EC_2.1.3.3)
Streptococcus intermedius	VBIStrInt172379_0853	Manganese_superoxide_dismutase_(EC_1.15.1.1)
Streptococcus intermedius	VBIStrInt172379_0853	Manganese_superoxide_dismutase_(EC_1.15.1.1)
Streptococcus intermedius	VBIStrInt172379_0893	Histidine_kinase
Streptococcus intermedius	VBIStrInt172379_0924	Mg(2+)_transport_ATPase_P-type_(EC_3.6.3.2)
Streptococcus intermedius	VBIStrInt172379_0940	Hemolysins_and_related_proteins_containing_CBS_domains
Streptococcus intermedius	VBIStrInt172379_0991	Serine_threonine_protein_kinase_PrkC_regulator_of_stationary_phase
Streptococcus intermedius	VBIStrInt172379_1023	Undecaprenyl-phosphate_N-acetylglucosaminyl_1-phosphate_transferase_(EC_2.7.8.-)
Streptococcus intermedius	VBIStrInt172379_1073	Cell_envelope-associated_transcriptional_attenuator_LytR-CpsA-Psr_subfamily_F2_(as_in_PMID19099556)
Streptococcus intermedius	VBIStrInt172379_1073	Cell_envelope-associated_transcriptional_attenuator_LytR-CpsA-Psr_subfamily_F2_(as_in_PMID19099556)
Streptococcus intermedius	VBIStrInt172379_1089	(3R)-hydroxymyristoyl-acyl_carrier_protein_dehydratase_(EC_4.2.1.-)
Streptococcus intermedius	VBIStrInt172379_1104	UTP--glucose-1-phosphate_uridylyltransferase_(EC_2.7.7.9)
Streptococcus intermedius	VBIStrInt172379_1122	FIG01115476_hypothetical_protein
Streptococcus intermedius	VBIStrInt172379_1122	FIG01115476_hypothetical_protein
Streptococcus intermedius	VBIStrInt172379_1157	Undecaprenyl_pyrophosphate_synthetase_(EC_2.5.1.31)_Di-trans_poly-cis-decaprenylcistransferase
Streptococcus intermedius	VBIStrInt172379_1184	Heat_shock_protein_60_family_chaperone_GroEL
Streptococcus intermedius	VBIStrInt172379_1248	Manganese_ABC_transporter_periplasmic-binding_protein_SitA
Streptococcus intermedius	VBIStrInt172379_1248	Manganese_ABC_transporter_periplasmic-binding_protein_SitA
Streptococcus intermedius	VBIStrInt172379_1250	Manganese_ABC_transporter_ATP-binding_protein_SitB
Streptococcus intermedius	VBIStrInt172379_1250	Manganese_ABC_transporter_ATP-binding_protein_SitB
Streptococcus intermedius	VBIStrInt172379_1352	Oligopeptide_transport_ATP-binding_protein_OppD_(TC_3.A.1.5.1)
Streptococcus intermedius	VBIStrInt172379_1362	Lipid_A_export_ATP-binding_permease_protein_MsbA
Streptococcus intermedius	VBIStrInt172379_1513	Glyceraldehyde_3-phosphate_dehydrogenase_putative(_EC_1.2.1.12_)
Streptococcus intermedius	VBIStrInt172379_1513	Glyceraldehyde_3-phosphate_dehydrogenase_putative(_EC_1.2.1.12_)
Streptococcus intermedius	VBIStrInt172379_1617	Zinc_ABC_transporter_ATP-binding_protein_ZnuC
Streptococcus intermedius	VBIStrInt172379_1691	Sortase_A_LPXTG_specific
Streptococcus intermedius	VBIStrInt172379_1692	Cell_wall_surface_anchor_family_protein
Streptococcus intermedius	VBIStrInt172379_1692	Cell_wall_surface_anchor_family_protein
Streptococcus intermedius	VBIStrInt172379_1772	Two-component_sensor_kinase_SA14-24
Streptococcus intermedius	VBIStrInt172379_1782	UDP-N-acetylglucosamine_4_6-dehydratase_(EC_4.2.1.-)
Streptococcus intermedius	VBIStrInt172379_1868	D-alanyl_transfer_protein_DltB
Streptococcus intermedius	VBIStrInt172379_1869	D-alanine--poly(phosphoribitol)_ligase_subunit_1_(EC_6.1.1.13)
Streptococcus intermedius	VBIStrInt217488_0113	Protein_export_cytoplasm_protein_SecA_ATPase_RNA_helicase_(TC_3.A.5.1.1)
Streptococcus intermedius	VBIStrInt217488_0148	Cell_division_trigger_factor_(EC_5.2.1.8)
Streptococcus intermedius	VBIStrInt217488_0176	2-deoxy-D-gluconate_3-dehydrogenase_(EC_1.1.1.125)
Streptococcus intermedius	VBIStrInt217488_0255	Manganese_ABC_transporter_ATP-binding_protein_SitB
Streptococcus intermedius	VBIStrInt217488_0257	Manganese_ABC_transporter_periplasmic-binding_protein_SitA
Streptococcus intermedius	VBIStrInt217488_0305	Phosphatidate_cytidylyltransferase_(EC_2.7.7.41)
Streptococcus intermedius	VBIStrInt217488_0416	Sortase_A_LPXTG_specific
Streptococcus intermedius	VBIStrInt217488_0420	RNA_polymerase_sigma_factor_RpoD
Streptococcus intermedius	VBIStrInt217488_0632	Phosphoglucomutase_(EC_5.4.2.2)
Streptococcus intermedius	VBIStrInt217488_0724	ATP_synthase_beta_chain_(EC_3.6.3.14)
Streptococcus intermedius	VBIStrInt217488_0726	ATP_synthase_alpha_chain_(EC_3.6.3.14)
Streptococcus intermedius	VBIStrInt217488_0747	ABC_transporter_ATP-binding_protein
Streptococcus intermedius	VBIStrInt217488_0750	Fibronectin_fibrinogen-binding_protein
Streptococcus intermedius	VBIStrInt217488_0794	Iron_compound_ABC_uptake_transporter_permease_protein_PiuB
Streptococcus intermedius	VBIStrInt217488_0815	ABC_transporter_ATP-binding_protein_Vex2
Streptococcus intermedius	VBIStrInt217488_0815	ABC_transporter_ATP-binding_protein_Vex2
Streptococcus intermedius	VBIStrInt217488_0821	ATP-dependent_Clp_protease_ATP-binding_subunit_ClpE
Streptococcus intermedius	VBIStrInt217488_0843	unknown_domain_Nucleoside_5-triphosphatase_RdgB_(dHAPTP_dITP_XTP-specific)_(EC_3.6.1.15)
Streptococcus intermedius	VBIStrInt217488_0916	Two-component_sensor_kinase_SA14-24
Streptococcus intermedius	VBIStrInt217488_0928	Tyrosine-protein_kinase_EpsD_(EC_2.7.10.2)
Streptococcus intermedius	VBIStrInt217488_0950	Alcohol_dehydrogenase_(EC_1.1.1.1)
Streptococcus intermedius	VBIStrInt217488_0950	Alcohol_dehydrogenase_(EC_1.1.1.1)
Streptococcus intermedius	VBIStrInt217488_0950	Alcohol_dehydrogenase_(EC_1.1.1.1)
Streptococcus intermedius	VBIStrInt217488_1023	D-alanine--poly(phosphoribitol)_ligase_subunit_1_(EC_6.1.1.13)
Streptococcus intermedius	VBIStrInt217488_1053	ATPase_component_of_general_energizing_module_of_ECF_transporters
Streptococcus intermedius	VBIStrInt217488_1054	ATPase_component_of_general_energizing_module_of_ECF_transporters
Streptococcus intermedius	VBIStrInt217488_1063	UDP-glucose_4-epimerase_(EC_5.1.3.2)
Streptococcus intermedius	VBIStrInt217488_1113	Cell_wall_surface_anchor_family_protein
Streptococcus intermedius	VBIStrInt217488_1114	Sortase_A_LPXTG_specific
Streptococcus intermedius	VBIStrInt217488_1118	Alcohol_dehydrogenase_(EC_1.1.1.1)_Acetaldehyde_dehydrogenase_(EC_1.2.1.10)
Streptococcus intermedius	VBIStrInt217488_1139	V-type_ATP_synthase_subunit_B_(EC_3.6.3.14)
Streptococcus intermedius	VBIStrInt217488_1145	Ribonucleases_G_and_E
Streptococcus intermedius	VBIStrInt217488_1147	Thiol-activated_cytolysin
Streptococcus intermedius	VBIStrInt217488_1149	Zinc_ABC_transporter_ATP-binding_protein_ZnuC
Streptococcus intermedius	VBIStrInt217488_1149	Zinc_ABC_transporter_ATP-binding_protein_ZnuC
Streptococcus intermedius	VBIStrInt217488_1151	Candidate_zinc-binding_lipoprotein_ZinT
Streptococcus intermedius	VBIStrInt217488_1222	Glyceraldehyde_3-phosphate_dehydrogenase_putative(_EC_1.2.1.12_)
Streptococcus intermedius	VBIStrInt217488_1222	Glyceraldehyde_3-phosphate_dehydrogenase_putative(_EC_1.2.1.12_)
Streptococcus intermedius	VBIStrInt217488_1315	ESAT-6_Esx_family_secreted_protein_EsxA_YukE
Streptococcus intermedius	VBIStrInt217488_1358	Glutamate_transport_ATP-binding_protein
Streptococcus intermedius	VBIStrInt217488_1358	Glutamate_transport_ATP-binding_protein
Streptococcus intermedius	VBIStrInt217488_1363	Peptidoglycan_hydrolase_Autolysin2_(EC_3.5.1.28)
Streptococcus intermedius	VBIStrInt217488_1378	Cysteine_and_methionine_metabolism_regulator_CmbR_LysR_family
Streptococcus intermedius	VBIStrInt217488_1378	Cysteine_and_methionine_metabolism_regulator_CmbR_LysR_family
Streptococcus intermedius	VBIStrInt217488_1403	Response_regulator_CsrR
Streptococcus intermedius	VBIStrInt217488_1403	Response_regulator_CsrR
Streptococcus intermedius	VBIStrInt217488_1488	Manganese_superoxide_dismutase_(EC_1.15.1.1)
Streptococcus intermedius	VBIStrInt217488_1488	Manganese_superoxide_dismutase_(EC_1.15.1.1)
Streptococcus intermedius	VBIStrInt217488_1508	Ornithine_carbamoyltransferase_(EC_2.1.3.3)
Streptococcus intermedius	VBIStrInt217488_1508	Ornithine_carbamoyltransferase_(EC_2.1.3.3)
Streptococcus intermedius	VBIStrInt217488_1553	Two-component_system_response_regulator
Streptococcus intermedius	VBIStrInt217488_1610	L-proline_glycine_betaine_ABC_transport_system_permease_protein_ProV_(TC_3.A.1.12.1)
Streptococcus intermedius	VBIStrInt217488_1610	L-proline_glycine_betaine_ABC_transport_system_permease_protein_ProV_(TC_3.A.1.12.1)
Streptococcus intermedius	VBIStrInt217488_1617	Translation_elongation_factor_Tu
Streptococcus intermedius	VBIStrInt217488_1617	Translation_elongation_factor_Tu
Streptococcus intermedius	VBIStrInt217488_1667	Mg(2+)_transport_ATPase_P-type_(EC_3.6.3.2)
Streptococcus intermedius	VBIStrInt217488_1696	Two-component_response_regulator
Streptococcus intermedius	VBIStrInt217488_1705	Malonyl_CoA-acyl_carrier_protein_transacylase_(EC_2.3.1.39)
Streptococcus intermedius	VBIStrInt217488_1706	3-oxoacyl-acyl-carrier_proteinreductase_(EC_1.1.1.100)
Streptococcus intermedius	VBIStrInt217488_1707	3-oxoacyl-acyl-carrier-proteinsynthase_KASII_(EC_2.3.1.41)
Streptococcus intermedius	VBIStrInt217488_1725	Cell_envelope-associated_transcriptional_attenuator_LytR-CpsA-Psr_subfamily_F2_(as_in_PMID19099556)
Streptococcus intermedius	VBIStrInt217488_1772	Amino_acid_transport_ATP-binding_protein
Streptococcus intermedius	VBIStrInt217488_1778	Undecaprenyl-phosphate_N-acetylglucosaminyl_1-phosphate_transferase_(EC_2.7.8.-)
Streptococcus intermedius	VBIStrInt217488_1778	Undecaprenyl-phosphate_N-acetylglucosaminyl_1-phosphate_transferase_(EC_2.7.8.-)
Streptococcus intermedius	VBIStrInt217488_1803	S-ribosylhomocysteine_lyase_(EC_4.4.1.21)_Autoinducer-2_production_protein_LuxS
Streptococcus intermedius	VBIStrInt217488_1803	S-ribosylhomocysteine_lyase_(EC_4.4.1.21)_Autoinducer-2_production_protein_LuxS
Streptococcus intermedius	VBIStrInt217488_1810	Protein_serine_threonine_phosphatase_PrpC_regulation_of_stationary_phase
Streptococcus intermedius	VBIStrInt217488_1810	Protein_serine_threonine_phosphatase_PrpC_regulation_of_stationary_phase
Streptococcus intermedius	VBIStrInt217488_1811	Serine_threonine_protein_kinase_PrkC_regulator_of_stationary_phase
Streptococcus intermedius	VBIStrInt217488_1816	Streptococcal_lipoprotein_rotamase_A_Peptidyl-prolyl_cis-trans_isomerase_(EC_5.2.1.8)
Streptococcus intermedius	VBIStrInt217488_1862	Hemolysins_and_related_proteins_containing_CBS_domains
Streptococcus intermedius	VBIStrInt27041_0067	Alcohol_dehydrogenase_(EC_1.1.1.1)_Acetaldehyde_dehydrogenase_(EC_1.2.1.10)
Streptococcus intermedius	VBIStrInt27041_0098	Zinc_ABC_transporter_ATP-binding_protein_ZnuC
Streptococcus intermedius	VBIStrInt27041_0171	Glyceraldehyde_3-phosphate_dehydrogenase_putative(_EC_1.2.1.12_)
Streptococcus intermedius	VBIStrInt27041_0171	Glyceraldehyde_3-phosphate_dehydrogenase_putative(_EC_1.2.1.12_)
Streptococcus intermedius	VBIStrInt27041_0266	ESAT-6_Esx_family_secreted_protein_EsxA_YukE
Streptococcus intermedius	VBIStrInt27041_0545	Manganese_superoxide_dismutase_(EC_1.15.1.1)
Streptococcus intermedius	VBIStrInt27041_0564	Ornithine_carbamoyltransferase_(EC_2.1.3.3)
Streptococcus intermedius	VBIStrInt27041_0672	Translation_elongation_factor_Tu
Streptococcus intermedius	VBIStrInt27041_0672	Translation_elongation_factor_Tu
Streptococcus intermedius	VBIStrInt27041_0737	Glucose-1-phosphate_thymidylyltransferase_(EC_2.7.7.24)
Streptococcus intermedius	VBIStrInt27041_0740	UDP-glucose_4-epimerase_(EC_5.1.3.2)
Streptococcus intermedius	VBIStrInt27041_0744	Catabolite_control_protein_A
Streptococcus intermedius	VBIStrInt27041_0794	Glutamate_transport_ATP-binding_protein
Streptococcus intermedius	VBIStrInt27041_0904	Enolase_(EC_4.2.1.11)
Streptococcus intermedius	VBIStrInt27041_1138	Phosphoglucomutase_(EC_5.4.2.2)
Streptococcus intermedius	VBIStrInt27041_1230	ATP_synthase_beta_chain_(EC_3.6.3.14)
Streptococcus intermedius	VBIStrInt27041_1232	ATP_synthase_alpha_chain_(EC_3.6.3.14)
Streptococcus intermedius	VBIStrInt27041_1376	Response_regulator_CsrR
Streptococcus intermedius	VBIStrInt27041_1437	Protein_export_cytoplasm_protein_SecA_ATPase_RNA_helicase_(TC_3.A.5.1.1)
Streptococcus intermedius	VBIStrInt27041_1465	Oligopeptide_transport_ATP-binding_protein_OppD_(TC_3.A.1.5.1)
Streptococcus intermedius	VBIStrInt27041_1501	2-deoxy-D-gluconate_3-dehydrogenase_(EC_1.1.1.125)
Streptococcus intermedius	VBIStrInt27041_1580	Manganese_ABC_transporter_ATP-binding_protein_SitB
Streptococcus intermedius	VBIStrInt27041_1582	Manganese_ABC_transporter_periplasmic-binding_protein_SitA
Streptococcus intermedius	VBIStrInt27041_1582	Manganese_ABC_transporter_periplasmic-binding_protein_SitA
Streptococcus intermedius	VBIStrInt27041_1725	Two-component_sensor_kinase_SA14-24
Streptococcus intermedius	VBIStrInt27041_1833	D-alanine--poly(phosphoribitol)_ligase_subunit_1_(EC_6.1.1.13)
Streptococcus mitis	VBIStrMit102292_0002	Cell_division_trigger_factor_(EC_5.2.1.8)
Streptococcus mitis	VBIStrMit102292_0024	3-oxoacyl-acyl-carrier_proteinreductase_(EC_1.1.1.100)
Streptococcus mitis	VBIStrMit102292_0025	3-oxoacyl-acyl-carrier-proteinsynthase_KASII_(EC_2.3.1.41)
Streptococcus mitis	VBIStrMit102292_0027	(3R)-hydroxymyristoyl-acyl_carrier_protein_dehydratase_(EC_4.2.1.-)
Streptococcus mitis	VBIStrMit102292_0064	Protein_serine_threonine_phosphatase_PrpC_regulation_of_stationary_phase
Streptococcus mitis	VBIStrMit102292_0088	Multiple_sugar_ABC_transporter_ATP-binding_protein
Streptococcus mitis	VBIStrMit102292_0279	Manganese_superoxide_dismutase_(EC_1.15.1.1)
Streptococcus mitis	VBIStrMit102292_0383	Translation_elongation_factor_Tu
Streptococcus mitis	VBIStrMit102292_0468	Enolase_(EC_4.2.1.11)
Streptococcus mitis	VBIStrMit102292_0547	Tyrosine-protein_kinase_EpsD_(EC_2.7.10.2)
Streptococcus mitis	VBIStrMit102292_0631	Two-component_sensor_kinase_SA14-24
Streptococcus mitis	VBIStrMit102292_0767	ATP_synthase_beta_chain_(EC_3.6.3.14)
Streptococcus mitis	VBIStrMit102292_0871	ABC_transporter_ATP-binding_protein_Vex2
Streptococcus mitis	VBIStrMit102292_0887	Choline_binding_protein_A
Streptococcus mitis	VBIStrMit102292_0887	Choline_binding_protein_A
Streptococcus mitis	VBIStrMit102292_1007	Manganese_ABC_transporter_ATP-binding_protein_SitB
Streptococcus mitis	VBIStrMit102292_1008	Manganese_ABC_transporter_inner_membrane_permease_protein_SitD
Streptococcus mitis	VBIStrMit102292_1009	Manganese_ABC_transporter_periplasmic-binding_protein_SitA
Streptococcus mitis	VBIStrMit102292_1160	L-proline_glycine_betaine_ABC_transport_system_permease_protein_ProV_(TC_3.A.1.12.1)
Streptococcus mitis	VBIStrMit102292_1178	Hemolysins_and_related_proteins_containing_CBS_domains
Streptococcus mitis	VBIStrMit102292_1179	Oligopeptide_ABC_transporter_periplasmic_oligopeptide-binding_protein_OppA_(TC_3.A.1.5.1)
Streptococcus mitis	VBIStrMit102292_1183	Oligopeptide_transport_ATP-binding_protein_OppF_(TC_3.A.1.5.1)
Streptococcus mitis	VBIStrMit102292_1215	Glutamine_synthetase_type_I_(EC_6.3.1.2)
Streptococcus mitis	VBIStrMit102292_1303	Catabolite_control_protein_A
Streptococcus mitis	VBIStrMit102292_1573	UDP-N-acetylglucosamine_4_6-dehydratase_(EC_4.2.1.-)
Streptococcus mitis	VBIStrMit102292_1623	Zinc_ABC_transporter_ATP-binding_protein_ZnuC
Streptococcus mitis	VBIStrMit102292_1627	D-alanyl_transfer_protein_DltB
Streptococcus mitis	VBIStrMit102292_1628	D-alanine--poly(phosphoribitol)_ligase_subunit_1_(EC_6.1.1.13)
Streptococcus mitis	VBIStrMit102292_1861	S-ribosylhomocysteine_lyase_(EC_4.4.1.21)_Autoinducer-2_production_protein_LuxS
Streptococcus mitis	VBIStrMit102292_1877	Response_regulator_CsrR
Streptococcus mitis	VBIStrMit102292_1878	Choline_binding_protein_J
Streptococcus mitis	VBIStrMit11393_0214	Manganese_superoxide_dismutase_(EC_1.15.1.1)
Streptococcus mitis	VBIStrMit11393_0257	COG1272_Predicted_membrane_protein_hemolysin_III_homolog
Streptococcus mitis	VBIStrMit11393_0292	C3-degrading_proteinase
Streptococcus mitis	VBIStrMit11393_0305	ATP_synthase_beta_chain_(EC_3.6.3.14)
Streptococcus mitis	VBIStrMit11393_0373	Translation_elongation_factor_Tu
Streptococcus mitis	VBIStrMit11393_0469	Oligopeptide_ABC_transporter_periplasmic_oligopeptide-binding_protein_OppA_(TC_3.A.1.5.1)
Streptococcus mitis	VBIStrMit11393_0510	Two-component_response_regulator_SA14-24
Streptococcus mitis	VBIStrMit11393_0526	Phosphoglucomutase_(EC_5.4.2.2)
Streptococcus mitis	VBIStrMit11393_0539	Enolase_(EC_4.2.1.11)
Streptococcus mitis	VBIStrMit11393_0762	Glutamate_transport_ATP-binding_protein
Streptococcus mitis	VBIStrMit11393_0788	3-isopropylmalate_dehydratase_small_subunit_(EC_4.2.1.33)
Streptococcus mitis	VBIStrMit11393_0830	ABC_transporter_ATP-binding_protein_Vex2
Streptococcus mitis	VBIStrMit11393_0850	UDP-glucose_4-epimerase_(EC_5.1.3.2)
Streptococcus mitis	VBIStrMit11393_0889	Manganese_ABC_transporter_ATP-binding_protein_SitB
Streptococcus mitis	VBIStrMit11393_0891	Manganese_ABC_transporter_periplasmic-binding_protein_SitA
Streptococcus mitis	VBIStrMit11393_1068	Oligopeptide_transport_ATP-binding_protein_OppF_(TC_3.A.1.5.1)
Streptococcus mitis	VBIStrMit11393_1100	Glutamine_synthetase_type_I_(EC_6.3.1.2)
Streptococcus mitis	VBIStrMit11393_1108	ABC_transporter_ATP-binding_protein_EcsA
Streptococcus mitis	VBIStrMit11393_1147	Catabolite_control_protein_A
Streptococcus mitis	VBIStrMit11393_1188	NAD-dependent_glyceraldehyde-3-phosphate_dehydrogenase_(EC_1.2.1.12)_Plasmin(ogen)_receptor
Streptococcus mitis	VBIStrMit11393_1284	Undecaprenyl_pyrophosphate_synthetase_(EC_2.5.1.31)
Streptococcus mitis	VBIStrMit11393_1675	Hydroxymethylpyrimidine_ABC_transporter_ATPase_component
Streptococcus mitis	VBIStrMit11393_1863	N-acetylmannosaminyltransferase_(EC_2.4.1.187)
Streptococcus mitis	VBIStrMit11393_1886	Response_regulator_CsrR
Streptococcus mitis	VBIStrMit11393_1922	3-oxoacyl-acyl-carrier-proteinsynthase_KASII_(EC_2.3.1.41)
Streptococcus mitis	VBIStrMit11393_2012	Multiple_sugar_ABC_transporter_ATP-binding_protein
Streptococcus mitis	VBIStrMit11393_2016	Glutamate_transport_ATP-binding_protein
Streptococcus mitis	VBIStrMit12054_0040	Glycosyl_transferase_group_2_family_protein
Streptococcus mitis	VBIStrMit12054_0068	UDP-N-acetylenolpyruvoylglucosamine_reductase_(EC_1.1.1.158)
Streptococcus mitis	VBIStrMit12054_0115	ATP_synthase_beta_chain_(EC_3.6.3.14)
Streptococcus mitis	VBIStrMit12054_0117	ATP_synthase_alpha_chain_(EC_3.6.3.14)
Streptococcus mitis	VBIStrMit12054_0150	ABC-type_multidrug_transport_system_ATPase_component
Streptococcus mitis	VBIStrMit12054_0156	COG1272_Predicted_membrane_protein_hemolysin_III_homolog
Streptococcus mitis	VBIStrMit12054_0185	Branched-chain_amino_acid_transport_ATP-binding_protein_LivG_(TC_3.A.1.4.1)
Streptococcus mitis	VBIStrMit12054_0208	ABC_transporter_ATP-binding_protein_Vex2
Streptococcus mitis	VBIStrMit12054_0289	Manganese_ABC_transporter_ATP-binding_protein_SitB
Streptococcus mitis	VBIStrMit12054_0290	Manganese_ABC_transporter_inner_membrane_permease_protein_SitD
Streptococcus mitis	VBIStrMit12054_0450	Oligopeptide_ABC_transporter_periplasmic_oligopeptide-binding_protein_OppA_(TC_3.A.1.5.1)
Streptococcus mitis	VBIStrMit12054_0453	Oligopeptide_transport_ATP-binding_protein_OppD_(TC_3.A.1.5.1)
Streptococcus mitis	VBIStrMit12054_0489	Glutamine_synthetase_type_I_(EC_6.3.1.2)
Streptococcus mitis	VBIStrMit12054_0546	Catabolite_control_protein_A
Streptococcus mitis	VBIStrMit12054_0590	NAD-dependent_glyceraldehyde-3-phosphate_dehydrogenase_(EC_1.2.1.12)_Plasmin(ogen)_receptor
Streptococcus mitis	VBIStrMit12054_0591	Alcohol_dehydrogenase_(EC_1.1.1.1)_Acetaldehyde_dehydrogenase_(EC_1.2.1.10)
Streptococcus mitis	VBIStrMit12054_0688	UDP-N-acetylglucosamine_4_6-dehydratase_(EC_4.2.1.-)
Streptococcus mitis	VBIStrMit12054_0713	Zinc_ABC_transporter_ATP-binding_protein_ZnuC
Streptococcus mitis	VBIStrMit12054_0763	ATPase_component_of_general_energizing_module_of_ECF_transporters
Streptococcus mitis	VBIStrMit12054_0780	Serine_protease_DegP_HtrA_do-like_(EC_3.4.21.-)
Streptococcus mitis	VBIStrMit12054_0811	Choline_binding_protein_A
Streptococcus mitis	VBIStrMit12054_0812	Choline_binding_protein_A
Streptococcus mitis	VBIStrMit12054_0813	Choline_binding_protein_A
Streptococcus mitis	VBIStrMit12054_0813	Choline_binding_protein_A
Streptococcus mitis	VBIStrMit12054_0886	Lipid_A_export_ATP-binding_permease_protein_MsbA
Streptococcus mitis	VBIStrMit12054_0889	Heat_shock_protein_60_family_chaperone_GroEL
Streptococcus mitis	VBIStrMit12054_0937	Mg(2+)_transport_ATPase_P-type_(EC_3.6.3.2)
Streptococcus mitis	VBIStrMit12054_0995	Undecaprenyl_pyrophosphate_synthetase_(EC_2.5.1.31)
Streptococcus mitis	VBIStrMit12054_0996	Phosphatidate_cytidylyltransferase_(EC_2.7.7.41)
Streptococcus mitis	VBIStrMit12054_1094	Tyrosine-protein_kinase_EpsD_(EC_2.7.10.2)
Streptococcus mitis	VBIStrMit12054_1152	3-oxoacyl-acyl-carrier-proteinsynthase_KASII_(EC_2.3.1.41)
Streptococcus mitis	VBIStrMit12054_1154	(3R)-hydroxymyristoyl-acyl_carrier_protein_dehydratase_(EC_4.2.1.-)
Streptococcus mitis	VBIStrMit12054_1189	Protein_serine_threonine_phosphatase_PrpC_regulation_of_stationary_phase
Streptococcus mitis	VBIStrMit12054_1190	Serine_threonine_protein_kinase_PrkC_regulator_of_stationary_phase
Streptococcus mitis	VBIStrMit12054_1219	Multiple_sugar_ABC_transporter_ATP-binding_protein
Streptococcus mitis	VBIStrMit12054_1223	Glutamine_ABC_transporter_periplasmic_glutamine-binding_protein_(TC_3.A.1.3.2)
Streptococcus mitis	VBIStrMit12054_1224	Glutamate_transport_ATP-binding_protein
Streptococcus mitis	VBIStrMit12054_1391	Manganese_superoxide_dismutase_(EC_1.15.1.1)
Streptococcus mitis	VBIStrMit12054_1425	Two_component_system_response_regulator_CiaR
Streptococcus mitis	VBIStrMit12054_1426	Two_component_system_sensor_histidine_kinase_CiaH_(EC_2.7.3.-)
Streptococcus mitis	VBIStrMit12054_1473	Oligopeptide_ABC_transporter_periplasmic_oligopeptide-binding_protein_OppA_(TC_3.A.1.5.1)
Streptococcus mitis	VBIStrMit12054_1487	Translation_elongation_factor_Tu
Streptococcus mitis	VBIStrMit12054_1501	Pyrroline-5-carboxylate_reductase_(EC_1.5.1.2)
Streptococcus mitis	VBIStrMit12054_1729	Glutamate_transport_ATP-binding_protein
Streptococcus mitis	VBIStrMit161611_0030	Two_component_system_response_regulator_CiaR
Streptococcus mitis	VBIStrMit161611_0065	RNA_polymerase_sigma_factor_RpoD
Streptococcus mitis	VBIStrMit161611_0094	Translation_elongation_factor_Tu
Streptococcus mitis	VBIStrMit161611_0112	ATP_synthase_beta_chain_(EC_3.6.3.14)
Streptococcus mitis	VBIStrMit161611_0141	Choline_kinase_(EC_2.7.1.32)
Streptococcus mitis	VBIStrMit161611_0296	Enolase_(EC_4.2.1.11)
Streptococcus mitis	VBIStrMit161611_0313	Two-component_sensor_kinase_SA14-24
Streptococcus mitis	VBIStrMit161611_0477	Manganese_superoxide_dismutase_(EC_1.15.1.1)
Streptococcus mitis	VBIStrMit161611_0583	Phosphoglucosamine_mutase_(EC_5.4.2.10)
Streptococcus mitis	VBIStrMit161611_0607	Vitamin_B12_ABC_transporter_ATPase_component_BtuD
Streptococcus mitis	VBIStrMit161611_0712	Daunorubicin_resistance_ATP-binding_protein_drrA
Streptococcus mitis	VBIStrMit161611_0719	ABC_transporter_ATP-binding_protein_Vex2
Streptococcus mitis	VBIStrMit161611_0719	ABC_transporter_ATP-binding_protein_Vex2
Streptococcus mitis	VBIStrMit161611_0764	Glutamate_transport_ATP-binding_protein
Streptococcus mitis	VBIStrMit161611_0778	Two-component_response_regulator
Streptococcus mitis	VBIStrMit161611_0786	Manganese_ABC_transporter_periplasmic-binding_protein_SitA
Streptococcus mitis	VBIStrMit161611_0792	Multiple_sugar_ABC_transporter_ATP-binding_protein
Streptococcus mitis	VBIStrMit161611_0857	(3R)-hydroxymyristoyl-acyl_carrier_protein_dehydratase_(EC_4.2.1.-)
Streptococcus mitis	VBIStrMit161611_0859	3-oxoacyl-acyl-carrier-proteinsynthase_KASII_(EC_2.3.1.41)
Streptococcus mitis	VBIStrMit161611_0860	3-oxoacyl-acyl-carrier_proteinreductase_(EC_1.1.1.100)
Streptococcus mitis	VBIStrMit161611_0861	Malonyl_CoA-acyl_carrier_protein_transacylase_(EC_2.3.1.39)
Streptococcus mitis	VBIStrMit161611_0888	Choline_binding_protein_J
Streptococcus mitis	VBIStrMit161611_0888	Choline_binding_protein_J
Streptococcus mitis	VBIStrMit161611_0911	PHP_domain_protein
Streptococcus mitis	VBIStrMit161611_0913	Oligopeptide_ABC_transporter_periplasmic_oligopeptide-binding_protein_OppA_(TC_3.A.1.5.1)
Streptococcus mitis	VBIStrMit161611_0975	glyceraldehyde-3-phosphate_dehydrogenase_type_I
Streptococcus mitis	VBIStrMit161611_1261	Zinc_ABC_transporter_ATP-binding_protein_ZnuC
Streptococcus mitis	VBIStrMit161611_1267	Ornithine_carbamoyltransferase_(EC_2.1.3.3)
Streptococcus mitis	VBIStrMit161611_1346	Mg(2+)_transport_ATPase_P-type_(EC_3.6.3.2)
Streptococcus mitis	VBIStrMit161611_1414	Phosphatidate_cytidylyltransferase_(EC_2.7.7.41)
Streptococcus mitis	VBIStrMit161611_1436	Catabolite_control_protein_A
Streptococcus mitis	VBIStrMit161611_1469	Hemolysins_and_related_proteins_containing_CBS_domains
Streptococcus mitis	VBIStrMit161611_1473	Oligopeptide_transport_ATP-binding_protein_OppD_(TC_3.A.1.5.1)
Streptococcus mitis	VBIStrMit161611_1474	Oligopeptide_transport_ATP-binding_protein_OppF_(TC_3.A.1.5.1)
Streptococcus mitis	VBIStrMit161611_1583	Choline_binding_protein_PcpA
Streptococcus mitis	VBIStrMit161611_1607	L-proline_glycine_betaine_ABC_transport_system_permease_protein_ProV_(TC_3.A.1.12.1)
Streptococcus mitis	VBIStrMit161611_1706	Branched-chain_amino_acid_transport_ATP-binding_protein_LivF_(TC_3.A.1.4.1)
Streptococcus mitis	VBIStrMit161611_1755	ABC-type_multidrug_transport_system_ATPase_component
Streptococcus mitis	VBIStrMit169061_0073	Two_component_system_histidine_kinase_(EC_2.7.3.-)
Streptococcus mitis	VBIStrMit169061_0123	Lipid_A_export_ATP-binding_permease_protein_MsbA
Streptococcus mitis	VBIStrMit169061_0130	Glutamine_synthetase_type_I_(EC_6.3.1.2)
Streptococcus mitis	VBIStrMit169061_0133	FIG01115573_hypothetical_protein
Streptococcus mitis	VBIStrMit169061_0183	Oligopeptide_transport_ATP-binding_protein_OppF_(TC_3.A.1.5.1)
Streptococcus mitis	VBIStrMit169061_0184	Oligopeptide_transport_ATP-binding_protein_OppD_(TC_3.A.1.5.1)
Streptococcus mitis	VBIStrMit169061_0187	Oligopeptide_ABC_transporter_periplasmic_oligopeptide-binding_protein_OppA_(TC_3.A.1.5.1)
Streptococcus mitis	VBIStrMit169061_0350	Hydroxymethylpyrimidine_ABC_transporter_ATPase_component
Streptococcus mitis	VBIStrMit169061_0371	Zinc_ABC_transporter_ATP-binding_protein_ZnuC
Streptococcus mitis	VBIStrMit169061_0407	putative_UDP-galactose--lipooligosaccharide_galactosyltransferase
Streptococcus mitis	VBIStrMit169061_0461	Mg(2+)_transport_ATPase_P-type_(EC_3.6.3.2)
Streptococcus mitis	VBIStrMit169061_0520	Undecaprenyl_pyrophosphate_synthetase_(EC_2.5.1.31)
Streptococcus mitis	VBIStrMit169061_0589	Oligopeptide_ABC_transporter_periplasmic_oligopeptide-binding_protein_OppA_(TC_3.A.1.5.1)
Streptococcus mitis	VBIStrMit169061_0590	Oligopeptide_ABC_transporter_periplasmic_oligopeptide-binding_protein_OppA_(TC_3.A.1.5.1)
Streptococcus mitis	VBIStrMit169061_0593	Tyrosine-protein_kinase_transmembrane_modulator_EpsC
Streptococcus mitis	VBIStrMit169061_0594	Tyrosine-protein_kinase_EpsD_(EC_2.7.10.2)
Streptococcus mitis	VBIStrMit169061_0628	Cell_division_trigger_factor_(EC_5.2.1.8)
Streptococcus mitis	VBIStrMit169061_0638	Exfoliative_toxin_A
Streptococcus mitis	VBIStrMit169061_0648	3-oxoacyl-acyl-carrier_proteinreductase_(EC_1.1.1.100)
Streptococcus mitis	VBIStrMit169061_0741	Multiple_sugar_ABC_transporter_ATP-binding_protein
Streptococcus mitis	VBIStrMit169061_0747	Manganese_ABC_transporter_periplasmic-binding_protein_SitA
Streptococcus mitis	VBIStrMit169061_0748	Manganese_ABC_transporter_inner_membrane_permease_protein_SitD
Streptococcus mitis	VBIStrMit169061_0749	Manganese_ABC_transporter_ATP-binding_protein_SitB
Streptococcus mitis	VBIStrMit169061_0749	Manganese_ABC_transporter_ATP-binding_protein_SitB
Streptococcus mitis	VBIStrMit169061_0760	Two-component_response_regulator
Streptococcus mitis	VBIStrMit169061_0761	Two-component_system_histidine_kinase
Streptococcus mitis	VBIStrMit169061_0819	ABC_transporter_ATP-binding_protein_Vex2
Streptococcus mitis	VBIStrMit169061_0864	Mannose-6-phosphate_isomerase_(EC_5.3.1.8)
Streptococcus mitis	VBIStrMit169061_0923	ABC-type_multidrug_transport_system_ATPase_component
Streptococcus mitis	VBIStrMit169061_1011	Endo-beta-N-acetylglucosaminidase_(EC_3.2.1.96)
Streptococcus mitis	VBIStrMit169061_1011	Endo-beta-N-acetylglucosaminidase_(EC_3.2.1.96)
Streptococcus mitis	VBIStrMit169061_1055	RNA_polymerase_sigma_factor_RpoD
Streptococcus mitis	VBIStrMit169061_1077	Translation_elongation_factor_Tu
Streptococcus mitis	VBIStrMit169061_1077	Translation_elongation_factor_Tu
Streptococcus mitis	VBIStrMit169061_1101	ATP_synthase_beta_chain_(EC_3.6.3.14)
Streptococcus mitis	VBIStrMit169061_1107	ABC-type_polar_amino_acid_transport_system_ATPase_component
Streptococcus mitis	VBIStrMit169061_1142	Cholinephosphate_cytidylyltransferase_(EC_2.7.7.15)
Streptococcus mitis	VBIStrMit169061_1237	Enolase_(EC_4.2.1.11)
Streptococcus mitis	VBIStrMit169061_1257	Two-component_response_regulator_SA14-24
Streptococcus mitis	VBIStrMit169061_1291	Glutamate_transport_ATP-binding_protein
Streptococcus mitis	VBIStrMit169061_1317	3-isopropylmalate_dehydratase_small_subunit_(EC_4.2.1.33)
Streptococcus mitis	VBIStrMit169061_1453	Phosphate_transport_ATP-binding_protein_PstB_(TC_3.A.1.7.1)
Streptococcus mitis	VBIStrMit169061_1483	Collagen_adhesion_protein
Streptococcus mitis	VBIStrMit169061_1573	Bactoprenol_glucosyl_transferase_(EC_2.4.1.-)
Streptococcus mitis	VBIStrMit169061_1582	Vitamin_B12_ABC_transporter_ATPase_component_BtuD
Streptococcus mitis	VBIStrMit169061_1588	ABC_transporter_ATP-binding_protein_YvcR
Streptococcus mitis	VBIStrMit169061_1627	Protein_export_cytoplasm_protein_SecA_ATPase_RNA_helicase_(TC_3.A.5.1.1)
Streptococcus mitis	VBIStrMit169061_1628	Protein_export_cytoplasm_protein_SecA_ATPase_RNA_helicase_(TC_3.A.5.1.1)
Streptococcus mitis	VBIStrMit169061_1681	UDP-4-amino-4-deoxy-L-arabinose--oxoglutarate_aminotransferase_(EC_2.6.1.-)
Streptococcus mitis	VBIStrMit187065_0089	Manganese_ABC_transporter_periplasmic-binding_protein_SitA
Streptococcus mitis	VBIStrMit187065_0090	Manganese_ABC_transporter_inner_membrane_permease_protein_SitD
Streptococcus mitis	VBIStrMit187065_0091	Manganese_ABC_transporter_ATP-binding_protein_SitB
Streptococcus mitis	VBIStrMit187065_0226	NAD-dependent_glyceraldehyde-3-phosphate_dehydrogenase_(EC_1.2.1.12)_Plasmin(ogen)_receptor
Streptococcus mitis	VBIStrMit187065_0371	Choline_binding_protein_A
Streptococcus mitis	VBIStrMit187065_0371	Choline_binding_protein_A
Streptococcus mitis	VBIStrMit187065_0372	Choline_binding_protein_A
Streptococcus mitis	VBIStrMit187065_0372	Choline_binding_protein_A
Streptococcus mitis	VBIStrMit187065_0372	Choline_binding_protein_A
Streptococcus mitis	VBIStrMit187065_0454	dTDP-glucose_4_6-dehydratase_(EC_4.2.1.46)
Streptococcus mitis	VBIStrMit187065_0538	Two_component_system_sensor_histidine_kinase_CiaH_(EC_2.7.3.-)
Streptococcus mitis	VBIStrMit187065_0549	Glutamine_synthetase_type_I_(EC_6.3.1.2)
Streptococcus mitis	VBIStrMit187065_0579	Oligopeptide_transport_ATP-binding_protein_OppD_(TC_3.A.1.5.1)
Streptococcus mitis	VBIStrMit187065_0583	Hemolysins_and_related_proteins_containing_CBS_domains
Streptococcus mitis	VBIStrMit187065_0748	gram_positive_anchor
Streptococcus mitis	VBIStrMit187065_0748	gram_positive_anchor
Streptococcus mitis	VBIStrMit187065_0748	gram_positive_anchor
Streptococcus mitis	VBIStrMit187065_0749	FIG01288044_hypothetical_protein
Streptococcus mitis	VBIStrMit187065_0749	FIG01288044_hypothetical_protein
Streptococcus mitis	VBIStrMit187065_0749	FIG01288044_hypothetical_protein
Streptococcus mitis	VBIStrMit187065_0769	Glutamine_ABC_transporter_periplasmic_glutamine-binding_protein_(TC_3.A.1.3.2)
Streptococcus mitis	VBIStrMit187065_0773	Multiple_sugar_ABC_transporter_ATP-binding_protein
Streptococcus mitis	VBIStrMit187065_0834	(3R)-hydroxymyristoyl-acyl_carrier_protein_dehydratase_(EC_4.2.1.-)
Streptococcus mitis	VBIStrMit187065_0836	3-oxoacyl-acyl-carrier-proteinsynthase_KASII_(EC_2.3.1.41)
Streptococcus mitis	VBIStrMit187065_0837	3-oxoacyl-acyl-carrier_proteinreductase_(EC_1.1.1.100)
Streptococcus mitis	VBIStrMit187065_0838	Malonyl_CoA-acyl_carrier_protein_transacylase_(EC_2.3.1.39)
Streptococcus mitis	VBIStrMit187065_0960	Phosphatidate_cytidylyltransferase_(EC_2.7.7.41)
Streptococcus mitis	VBIStrMit187065_1106	UDP-N-acetylglucosamine_4_6-dehydratase_(EC_4.2.1.-)
Streptococcus mitis	VBIStrMit187065_1135	Zinc_ABC_transporter_ATP-binding_protein_ZnuC
Streptococcus mitis	VBIStrMit187065_1139	D-alanyl_transfer_protein_DltB
Streptococcus mitis	VBIStrMit187065_1219	Alpha-D-GlcNAc_alpha-1_2-L-rhamnosyltransferase_(EC_2.4.1.-)
Streptococcus mitis	VBIStrMit187065_1225	Oligopeptide_ABC_transporter_periplasmic_oligopeptide-binding_protein_OppA_(TC_3.A.1.5.1)
Streptococcus mitis	VBIStrMit187065_1305	Acetoin_dehydrogenase_E1_component_beta-subunit_(EC_1.2.4.-)
Streptococcus mitis	VBIStrMit187065_1357	Oligopeptide_ABC_transporter_periplasmic_oligopeptide-binding_protein_OppA_(TC_3.A.1.5.1)
Streptococcus mitis	VBIStrMit187065_1397	Heat_shock_protein_60_family_chaperone_GroEL
Streptococcus mitis	VBIStrMit187065_1449	ATP_synthase_beta_chain_(EC_3.6.3.14)
Streptococcus mitis	VBIStrMit187065_1451	ATP_synthase_alpha_chain_(EC_3.6.3.14)
Streptococcus mitis	VBIStrMit187065_1617	N-acetylmuramoyl-L-alanine_amidase_(EC_3.5.1.28)
Streptococcus mitis	VBIStrMit187065_1764	Enolase_(EC_4.2.1.11)
Streptococcus mitis	VBIStrMit187065_1777	Phosphoglucomutase_(EC_5.4.2.2)
Streptococcus mitis	VBIStrMit187065_1809	Glutamate_transport_ATP-binding_protein
Streptococcus mitis	VBIStrMit187065_1879	Translation_elongation_factor_Tu
Streptococcus mitis	VBIStrMit187065_1879	Translation_elongation_factor_Tu
Streptococcus mitis	VBIStrMit187246_0155	Maltose_operon_transcriptional_repressor_MalR_LacI_family
Streptococcus mitis	VBIStrMit187246_0175	Lipid_A_export_ATP-binding_permease_protein_MsbA
Streptococcus mitis	VBIStrMit187246_0183	ABC_transporter_ATP-binding_protein_Vex2
Streptococcus mitis	VBIStrMit187246_0183	ABC_transporter_ATP-binding_protein_Vex2
Streptococcus mitis	VBIStrMit187246_0185	Two-component_response_regulator_VncR
Streptococcus mitis	VBIStrMit187246_0217	Pyrroline-5-carboxylate_reductase_(EC_1.5.1.2)
Streptococcus mitis	VBIStrMit187246_0260	Two_component_system_sensor_histidine_kinase_CiaH_(EC_2.7.3.-)
Streptococcus mitis	VBIStrMit187246_0263	ABC_transporter_ATP-binding_protein
Streptococcus mitis	VBIStrMit187246_0297	RNA_polymerase_sigma_factor_RpoD
Streptococcus mitis	VBIStrMit187246_0343	Lipid_carrier_UDP-N-acetylgalactosaminyltransferase_(EC_2.4.1.-)
Streptococcus mitis	VBIStrMit187246_0379	dTDP-glucose_4_6-dehydratase_(EC_4.2.1.46)
Streptococcus mitis	VBIStrMit187246_0392	Response_regulator_CsrR
Streptococcus mitis	VBIStrMit187246_0393	Choline_binding_protein_J
Streptococcus mitis	VBIStrMit187246_0393	Choline_binding_protein_J
Streptococcus mitis	VBIStrMit187246_0420	Malonyl_CoA-acyl_carrier_protein_transacylase_(EC_2.3.1.39)
Streptococcus mitis	VBIStrMit187246_0424	(3R)-hydroxymyristoyl-acyl_carrier_protein_dehydratase_(EC_4.2.1.-)
Streptococcus mitis	VBIStrMit187246_0424	(3R)-hydroxymyristoyl-acyl_carrier_protein_dehydratase_(EC_4.2.1.-)
Streptococcus mitis	VBIStrMit187246_0472	Glutamine_synthetase_type_I_(EC_6.3.1.2)
Streptococcus mitis	VBIStrMit187246_0604	UDP-N-acetylenolpyruvoylglucosamine_reductase_(EC_1.1.1.158)
Streptococcus mitis	VBIStrMit187246_0610	Phosphate_transport_ATP-binding_protein_PstB_(TC_3.A.1.7.1)
Streptococcus mitis	VBIStrMit187246_0779	Protein_export_cytoplasm_protein_SecA_ATPase_RNA_helicase_(TC_3.A.5.1.1)
Streptococcus mitis	VBIStrMit187246_0982	Oligopeptide_transport_ATP-binding_protein_OppF_(TC_3.A.1.5.1)
Streptococcus mitis	VBIStrMit187246_0986	Oligopeptide_ABC_transporter_periplasmic_oligopeptide-binding_protein_OppA_(TC_3.A.1.5.1)
Streptococcus mitis	VBIStrMit187246_0987	Hemolysins_and_related_proteins_containing_CBS_domains
Streptococcus mitis	VBIStrMit187246_1141	C3-degrading_proteinase
Streptococcus mitis	VBIStrMit187246_1175	ATP_synthase_beta_chain_(EC_3.6.3.14)
Streptococcus mitis	VBIStrMit187246_1248	Two-component_response_regulator_SA14-24
Streptococcus mitis	VBIStrMit187246_1266	Enolase_(EC_4.2.1.11)
Streptococcus mitis	VBIStrMit187246_1282	Lipoate-protein_ligase_A
Streptococcus mitis	VBIStrMit187246_1285	Vitamin_B12_ABC_transporter_ATPase_component_BtuD
Streptococcus mitis	VBIStrMit187246_1298	ABC_transporter_ATP-binding_protein_YvcR
Streptococcus mitis	VBIStrMit187246_1328	ABC-type_multidrug_transport_system_ATPase_component
Streptococcus mitis	VBIStrMit187246_1476	Multiple_sugar_ABC_transporter_ATP-binding_protein
Streptococcus mitis	VBIStrMit187246_1483	Manganese_ABC_transporter_inner_membrane_permease_protein_SitD
Streptococcus mitis	VBIStrMit187246_1484	Manganese_ABC_transporter_ATP-binding_protein_SitB
Streptococcus mitis	VBIStrMit187246_1488	Putative_secretion_accessory_protein_EsaA_YueB
Streptococcus mitis	VBIStrMit187246_1717	putative_ATP-dependent_Clp_proteinase_(ATP-binding_subunit)
Streptococcus mitis	VBIStrMit187246_1728	Oligopeptide_ABC_transporter_periplasmic_oligopeptide-binding_protein_OppA_(TC_3.A.1.5.1)
Streptococcus mitis	VBIStrMit187246_1733	Undecaprenyl-phosphate_galactosephosphotransferase_(EC_2.7.8.6)
Streptococcus mitis	VBIStrMit187246_1734	Alpha-D-GlcNAc_alpha-1_2-L-rhamnosyltransferase_(EC_2.4.1.-)
Streptococcus mitis	VBIStrMit187246_1826	putative_UDP-galactose--lipooligosaccharide_galactosyltransferase
Streptococcus mitis	VBIStrMit187246_1888	Candidate_zinc-binding_lipoprotein_ZinT
Streptococcus mitis	VBIStrMit187246_1896	D-alanine--poly(phosphoribitol)_ligase_subunit_1_(EC_6.1.1.13)
Streptococcus mitis	VBIStrMit187246_1907	Hydroxymethylpyrimidine_ABC_transporter_ATPase_component
Streptococcus mitis	VBIStrMit187246_1930	ATPase_component_of_general_energizing_module_of_ECF_transporters
Streptococcus mitis	VBIStrMit188413_0197	putative_UDP-galactose--lipooligosaccharide_galactosyltransferase
Streptococcus mitis	VBIStrMit188413_0319	putative_daunorubicin_doxorubicin_resistance_ATP-binding_protein_DrrA
Streptococcus mitis	VBIStrMit188413_0537	Enolase_(EC_4.2.1.11)
Streptococcus mitis	VBIStrMit188413_0537	Enolase_(EC_4.2.1.11)
Streptococcus mitis	VBIStrMit188413_0562	Pyrroline-5-carboxylate_reductase_(EC_1.5.1.2)
Streptococcus mitis	VBIStrMit188413_0663	Oligopeptide_transport_ATP-binding_protein_OppF_(TC_3.A.1.5.1)
Streptococcus mitis	VBIStrMit188413_0692	Glutamine_synthetase_type_I_(EC_6.3.1.2)
Streptococcus mitis	VBIStrMit188413_0692	Glutamine_synthetase_type_I_(EC_6.3.1.2)
Streptococcus mitis	VBIStrMit188413_0811	Phosphoglucomutase_(EC_5.4.2.2)
Streptococcus mitis	VBIStrMit188413_0860	Protein_export_cytoplasm_protein_SecA_ATPase_RNA_helicase_(TC_3.A.5.1.1)
Streptococcus mitis	VBIStrMit188413_1032	ABC_transporter_ATP-binding_protein
Streptococcus mitis	VBIStrMit188413_1041	glyceraldehyde-3-phosphate_dehydrogenase_type_I
Streptococcus mitis	VBIStrMit188413_1041	glyceraldehyde-3-phosphate_dehydrogenase_type_I
Streptococcus mitis	VBIStrMit188413_1134	S-ribosylhomocysteine_lyase_(EC_4.4.1.21)_Autoinducer-2_production_protein_LuxS
Streptococcus mitis	VBIStrMit188413_1134	S-ribosylhomocysteine_lyase_(EC_4.4.1.21)_Autoinducer-2_production_protein_LuxS
Streptococcus mitis	VBIStrMit188413_1139	UDP-galactopyranose_mutase_(EC_5.4.99.9)
Streptococcus mitis	VBIStrMit188413_1148	Response_regulator_CsrR
Streptococcus mitis	VBIStrMit188413_1158	Cell_division_trigger_factor_(EC_5.2.1.8)
Streptococcus mitis	VBIStrMit188413_1167	Exfoliative_toxin_A
Streptococcus mitis	VBIStrMit188413_1177	Malonyl_CoA-acyl_carrier_protein_transacylase_(EC_2.3.1.39)
Streptococcus mitis	VBIStrMit188413_1304	Multiple_sugar_ABC_transporter_ATP-binding_protein
Streptococcus mitis	VBIStrMit188413_1464	Branched-chain_amino_acid_transport_ATP-binding_protein_LivF_(TC_3.A.1.4.1)
Streptococcus mitis	VBIStrMit188413_1492	ABC-type_multidrug_transport_system_ATPase_component
Streptococcus mitis	VBIStrMit188413_1524	ATP_synthase_alpha_chain_(EC_3.6.3.14)
Streptococcus mitis	VBIStrMit188413_1557	ABC_transporter_ATP-binding_protein
Streptococcus mitis	VBIStrMit188413_1588	Translation_elongation_factor_Tu
Streptococcus mitis	VBIStrMit188413_1588	Translation_elongation_factor_Tu
Streptococcus mitis	VBIStrMit188413_1624	Vitamin_B12_ABC_transporter_ATPase_component_BtuD
Streptococcus mitis	VBIStrMit188413_1645	Manganese_ABC_transporter_ATP-binding_protein_SitB
Streptococcus mitis	VBIStrMit188413_1646	Manganese_ABC_transporter_inner_membrane_permease_protein_SitD
Streptococcus mitis	VBIStrMit188413_1652	putative_bacteriocin_ABC_transporter
Streptococcus mitis	VBIStrMit188413_1746	ATPase_component_of_general_energizing_module_of_ECF_transporters
Streptococcus mitis	VBIStrMit188413_1763	Serine_protease_DegP_HtrA_do-like_(EC_3.4.21.-)
Streptococcus mitis	VBIStrMit188413_1775	Prolipoprotein_diacylglyceryl_transferase_(EC_2.4.99.-)
Streptococcus mitis	VBIStrMit188413_1801	ABC_transporter_ATP-binding_protein_Vex2
Streptococcus mitis	VBIStrMit194048_0071	N-acetylmannosaminyltransferase_(EC_2.4.1.187)
Streptococcus mitis	VBIStrMit194048_0234	Translation_elongation_factor_Tu
Streptococcus mitis	VBIStrMit194048_0693	glyceraldehyde-3-phosphate_dehydrogenase_type_I
Streptococcus mitis	VBIStrMit194048_0803	Manganese_ABC_transporter_inner_membrane_permease_protein_SitD
Streptococcus mitis	VBIStrMit194048_0804	Manganese_ABC_transporter_ATP-binding_protein_SitB
Streptococcus mitis	VBIStrMit194048_0863	ABC_transporter_ATP-binding_protein_Vex2
Streptococcus mitis	VBIStrMit194048_0919	Response_regulator_CsrR
Streptococcus mitis	VBIStrMit194048_0940	COG1272_Predicted_membrane_protein_hemolysin_III_homolog
Streptococcus mitis	VBIStrMit194048_1080	Acetoin_dehydrogenase_E1_component_beta-subunit_(EC_1.2.4.-)
Streptococcus mitis	VBIStrMit194048_1269	Choline_binding_protein_A
Streptococcus mitis	VBIStrMit194048_1346	Glutamate_transport_ATP-binding_protein
Streptococcus mitis	VBIStrMit194048_1616	Oligopeptide_transport_ATP-binding_protein_OppF_(TC_3.A.1.5.1)
Streptococcus mitis	VBIStrMit218081_0034	Catabolite_control_protein_A
Streptococcus mitis	VBIStrMit218081_0034	Catabolite_control_protein_A
Streptococcus mitis	VBIStrMit218081_0044	Glutamine_synthetase_type_I_(EC_6.3.1.2)
Streptococcus mitis	VBIStrMit218081_0054	Iron_compound_ABC_uptake_transporter_ATP-binding_protein_PiuD
Streptococcus mitis	VBIStrMit218081_0128	RNA_polymerase_sigma_factor_RpoD
Streptococcus mitis	VBIStrMit218081_0155	Enolase_(EC_4.2.1.11)
Streptococcus mitis	VBIStrMit218081_0238	Glutamate_transport_ATP-binding_protein
Streptococcus mitis	VBIStrMit218081_0468	Lipopolysaccharide_cholinephosphotransferase_LicD2_(EC_2.7.8.-)
Streptococcus mitis	VBIStrMit218081_0545	Bactoprenol_glucosyl_transferase_(EC_2.4.1.-)
Streptococcus mitis	VBIStrMit218081_0564	Manganese_ABC_transporter_inner_membrane_permease_protein_SitD
Streptococcus mitis	VBIStrMit218081_0564	Manganese_ABC_transporter_inner_membrane_permease_protein_SitD
Streptococcus mitis	VBIStrMit218081_0565	Manganese_ABC_transporter_ATP-binding_protein_SitB
Streptococcus mitis	VBIStrMit218081_0668	Glutamate_transport_ATP-binding_protein
Streptococcus mitis	VBIStrMit218081_0673	Multiple_sugar_ABC_transporter_ATP-binding_protein
Streptococcus mitis	VBIStrMit218081_0673	Multiple_sugar_ABC_transporter_ATP-binding_protein
Streptococcus mitis	VBIStrMit218081_0743	NAD-dependent_glyceraldehyde-3-phosphate_dehydrogenase_(EC_1.2.1.12)_Plasmin(ogen)_receptor
Streptococcus mitis	VBIStrMit218081_0853	ABC_transporter_ATP-binding_protein_Vex2
Streptococcus mitis	VBIStrMit218081_0956	Calcium-transporting_ATPase_(EC_3.6.3.8)
Streptococcus mitis	VBIStrMit218081_1240	3-oxoacyl-acyl-carrier_proteinreductase_(EC_1.1.1.100)
Streptococcus mitis	VBIStrMit218081_1241	Malonyl_CoA-acyl_carrier_protein_transacylase_(EC_2.3.1.39)
Streptococcus mitis	VBIStrMit218081_1360	ATP_synthase_alpha_chain_(EC_3.6.3.14)
Streptococcus mitis	VBIStrMit218081_1360	ATP_synthase_alpha_chain_(EC_3.6.3.14)
Streptococcus mitis	VBIStrMit218081_1380	Zinc_ABC_transporter_ATP-binding_protein_ZnuC
Streptococcus mitis	VBIStrMit218081_1398	Hydroxymethylpyrimidine_ABC_transporter_ATPase_component
Streptococcus mitis	VBIStrMit218081_1398	Hydroxymethylpyrimidine_ABC_transporter_ATPase_component
Streptococcus mitis	VBIStrMit218081_1436	Serine_protease_DegP_HtrA_do-like_(EC_3.4.21.-)
Streptococcus mitis	VBIStrMit218081_1461	ABC_transporter_ATP-binding_protein_EcsA
Streptococcus mitis	VBIStrMit218081_1494	Translation_elongation_factor_Tu
Streptococcus mitis	VBIStrMit218081_1494	Translation_elongation_factor_Tu
Streptococcus mitis	VBIStrMit218081_1576	Mg(2+)_transport_ATPase_P-type_(EC_3.6.3.2)
Streptococcus mitis	VBIStrMit218081_1622	Zinc_ABC_transporter_ATP-binding_protein_ZnuC
Streptococcus mitis	VBIStrMit218081_1631	Oligopeptide_transport_ATP-binding_protein_OppD_(TC_3.A.1.5.1)
Streptococcus mitis	VBIStrMit218081_1654	Protein_export_cytoplasm_protein_SecA_ATPase_RNA_helicase_(TC_3.A.5.1.1)
Streptococcus mitis	VBIStrMit222783_0207	ATP_synthase_alpha_chain_(EC_3.6.3.14)
Streptococcus mitis	VBIStrMit222783_0251	Manganese_superoxide_dismutase_(EC_1.15.1.1)
Streptococcus mitis	VBIStrMit222783_0347	Sugar_transferases_involved_in_lipopolysaccharide_synthesis
Streptococcus mitis	VBIStrMit222783_0391	2_3-butanediol_dehydrogenase_S-alcohol_forming_(R)-acetoin-specific_(EC_1.1.1.4)_Acetoin_(diacetyl)_reductase_(EC_1.1.1.5)
Streptococcus mitis	VBIStrMit222783_0406	Vitamin_B12_ABC_transporter_ATPase_component_BtuD
Streptococcus mitis	VBIStrMit222783_0414	UDP-glucose_4-epimerase_(EC_5.1.3.2)
Streptococcus mitis	VBIStrMit222783_0426	UTP--glucose-1-phosphate_uridylyltransferase_(EC_2.7.7.9)
Streptococcus mitis	VBIStrMit222783_0510	NAD-dependent_glyceraldehyde-3-phosphate_dehydrogenase_(EC_1.2.1.12)_Plasmin(ogen)_receptor
Streptococcus mitis	VBIStrMit222783_0637	Glutamate_transport_ATP-binding_protein
Streptococcus mitis	VBIStrMit222783_0640	Response_regulator_CsrR
Streptococcus mitis	VBIStrMit222783_0675	S-ribosylhomocysteine_lyase_(EC_4.4.1.21)_Autoinducer-2_production_protein_LuxS
Streptococcus mitis	VBIStrMit222783_0699	Manganese_ABC_transporter_ATP-binding_protein_SitB
Streptococcus mitis	VBIStrMit222783_0700	Manganese_ABC_transporter_inner_membrane_permease_protein_SitD
Streptococcus mitis	VBIStrMit222783_0701	Manganese_ABC_transporter_periplasmic-binding_protein_SitA
Streptococcus mitis	VBIStrMit222783_0806	Hydroxymethylpyrimidine_ABC_transporter_ATPase_component
Streptococcus mitis	VBIStrMit222783_1142	Oligopeptide_transport_ATP-binding_protein_OppF_(TC_3.A.1.5.1)
Streptococcus mitis	VBIStrMit222783_1294	Mg(2+)_transport_ATPase_P-type_(EC_3.6.3.2)
Streptococcus mitis	VBIStrMit222783_1470	ATP-dependent_Clp_protease_ATP-binding_subunit_ClpE
Streptococcus mitis	VBIStrMit222783_1478	Translation_elongation_factor_Tu
Streptococcus mitis	VBIStrMit222783_1492	Pyrroline-5-carboxylate_reductase_(EC_1.5.1.2)
Streptococcus mitis	VBIStrMit222783_1606	Glutamine_synthetase_type_I_(EC_6.3.1.2)
Streptococcus mitis	VBIStrMit222783_1672	Enolase_(EC_4.2.1.11)
Streptococcus mitis	VBIStrMit222783_1835	3-oxoacyl-acyl-carrier_proteinreductase_(EC_1.1.1.100)
Streptococcus mitis	VBIStrMit222783_1867	Undecaprenyl_pyrophosphate_synthetase_(EC_2.5.1.31)
Streptococcus mitis	VBIStrMit226415_0023	putative_UDP-galactose--lipooligosaccharide_galactosyltransferase
Streptococcus mitis	VBIStrMit226415_0062	Translation_elongation_factor_Tu
Streptococcus mitis	VBIStrMit226415_0092	Diaminopimelate_decarboxylase_(EC_4.1.1.20)
Streptococcus mitis	VBIStrMit226415_0111	Oligopeptide_transport_ATP-binding_protein_OppF_(TC_3.A.1.5.1)
Streptococcus mitis	VBIStrMit226415_0134	Glutamine_synthetase_type_I_(EC_6.3.1.2)
Streptococcus mitis	VBIStrMit226415_0143	Acetoin_dehydrogenase_E1_component_beta-subunit_(EC_1.2.4.-)
Streptococcus mitis	VBIStrMit226415_0143	Acetoin_dehydrogenase_E1_component_beta-subunit_(EC_1.2.4.-)
Streptococcus mitis	VBIStrMit226415_0146	Lipoate-protein_ligase_A
Streptococcus mitis	VBIStrMit226415_0245	Undecaprenyl_pyrophosphate_synthetase_(EC_2.5.1.31)
Streptococcus mitis	VBIStrMit226415_0284	Manganese_ABC_transporter_periplasmic-binding_protein_SitA
Streptococcus mitis	VBIStrMit226415_0285	Manganese_ABC_transporter_inner_membrane_permease_protein_SitD
Streptococcus mitis	VBIStrMit226415_0285	Manganese_ABC_transporter_inner_membrane_permease_protein_SitD
Streptococcus mitis	VBIStrMit226415_0286	Manganese_ABC_transporter_ATP-binding_protein_SitB
Streptococcus mitis	VBIStrMit226415_0286	Manganese_ABC_transporter_ATP-binding_protein_SitB
Streptococcus mitis	VBIStrMit226415_0323	Sialidase_(EC_3.2.1.18)
Streptococcus mitis	VBIStrMit226415_0438	Cadmium-transporting_ATPase_(EC_3.6.3.3)
Streptococcus mitis	VBIStrMit226415_0442	Vitamin_B12_ABC_transporter_ATPase_component_BtuD
Streptococcus mitis	VBIStrMit226415_0458	ABC_transporter_ATP-binding_protein_Vex2
Streptococcus mitis	VBIStrMit226415_0458	ABC_transporter_ATP-binding_protein_Vex2
Streptococcus mitis	VBIStrMit226415_0483	Prolipoprotein_diacylglyceryl_transferase_(EC_2.4.99.-)
Streptococcus mitis	VBIStrMit226415_0506	Enolase_(EC_4.2.1.11)
Streptococcus mitis	VBIStrMit226415_0519	Phosphoglucomutase_(EC_5.4.2.2)
Streptococcus mitis	VBIStrMit226415_0530	Choline_binding_protein_J
Streptococcus mitis	VBIStrMit226415_0588	Competence-stimulating_peptide_ABC_transporter_ATP-binding_protein_ComA
Streptococcus mitis	VBIStrMit226415_0613	Response_regulator_CsrR
Streptococcus mitis	VBIStrMit226415_0775	ABC_transporter_ATP-binding_protein
Streptococcus mitis	VBIStrMit226415_0791	ATP_synthase_beta_chain_(EC_3.6.3.14)
Streptococcus mitis	VBIStrMit226415_0791	ATP_synthase_beta_chain_(EC_3.6.3.14)
Streptococcus mitis	VBIStrMit226415_0793	ATP_synthase_alpha_chain_(EC_3.6.3.14)
Streptococcus mitis	VBIStrMit226415_0921	ABC_transporter_ATP-binding_permease_protein
Streptococcus mitis	VBIStrMit226415_1081	ABC_transporter_ATP-binding_protein
Streptococcus mitis	VBIStrMit226415_1115	NAD-dependent_glyceraldehyde-3-phosphate_dehydrogenase_(EC_1.2.1.12)_Plasmin(ogen)_receptor
Streptococcus mitis	VBIStrMit226415_1670	Zinc_ABC_transporter_ATP-binding_protein_ZnuC
Streptococcus mitis	VBIStrMit240352_0446	NAD-dependent_glyceraldehyde-3-phosphate_dehydrogenase_(EC_1.2.1.12)_Plasmin(ogen)_receptor
Streptococcus mitis	VBIStrMit240352_0458	two_component_transcriptional_regulator_winged_helix_family
Streptococcus mitis	VBIStrMit240352_0530	Serine_threonine_protein_kinase_PrkC_regulator_of_stationary_phase
Streptococcus mitis	VBIStrMit240352_0599	Lipid_A_export_ATP-binding_permease_protein_MsbA
Streptococcus mitis	VBIStrMit240352_0635	Oligopeptide_ABC_transporter_periplasmic_oligopeptide-binding_protein_OppA_(TC_3.A.1.5.1)
Streptococcus mitis	VBIStrMit240352_0883	Lipopolysaccharide_cholinephosphotransferase_LicD3_(EC_2.7.8.-)
Streptococcus mitis	VBIStrMit240352_0883	Lipopolysaccharide_cholinephosphotransferase_LicD3_(EC_2.7.8.-)
Streptococcus mitis	VBIStrMit240352_1353	Translation_elongation_factor_Tu
Streptococcus mitis	VBIStrMit240352_1438	Enolase_(EC_4.2.1.11)
Streptococcus mitis	VBIStrMit240352_1651	UDP-galactopyranose_mutase_(EC_5.4.99.9)
Streptococcus mitis	VBIStrMit3699_0053	Choline_binding_protein_A
Streptococcus mitis	VBIStrMit3699_0062	Competence-stimulating_peptide_ABC_transporter_ATP-binding_protein_ComA
Streptococcus mitis	VBIStrMit3699_0139	Maltose_operon_transcriptional_repressor_MalR_LacI_family
Streptococcus mitis	VBIStrMit3699_0201	Late_competence_protein_ComGA_access_of_DNA_to_ComEA
Streptococcus mitis	VBIStrMit3699_0228	Alcohol_dehydrogenase_(EC_1.1.1.1)_Acetaldehyde_dehydrogenase_(EC_1.2.1.10)
Streptococcus mitis	VBIStrMit3699_0230	NAD-dependent_glyceraldehyde-3-phosphate_dehydrogenase_(EC_1.2.1.12)_Plasmin(ogen)_receptor
Streptococcus mitis	VBIStrMit3699_0230	NAD-dependent_glyceraldehyde-3-phosphate_dehydrogenase_(EC_1.2.1.12)_Plasmin(ogen)_receptor
Streptococcus mitis	VBIStrMit3699_0241	ABC_transporter_ATP-binding_protein
Streptococcus mitis	VBIStrMit3699_0278	Catabolite_control_protein_A
Streptococcus mitis	VBIStrMit3699_0278	Catabolite_control_protein_A
Streptococcus mitis	VBIStrMit3699_0318	Hemolysins_and_related_proteins_containing_CBS_domains
Streptococcus mitis	VBIStrMit3699_0319	Oligopeptide_ABC_transporter_periplasmic_oligopeptide-binding_protein_OppA_(TC_3.A.1.5.1)
Streptococcus mitis	VBIStrMit3699_0319	Oligopeptide_ABC_transporter_periplasmic_oligopeptide-binding_protein_OppA_(TC_3.A.1.5.1)
Streptococcus mitis	VBIStrMit3699_0322	Oligopeptide_transport_ATP-binding_protein_OppD_(TC_3.A.1.5.1)
Streptococcus mitis	VBIStrMit3699_0322	Oligopeptide_transport_ATP-binding_protein_OppD_(TC_3.A.1.5.1)
Streptococcus mitis	VBIStrMit3699_0331	unknown_domain_Nucleoside_5-triphosphatase_RdgB_(dHAPTP_dITP_XTP-specific)_(EC_3.6.1.15)
Streptococcus mitis	VBIStrMit3699_0348	Glutamine_synthetase_type_I_(EC_6.3.1.2)
Streptococcus mitis	VBIStrMit3699_0364	Response_regulator_of_the_competence_regulon_ComE
Streptococcus mitis	VBIStrMit3699_0487	L-proline_glycine_betaine_ABC_transport_system_permease_protein_ProV_(TC_3.A.1.12.1)
Streptococcus mitis	VBIStrMit3699_0511	UDP-4-amino-4-deoxy-L-arabinose--oxoglutarate_aminotransferase_(EC_2.6.1.-)
Streptococcus mitis	VBIStrMit3699_0514	Anthranilate_phosphoribosyltransferase_(EC_2.4.2.18)
Streptococcus mitis	VBIStrMit3699_0538	2_3-butanediol_dehydrogenase_S-alcohol_forming_(R)-acetoin-specific_(EC_1.1.1.4)_Acetoin_(diacetyl)_reductase_(EC_1.1.1.5)
Streptococcus mitis	VBIStrMit3699_0561	Protein_export_cytoplasm_protein_SecA_ATPase_RNA_helicase_(TC_3.A.5.1.1)
Streptococcus mitis	VBIStrMit3699_0605	ABC_transporter_ATP-binding_protein_YvcR
Streptococcus mitis	VBIStrMit3699_0612	Manganese_ABC_transporter_inner_membrane_permease_protein_SitD
Streptococcus mitis	VBIStrMit3699_0620	GTP_pyrophosphokinase_(EC_2.7.6.5)_(p)ppGpp_synthetase_I
Streptococcus mitis	VBIStrMit3699_0620	GTP_pyrophosphokinase_(EC_2.7.6.5)_(p)ppGpp_synthetase_I
Streptococcus mitis	VBIStrMit3699_0635	Vitamin_B12_ABC_transporter_permease_component_BtuC
Streptococcus mitis	VBIStrMit3699_0636	Vitamin_B12_ABC_transporter_ATPase_component_BtuD
Streptococcus mitis	VBIStrMit3699_0636	Vitamin_B12_ABC_transporter_ATPase_component_BtuD
Streptococcus mitis	VBIStrMit3699_0642	Cadmium-transporting_ATPase_(EC_3.6.3.3)
Streptococcus mitis	VBIStrMit3699_0647	UDP-glucose_4-epimerase_(EC_5.1.3.2)
Streptococcus mitis	VBIStrMit3699_0728	UDP-N-acetylenolpyruvoylglucosamine_reductase_(EC_1.1.1.158)
Streptococcus mitis	VBIStrMit3699_0728	UDP-N-acetylenolpyruvoylglucosamine_reductase_(EC_1.1.1.158)
Streptococcus mitis	VBIStrMit3699_0729	Putrescine_transport_ATP-binding_protein_PotA_(TC_3.A.1.11.1)
Streptococcus mitis	VBIStrMit3699_0811	Manganese_superoxide_dismutase_(EC_1.15.1.1)
Streptococcus mitis	VBIStrMit3699_0848	Two_component_system_response_regulator_CiaR
Streptococcus mitis	VBIStrMit3699_0862	ATP-dependent_Clp_protease_ATP-binding_subunit_ClpE
Streptococcus mitis	VBIStrMit3699_0921	Translation_elongation_factor_Tu
Streptococcus mitis	VBIStrMit3699_1005	FIG004453_protein_YceG_like
Streptococcus mitis	VBIStrMit3699_1167	Enolase_(EC_4.2.1.11)
Streptococcus mitis	VBIStrMit3699_1223	3-isopropylmalate_dehydratase_small_subunit_(EC_4.2.1.33)
Streptococcus mitis	VBIStrMit3699_1391	COG1272_Predicted_membrane_protein_hemolysin_III_homolog
Streptococcus mitis	VBIStrMit3699_1698	(3R)-hydroxymyristoyl-acyl_carrier_protein_dehydratase_(EC_4.2.1.-)
Streptococcus mitis	VBIStrMit3699_1701	3-oxoacyl-acyl-carrier_proteinreductase_(EC_1.1.1.100)
Streptococcus mitis	VBIStrMit3699_1758	Two_component_transcriptional_regulator_VraR
Streptococcus mitis	VBIStrMit3699_1765	Choline_binding_protein_J
Streptococcus mitis	VBIStrMit3699_1766	Response_regulator_CsrR
Streptococcus mitis	VBIStrMit3699_1862	Cell_envelope-associated_transcriptional_attenuator_LytR-CpsA-Psr_subfamily_F2_(as_in_PMID19099556)
Streptococcus mitis	VBIStrMit3699_1875	Phosphatidate_cytidylyltransferase_(EC_2.7.7.41)
Streptococcus mitis	VBIStrMit3699_1938	Mg(2+)_transport_ATPase_P-type_(EC_3.6.3.2)
Streptococcus mitis	VBIStrMit3699_2064	Choline_binding_protein_D
Streptococcus mitis	VBIStrMit3699_2064	Choline_binding_protein_D
Streptococcus mitis	VBIStrMit3699_2080	ATPase_component_of_general_energizing_module_of_ECF_transporters
Streptococcus mitis	VBIStrMit75374_0151	Undecaprenyl_pyrophosphate_synthetase_(EC_2.5.1.31)
Streptococcus mitis	VBIStrMit75374_0240	S-ribosylhomocysteine_lyase_(EC_4.4.1.21)_Autoinducer-2_production_protein_LuxS
Streptococcus mitis	VBIStrMit75374_0247	Tyrosine-protein_kinase_transmembrane_modulator_EpsC
Streptococcus mitis	VBIStrMit75374_0270	Response_regulator_CsrR
Streptococcus mitis	VBIStrMit75374_0312	3-oxoacyl-acyl-carrier-proteinsynthase_KASII_(EC_2.3.1.41)
Streptococcus mitis	VBIStrMit75374_0385	Multiple_sugar_ABC_transporter_ATP-binding_protein
Streptococcus mitis	VBIStrMit75374_0480	Choline_binding_protein_A
Streptococcus mitis	VBIStrMit75374_0480	Choline_binding_protein_A
Streptococcus mitis	VBIStrMit75374_0603	Manganese_superoxide_dismutase_(EC_1.15.1.1)
Streptococcus mitis	VBIStrMit75374_0837	Acetoin_dehydrogenase_E1_component_beta-subunit_(EC_1.2.4.-)
Streptococcus mitis	VBIStrMit75374_0903	Enolase_(EC_4.2.1.11)
Streptococcus mitis	VBIStrMit75374_0936	Translation_elongation_factor_Tu
Streptococcus mitis	VBIStrMit75374_1108	Phosphate_transport_ATP-binding_protein_PstB_(TC_3.A.1.7.1)
Streptococcus mitis	VBIStrMit75374_1186	ATP_synthase_alpha_chain_(EC_3.6.3.14)
Streptococcus mitis	VBIStrMit75374_1325	ABC_transporter_ATP-binding_protein_Vex2
Streptococcus mitis	VBIStrMit75374_1411	Manganese_ABC_transporter_inner_membrane_permease_protein_SitD
Streptococcus mitis	VBIStrMit75374_1604	Oligopeptide_transport_ATP-binding_protein_OppF_(TC_3.A.1.5.1)
Streptococcus mitis	VBIStrMit75374_1636	Glutamine_synthetase_type_I_(EC_6.3.1.2)
Streptococcus mitis	VBIStrMit75374_1739	NAD-dependent_glyceraldehyde-3-phosphate_dehydrogenase_(EC_1.2.1.12)_Plasmin(ogen)_receptor
Streptococcus mutans	VBIStrMut11111_0204	Heat_shock_protein_60_family_chaperone_GroEL
Streptococcus mutans	VBIStrMut11111_0589	Glutamate_transport_ATP-binding_protein
Streptococcus mutans	VBIStrMut11111_0918	Sortase_A_LPXTG_specific
Streptococcus mutans	VBIStrMut204996_0174	Methionine_ABC_transporter_ATP-binding_protein
Streptococcus mutans	VBIStrMut204996_0505	surface_antigen-related_protein
Streptococcus mutans	VBIStrMut204996_0600	Translation_elongation_factor_Tu
Streptococcus mutans	VBIStrMut204996_0809	putative_ATP-dependent_Clp_proteinase_(ATP-binding_subunit)
Streptococcus mutans	VBIStrMut204996_1667	Heat_shock_protein_60_family_chaperone_GroEL
Streptococcus mutans	VBIStrMut209044_0067	Cell_division_trigger_factor_(EC_5.2.1.8)
Streptococcus mutans	VBIStrMut209044_0097	Lipoate-protein_ligase_A
Streptococcus mutans	VBIStrMut209044_0113	Alcohol_dehydrogenase_(EC_1.1.1.1)_Acetaldehyde_dehydrogenase_(EC_1.2.1.10)
Streptococcus mutans	VBIStrMut209044_0667	rhamnose-containing_polysacharide_translocation_permease
Streptococcus mutans	VBIStrMut209044_0721	UDP-glucose_4-epimerase_(EC_5.1.3.2)
Streptococcus mutans	VBIStrMut209044_1203	Two-component_sensor_kinase_SA14-24
Streptococcus mutans	VBIStrMut209044_1425	Phosphatidate_cytidylyltransferase_(EC_2.7.7.41)
Streptococcus mutans	VBIStrMut209044_1460	Protein_export_cytoplasm_protein_SecA_ATPase_RNA_helicase_(TC_3.A.5.1.1)
Streptococcus mutans	VBIStrMut209044_1537	Heat_shock_protein_60_family_chaperone_GroEL
Streptococcus mutans	VBIStrMut210794_0107	Alcohol_dehydrogenase_(EC_1.1.1.1)_Acetaldehyde_dehydrogenase_(EC_1.2.1.10)
Streptococcus mutans	VBIStrMut210794_1539	Heat_shock_protein_60_family_chaperone_GroEL
Streptococcus mutans	VBIStrMut211255_0812	putative_ATP-dependent_Clp_proteinase_(ATP-binding_subunit)
Streptococcus mutans	VBIStrMut211255_1503	(3R)-hydroxymyristoyl-acyl_carrier_protein_dehydratase_(EC_4.2.1.-)
Streptococcus mutans	VBIStrMut211886_0100	Acetoin_dehydrogenase_E1_component_beta-subunit_(EC_1.2.4.-)
Streptococcus mutans	VBIStrMut211886_0103	Lipoate-protein_ligase_A
Streptococcus mutans	VBIStrMut211886_0111	Alcohol_dehydrogenase_(EC_1.1.1.1)_Acetaldehyde_dehydrogenase_(EC_1.2.1.10)
Streptococcus mutans	VBIStrMut211886_0141	Manganese_ABC_transporter_inner_membrane_permease_protein_SitD
Streptococcus mutans	VBIStrMut211886_0142	Manganese_ABC_transporter_periplasmic-binding_protein_SitA
Streptococcus mutans	VBIStrMut211886_0190	Oligopeptide_ABC_transporter_periplasmic_oligopeptide-binding_protein_OppA_(TC_3.A.1.5.1)
Streptococcus mutans	VBIStrMut211886_0242	UTP--glucose-1-phosphate_uridylyltransferase_(EC_2.7.7.9)
Streptococcus mutans	VBIStrMut211886_0279	NAD-dependent_glyceraldehyde-3-phosphate_dehydrogenase_(EC_1.2.1.12)_Plasmin(ogen)_receptor
Streptococcus mutans	VBIStrMut211886_0283	Glutamine_synthetase_type_I_(EC_6.3.1.2)
Streptococcus mutans	VBIStrMut211886_0379	Serine_threonine_protein_kinase_PrkC_regulator_of_stationary_phase
Streptococcus mutans	VBIStrMut211886_0423	Anthranilate_phosphoribosyltransferase_(EC_2.4.2.18)
Streptococcus mutans	VBIStrMut211886_0449	ATP-dependent_Clp_protease_ATP-binding_subunit_ClpE
Streptococcus mutans	VBIStrMut211886_0455	Ferrous_iron_transport_protein_B
Streptococcus mutans	VBIStrMut211886_0466	RNA_binding_methyltransferase_FtsJ_like
Streptococcus mutans	VBIStrMut211886_0489	FIG01115476_hypothetical_protein
Streptococcus mutans	VBIStrMut211886_0502	Manganese_superoxide_dismutase_(EC_1.15.1.1)
Streptococcus mutans	VBIStrMut211886_0572	Translation_elongation_factor_Tu
Streptococcus mutans	VBIStrMut211886_0605	Prolipoprotein_diacylglyceryl_transferase_(EC_2.4.99.-)
Streptococcus mutans	VBIStrMut211886_0611	Alkyl_hydroperoxide_reductase_protein_C_(EC_1.6.4.-)
Streptococcus mutans	VBIStrMut211886_0666	RNA_polymerase_sigma_factor_RpoD
Streptococcus mutans	VBIStrMut211886_0763	putative_amino_acid_ABC_transporter_ATP-binding_protein
Streptococcus mutans	VBIStrMut211886_0767	Hemolysin_III
Streptococcus mutans	VBIStrMut211886_0782	putative_ATP-dependent_Clp_proteinase_(ATP-binding_subunit)
Streptococcus mutans	VBIStrMut211886_0782	putative_ATP-dependent_Clp_proteinase_(ATP-binding_subunit)
Streptococcus mutans	VBIStrMut211886_0795	UDP-N-acetylenolpyruvoylglucosamine_reductase_(EC_1.1.1.158)
Streptococcus mutans	VBIStrMut211886_0796	Putrescine_transport_ATP-binding_protein_PotA_(TC_3.A.1.11.1)
Streptococcus mutans	VBIStrMut211886_0807	FIG01118909_hypothetical_protein
Streptococcus mutans	VBIStrMut211886_0818	Iron_compound_ABC_uptake_transporter_substrate-binding_protein_PiuA
Streptococcus mutans	VBIStrMut211886_0825	Glucosyltransferase_GtfG
Streptococcus mutans	VBIStrMut211886_0873	putative_ABC_transporter_ATP-binding_protein
Streptococcus mutans	VBIStrMut211886_0882	Phosphoglucomutase_(EC_5.4.2.2)
Streptococcus mutans	VBIStrMut211886_0914	Sortase_A_LPXTG_specific
Streptococcus mutans	VBIStrMut211886_1027	Enolase_(EC_4.2.1.11)
Streptococcus mutans	VBIStrMut211886_1097	3-isopropylmalate_dehydratase_small_subunit_(EC_4.2.1.33)
Streptococcus mutans	VBIStrMut211886_1111	FIG01119388_hypothetical_protein
Streptococcus mutans	VBIStrMut211886_1132	Acetoin_dehydrogenase_E1_component_beta-subunit_(EC_1.2.4.-)
Streptococcus mutans	VBIStrMut211886_1136	Phosphoglucosamine_mutase_(EC_5.4.2.10)
Streptococcus mutans	VBIStrMut211886_1162	dTDP-glucose_4_6-dehydratase_(EC_4.2.1.46)
Streptococcus mutans	VBIStrMut211886_1165	Glucose-1-phosphate_thymidylyltransferase_(EC_2.7.7.24)
Streptococcus mutans	VBIStrMut211886_1213	Two-component_sensor_kinase_SA14-24
Streptococcus mutans	VBIStrMut211886_1214	Two-component_response_regulator_SA14-24
Streptococcus mutans	VBIStrMut211886_1224	ATP_synthase_beta_chain_(EC_3.6.3.14)
Streptococcus mutans	VBIStrMut211886_1255	cation-transporting_ATPase_E1-E2_family
Streptococcus mutans	VBIStrMut211886_1276	Catabolite_control_protein_A
Streptococcus mutans	VBIStrMut211886_1375	Hemolysins_and_related_proteins_containing_CBS_domains
Streptococcus mutans	VBIStrMut211886_1398	unknown_domain_Nucleoside_5-triphosphatase_RdgB_(dHAPTP_dITP_XTP-specific)_(EC_3.6.1.15)
Streptococcus mutans	VBIStrMut211886_1401	Diaminopimelate_decarboxylase_(EC_4.1.1.20)
Streptococcus mutans	VBIStrMut211886_1416	(3R)-hydroxymyristoyl-acyl_carrier_protein_dehydratase_(EC_4.2.1.-)
Streptococcus mutans	VBIStrMut211886_1419	3-oxoacyl-acyl-carrier_proteinreductase_(EC_1.1.1.100)
Streptococcus mutans	VBIStrMut211886_1438	Undecaprenyl_pyrophosphate_synthetase_(EC_2.5.1.31)
Streptococcus mutans	VBIStrMut211886_1482	Protein_export_cytoplasm_protein_SecA_ATPase_RNA_helicase_(TC_3.A.5.1.1)
Streptococcus mutans	VBIStrMut211886_1483	Mannose-6-phosphate_isomerase_(EC_5.3.1.8)
Streptococcus mutans	VBIStrMut211886_1543	Histidine_kinase_of_the_competence_regulon_ComD
Streptococcus mutans	VBIStrMut211886_1544	Response_regulator_of_the_competence_regulon_ComE
Streptococcus mutans	VBIStrMut211886_1551	Response_regulator_CsrR
Streptococcus mutans	VBIStrMut211886_1577	Heat_shock_protein_60_family_chaperone_GroEL
Streptococcus mutans	VBIStrMut211886_1577	Heat_shock_protein_60_family_chaperone_GroEL
Streptococcus mutans	VBIStrMut211886_1647	ATP-dependent_Clp_protease_ATP-binding_subunit_ClpA
Streptococcus mutans	VBIStrMut211886_1647	ATP-dependent_Clp_protease_ATP-binding_subunit_ClpA
Streptococcus mutans	VBIStrMut211886_1660	GTP_pyrophosphokinase_(EC_2.7.6.5)_(p)ppGpp_synthetase_I
Streptococcus mutans	VBIStrMut211886_1745	ATPase_component_of_general_energizing_module_of_ECF_transporters
Streptococcus mutans	VBIStrMut212285_0683	dTDP-4-dehydrorhamnose_reductase_(EC_1.1.1.133)
Streptococcus mutans	VBIStrMut212285_0804	putative_ATP-dependent_Clp_proteinase_(ATP-binding_subunit)
Streptococcus mutans	VBIStrMut212285_1620	Heat_shock_protein_60_family_chaperone_GroEL
Streptococcus mutans	VBIStrMut215682_0360	S-ribosylhomocysteine_lyase_(EC_4.4.1.21)_Autoinducer-2_production_protein_LuxS
Streptococcus mutans	VBIStrMut215682_1559	Heat_shock_protein_60_family_chaperone_GroEL
Streptococcus mutans	VBIStrMut215682_1559	Heat_shock_protein_60_family_chaperone_GroEL
Streptococcus mutans	VBIStrMut249475_0162	Manganese_ABC_transporter_inner_membrane_permease_protein_SitD
Streptococcus mutans	VBIStrMut249475_0228	Competence-stimulating_peptide_ABC_transporter_ATP-binding_protein_ComA
Streptococcus mutans	VBIStrMut249475_0358	Cell_envelope-associated_transcriptional_attenuator_LytR-CpsA-Psr_subfamily_F2_(as_in_PMID19099556)
Streptococcus mutans	VBIStrMut249475_0421	Serine_threonine_protein_kinase_PrkC_regulator_of_stationary_phase
Streptococcus mutans	VBIStrMut249475_0545	FIG01115476_hypothetical_protein
Streptococcus mutans	VBIStrMut249475_0649	Calcium-transporting_ATPase_(EC_3.6.3.8)
Streptococcus mutans	VBIStrMut249475_0752	putative_glycosyltransferase_-_possibly_involved_in_cell_wall_localization_and_side_chain_formation_of_rhamnose-glucose_polysaccharide
Streptococcus mutans	VBIStrMut249475_0753	Alpha-L-Rha_alpha-1_2-L-rhamnosyltransferase_alpha-L-Rha_alpha-1_3-L-_rhamnosyltransferase_(EC_2.4.1.-)
Streptococcus mutans	VBIStrMut249475_0824	ABC_transporter_ATP-binding_permease_protein
Streptococcus mutans	VBIStrMut249475_0869	putative_ATP-dependent_Clp_proteinase_(ATP-binding_subunit)
Streptococcus mutans	VBIStrMut249475_0913	Glucosyltransferase_GtfG
Streptococcus mutans	VBIStrMut249475_0914	ABC_transporter_ATP-binding_protein
Streptococcus mutans	VBIStrMut249475_1129	Enolase_(EC_4.2.1.11)
Streptococcus mutans	VBIStrMut249475_1215	Long-chain-fatty-acid--CoA_ligase_(EC_6.2.1.3)
Streptococcus mutans	VBIStrMut249475_1215	Long-chain-fatty-acid--CoA_ligase_(EC_6.2.1.3)
Streptococcus mutans	VBIStrMut249475_1215	Long-chain-fatty-acid--CoA_ligase_(EC_6.2.1.3)
Streptococcus mutans	VBIStrMut249475_1215	Long-chain-fatty-acid--CoA_ligase_(EC_6.2.1.3)
Streptococcus mutans	VBIStrMut249475_1216	putative_bacitracin_synthetase
Streptococcus mutans	VBIStrMut249475_1216	putative_bacitracin_synthetase
Streptococcus mutans	VBIStrMut249475_1266	FIG01119388_hypothetical_protein
Streptococcus mutans	VBIStrMut249475_1298	Phosphoglucosamine_mutase_(EC_5.4.2.10)
Streptococcus mutans	VBIStrMut249475_1401	ATP_synthase_beta_chain_(EC_3.6.3.14)
Streptococcus mutans	VBIStrMut249475_1439	Multiple_sugar_ABC_transporter_ATP-binding_protein
Streptococcus mutans	VBIStrMut249475_1553	Hemolysins_and_related_proteins_containing_CBS_domains
Streptococcus mutans	VBIStrMut249475_1595	(3R)-hydroxymyristoyl-acyl_carrier_protein_dehydratase_(EC_4.2.1.-)
Streptococcus mutans	VBIStrMut249475_1595	(3R)-hydroxymyristoyl-acyl_carrier_protein_dehydratase_(EC_4.2.1.-)
Streptococcus mutans	VBIStrMut249475_1597	3-oxoacyl-acyl-carrier-proteinsynthase_KASII_(EC_2.3.1.41)
Streptococcus mutans	VBIStrMut249475_1674	Protein_export_cytoplasm_protein_SecA_ATPase_RNA_helicase_(TC_3.A.5.1.1)
Streptococcus mutans	VBIStrMut249475_1774	Heat_shock_protein_60_family_chaperone_GroEL
Streptococcus mutans	VBIStrMut249475_1846	ATP-dependent_Clp_protease_ATP-binding_subunit_ClpA
Streptococcus mutans	VBIStrMut249475_1846	ATP-dependent_Clp_protease_ATP-binding_subunit_ClpA
Streptococcus mutans	VBIStrMut249475_1860	GTP_pyrophosphokinase_(EC_2.7.6.5)_(p)ppGpp_synthetase_I
Streptococcus mutans	VBIStrMut61772_0079	Cell_division_trigger_factor_(EC_5.2.1.8)
Streptococcus mutans	VBIStrMut61772_0108	Acetoin_dehydrogenase_E1_component_beta-subunit_(EC_1.2.4.-)
Streptococcus mutans	VBIStrMut61772_0111	Lipoate-protein_ligase_A
Streptococcus mutans	VBIStrMut61772_0126	Alcohol_dehydrogenase_(EC_1.1.1.1)_Acetaldehyde_dehydrogenase_(EC_1.2.1.10)
Streptococcus mutans	VBIStrMut61772_0126	Alcohol_dehydrogenase_(EC_1.1.1.1)_Acetaldehyde_dehydrogenase_(EC_1.2.1.10)
Streptococcus mutans	VBIStrMut61772_0158	Manganese_ABC_transporter_ATP-binding_protein_SitB
Streptococcus mutans	VBIStrMut61772_0159	Manganese_ABC_transporter_inner_membrane_permease_protein_SitD
Streptococcus mutans	VBIStrMut61772_0160	Manganese_ABC_transporter_periplasmic-binding_protein_SitA
Streptococcus mutans	VBIStrMut61772_0213	Undecaprenyl-phosphate_N-acetylglucosaminyl_1-phosphate_transferase_(EC_2.7.8.-)
Streptococcus mutans	VBIStrMut61772_0221	Oligopeptide_ABC_transporter_periplasmic_oligopeptide-binding_protein_OppA_(TC_3.A.1.5.1)
Streptococcus mutans	VBIStrMut61772_0225	Oligopeptide_transport_ATP-binding_protein_OppF_(TC_3.A.1.5.1)
Streptococcus mutans	VBIStrMut61772_0278	UTP--glucose-1-phosphate_uridylyltransferase_(EC_2.7.7.9)
Streptococcus mutans	VBIStrMut61772_0314	NAD-dependent_glyceraldehyde-3-phosphate_dehydrogenase_(EC_1.2.1.12)_Plasmin(ogen)_receptor
Streptococcus mutans	VBIStrMut61772_0318	Glutamine_synthetase_type_I_(EC_6.3.1.2)
Streptococcus mutans	VBIStrMut61772_0416	S-ribosylhomocysteine_lyase_(EC_4.4.1.21)_Autoinducer-2_production_protein_LuxS
Streptococcus mutans	VBIStrMut61772_0423	Protein_serine_threonine_phosphatase_PrpC_regulation_of_stationary_phase
Streptococcus mutans	VBIStrMut61772_0424	Serine_threonine_protein_kinase_PrkC_regulator_of_stationary_phase
Streptococcus mutans	VBIStrMut61772_0428	Streptococcal_lipoprotein_rotamase_A_Peptidyl-prolyl_cis-trans_isomerase_(EC_5.2.1.8)
Streptococcus mutans	VBIStrMut61772_0463	ABC_transporter_ATP-binding_permease_protein
Streptococcus mutans	VBIStrMut61772_0471	Anthranilate_phosphoribosyltransferase_(EC_2.4.2.18)
Streptococcus mutans	VBIStrMut61772_0497	ATP-dependent_Clp_protease_ATP-binding_subunit_ClpE
Streptococcus mutans	VBIStrMut61772_0505	Ferrous_iron_transport_protein_B
Streptococcus mutans	VBIStrMut61772_0516	RNA_binding_methyltransferase_FtsJ_like
Streptococcus mutans	VBIStrMut61772_0541	surface_antigen-related_protein
Streptococcus mutans	VBIStrMut61772_0542	FIG01115476_hypothetical_protein
Streptococcus mutans	VBIStrMut61772_0555	Manganese_superoxide_dismutase_(EC_1.15.1.1)
Streptococcus mutans	VBIStrMut61772_0633	Translation_elongation_factor_Tu
Streptococcus mutans	VBIStrMut61772_0641	Calcium-transporting_ATPase_(EC_3.6.3.8)
Streptococcus mutans	VBIStrMut61772_0668	Prolipoprotein_diacylglyceryl_transferase_(EC_2.4.99.-)
Streptococcus mutans	VBIStrMut61772_0675	Alkyl_hydroperoxide_reductase_protein_C_(EC_1.6.4.-)
Streptococcus mutans	VBIStrMut61772_0683	putative_glucan-binding_protein_D_BglB-like_protein
Streptococcus mutans	VBIStrMut61772_0729	RNA_polymerase_sigma_factor_RpoD
Streptococcus mutans	VBIStrMut61772_0737	Alpha-L-Rha_alpha-1_2-L-rhamnosyltransferase_alpha-L-Rha_alpha-1_3-L-_rhamnosyltransferase_(EC_2.4.1.-)
Streptococcus mutans	VBIStrMut61772_0750	Capsule_biosynthesis_protein_capA
Streptococcus mutans	VBIStrMut61772_0758	Cysteine_and_methionine_metabolism_regulator_CmbR_LysR_family
Streptococcus mutans	VBIStrMut61772_0821	Lipid_A_export_ATP-binding_permease_protein_MsbA
Streptococcus mutans	VBIStrMut61772_0822	Lipid_A_export_ATP-binding_permease_protein_MsbA
Streptococcus mutans	VBIStrMut61772_0838	Hemolysin_III
Streptococcus mutans	VBIStrMut61772_0853	putative_ATP-dependent_Clp_proteinase_(ATP-binding_subunit)
Streptococcus mutans	VBIStrMut61772_0853	putative_ATP-dependent_Clp_proteinase_(ATP-binding_subunit)
Streptococcus mutans	VBIStrMut61772_0880	FIG01118909_hypothetical_protein
Streptococcus mutans	VBIStrMut61772_0897	Glucosyltransferase_GtfG
Streptococcus mutans	VBIStrMut61772_0898	Glucosyltransferase_GtfG
Streptococcus mutans	VBIStrMut61772_0964	Phosphoglucomutase_(EC_5.4.2.2)
Streptococcus mutans	VBIStrMut61772_1117	Enolase_(EC_4.2.1.11)
Streptococcus mutans	VBIStrMut61772_1242	FIG01119388_hypothetical_protein
Streptococcus mutans	VBIStrMut61772_1266	Acetoin_dehydrogenase_E1_component_beta-subunit_(EC_1.2.4.-)
Streptococcus mutans	VBIStrMut61772_1269	ClpB_protein
Streptococcus mutans	VBIStrMut61772_1270	Phosphoglucosamine_mutase_(EC_5.4.2.10)
Streptococcus mutans	VBIStrMut61772_1280	UDP-N-acetylglucosamine_2-epimerase_(EC_5.1.3.14)
Streptococcus mutans	VBIStrMut61772_1299	Glucose-1-phosphate_thymidylyltransferase_(EC_2.7.7.24)
Streptococcus mutans	VBIStrMut61772_1350	Two-component_response_regulator_SA14-24
Streptococcus mutans	VBIStrMut61772_1351	Glutamate_transport_ATP-binding_protein
Streptococcus mutans	VBIStrMut61772_1362	ATP_synthase_alpha_chain_(EC_3.6.3.14)
Streptococcus mutans	VBIStrMut61772_1391	cation-transporting_ATPase_E1-E2_family
Streptococcus mutans	VBIStrMut61772_1416	Catabolite_control_protein_A
Streptococcus mutans	VBIStrMut61772_1510	D-alanyl_transfer_protein_DltB
Streptococcus mutans	VBIStrMut61772_1538	Diaminopimelate_decarboxylase_(EC_4.1.1.20)
Streptococcus mutans	VBIStrMut61772_1556	3-oxoacyl-acyl-carrier_proteinreductase_(EC_1.1.1.100)
Streptococcus mutans	VBIStrMut61772_1593	Phosphatidate_cytidylyltransferase_(EC_2.7.7.41)
Streptococcus mutans	VBIStrMut61772_1594	Undecaprenyl_diphosphate_synthase_(EC_2.5.1.31)
Streptococcus mutans	VBIStrMut61772_1641	Protein_export_cytoplasm_protein_SecA_ATPase_RNA_helicase_(TC_3.A.5.1.1)
Streptococcus mutans	VBIStrMut61772_1642	Mannose-6-phosphate_isomerase_(EC_5.3.1.8)
Streptococcus mutans	VBIStrMut61772_1737	Heat_shock_protein_60_family_chaperone_GroEL
Streptococcus mutans	VBIStrMut61772_1737	Heat_shock_protein_60_family_chaperone_GroEL
Streptococcus mutans	VBIStrMut61772_1809	ATP-dependent_Clp_protease_ATP-binding_subunit_ClpA
Streptococcus mutans	VBIStrMut61772_1809	ATP-dependent_Clp_protease_ATP-binding_subunit_ClpA
Streptococcus mutans	VBIStrMut61772_1880	Choline_binding_protein_A
Streptococcus oralis	VBIStrOra177080_0121	UTP--glucose-1-phosphate_uridylyltransferase_(EC_2.7.7.9)
Streptococcus oralis	VBIStrOra177080_0121	UTP--glucose-1-phosphate_uridylyltransferase_(EC_2.7.7.9)
Streptococcus oralis	VBIStrOra177080_0123	Lipid_A_export_ATP-binding_permease_protein_MsbA
Streptococcus oralis	VBIStrOra177080_0134	Group_B_streptococcal_surface_immunogenic_protein
Streptococcus oralis	VBIStrOra177080_0134	Group_B_streptococcal_surface_immunogenic_protein
Streptococcus oralis	VBIStrOra177080_0161	NAD-dependent_glyceraldehyde-3-phosphate_dehydrogenase_(EC_1.2.1.12)_Plasmin(ogen)_receptor
Streptococcus oralis	VBIStrOra177080_0161	NAD-dependent_glyceraldehyde-3-phosphate_dehydrogenase_(EC_1.2.1.12)_Plasmin(ogen)_receptor
Streptococcus oralis	VBIStrOra177080_0191	Catabolite_control_protein_A
Streptococcus oralis	VBIStrOra177080_0230	Oligopeptide_transport_ATP-binding_protein_OppD_(TC_3.A.1.5.1)
Streptococcus oralis	VBIStrOra177080_0230	Oligopeptide_transport_ATP-binding_protein_OppD_(TC_3.A.1.5.1)
Streptococcus oralis	VBIStrOra177080_0231	Oligopeptide_transport_ATP-binding_protein_OppF_(TC_3.A.1.5.1)
Streptococcus oralis	VBIStrOra177080_0231	Oligopeptide_transport_ATP-binding_protein_OppF_(TC_3.A.1.5.1)
Streptococcus oralis	VBIStrOra177080_0262	ESAT-6_Esx_family_secreted_protein_EsxA_YukE
Streptococcus oralis	VBIStrOra177080_0262	ESAT-6_Esx_family_secreted_protein_EsxA_YukE
Streptococcus oralis	VBIStrOra177080_0267	FtsK_SpoIIIE_family_protein_putative_secretion_system_component_EssC_YukA
Streptococcus oralis	VBIStrOra177080_0299	unknown_domain_Nucleoside_5-triphosphatase_RdgB_(dHAPTP_dITP_XTP-specific)_(EC_3.6.1.15)
Streptococcus oralis	VBIStrOra177080_0317	Glutamine_synthetase_type_I_(EC_6.3.1.2)
Streptococcus oralis	VBIStrOra177080_0398	Undecaprenyl-phosphate_galactosephosphotransferase_(EC_2.7.8.6)
Streptococcus oralis	VBIStrOra177080_0399	UDP-4-amino-4-deoxy-L-arabinose--oxoglutarate_aminotransferase_(EC_2.6.1.-)
Streptococcus oralis	VBIStrOra177080_0465	Protein_export_cytoplasm_protein_SecA_ATPase_RNA_helicase_(TC_3.A.5.1.1)
Streptococcus oralis	VBIStrOra177080_0465	Protein_export_cytoplasm_protein_SecA_ATPase_RNA_helicase_(TC_3.A.5.1.1)
Streptococcus oralis	VBIStrOra177080_0473	Sialidase_(EC_3.2.1.18)
Streptococcus oralis	VBIStrOra177080_0509	IgA1_protease_(EC_3.4.24.13)
Streptococcus oralis	VBIStrOra177080_0509	IgA1_protease_(EC_3.4.24.13)
Streptococcus oralis	VBIStrOra177080_0520	Vitamin_B12_ABC_transporter_permease_component_BtuC
Streptococcus oralis	VBIStrOra177080_0529	UDP-glucose_4-epimerase_(EC_5.1.3.2)
Streptococcus oralis	VBIStrOra177080_0544	Phosphoglucosamine_mutase_(EC_5.4.2.10)
Streptococcus oralis	VBIStrOra177080_0568	UDP-N-acetylglucosamine_2-epimerase_(EC_5.1.3.14)
Streptococcus oralis	VBIStrOra177080_0623	Collagen_adhesion_protein
Streptococcus oralis	VBIStrOra177080_0623	Collagen_adhesion_protein
Streptococcus oralis	VBIStrOra177080_0623	Collagen_adhesion_protein
Streptococcus oralis	VBIStrOra177080_0623	Collagen_adhesion_protein
Streptococcus oralis	VBIStrOra177080_0623	Collagen_adhesion_protein
Streptococcus oralis	VBIStrOra177080_0623	Collagen_adhesion_protein
Streptococcus oralis	VBIStrOra177080_0633	Putative_hemagglutinin_hemolysin-related_protein
Streptococcus oralis	VBIStrOra177080_0633	Putative_hemagglutinin_hemolysin-related_protein
Streptococcus oralis	VBIStrOra177080_0633	Putative_hemagglutinin_hemolysin-related_protein
Streptococcus oralis	VBIStrOra177080_0633	Putative_hemagglutinin_hemolysin-related_protein
Streptococcus oralis	VBIStrOra177080_0633	Putative_hemagglutinin_hemolysin-related_protein
Streptococcus oralis	VBIStrOra177080_0633	Putative_hemagglutinin_hemolysin-related_protein
Streptococcus oralis	VBIStrOra177080_0633	Putative_hemagglutinin_hemolysin-related_protein
Streptococcus oralis	VBIStrOra177080_0633	Putative_hemagglutinin_hemolysin-related_protein
Streptococcus oralis	VBIStrOra177080_0653	Phosphate_transport_ATP-binding_protein_PstB_(TC_3.A.1.7.1)
Streptococcus oralis	VBIStrOra177080_0659	UDP-N-acetylenolpyruvoylglucosamine_reductase_(EC_1.1.1.158)
Streptococcus oralis	VBIStrOra177080_0826	Glutamate_transport_ATP-binding_protein
Streptococcus oralis	VBIStrOra177080_0826	Glutamate_transport_ATP-binding_protein
Streptococcus oralis	VBIStrOra177080_0859	Two-component_response_regulator_SA14-24
Streptococcus oralis	VBIStrOra177080_0859	Two-component_response_regulator_SA14-24
Streptococcus oralis	VBIStrOra177080_0860	Two-component_sensor_kinase_SA14-24
Streptococcus oralis	VBIStrOra177080_0860	Two-component_sensor_kinase_SA14-24
Streptococcus oralis	VBIStrOra177080_0878	Enolase_(EC_4.2.1.11)
Streptococcus oralis	VBIStrOra177080_1014	ABC-type_polar_amino_acid_transport_system_ATPase_component
Streptococcus oralis	VBIStrOra177080_1023	ATP_synthase_alpha_chain_(EC_3.6.3.14)
Streptococcus oralis	VBIStrOra177080_1023	ATP_synthase_alpha_chain_(EC_3.6.3.14)
Streptococcus oralis	VBIStrOra177080_1038	Translation_elongation_factor_Tu
Streptococcus oralis	VBIStrOra177080_1038	Translation_elongation_factor_Tu
Streptococcus oralis	VBIStrOra177080_1060	RNA_polymerase_sigma_factor_RpoD
Streptococcus oralis	VBIStrOra177080_1090	ABC_transporter_ATP-binding_protein
Streptococcus oralis	VBIStrOra177080_1093	Two_component_system_sensor_histidine_kinase_CiaH_(EC_2.7.3.-)
Streptococcus oralis	VBIStrOra177080_1213	ABC-type_multidrug_transport_system_ATPase_component
Streptococcus oralis	VBIStrOra177080_1213	ABC-type_multidrug_transport_system_ATPase_component
Streptococcus oralis	VBIStrOra177080_1219	COG1272_Predicted_membrane_protein_hemolysin_III_homolog
Streptococcus oralis	VBIStrOra177080_1219	COG1272_Predicted_membrane_protein_hemolysin_III_homolog
Streptococcus oralis	VBIStrOra177080_1248	ATP-dependent_Clp_protease_ATP-binding_subunit_ClpE
Streptococcus oralis	VBIStrOra177080_1259	Cell_division_transporter_ATP-binding_protein_FtsE_(TC_3.A.5.1.1)
Streptococcus oralis	VBIStrOra177080_1259	Cell_division_transporter_ATP-binding_protein_FtsE_(TC_3.A.5.1.1)
Streptococcus oralis	VBIStrOra177080_1266	ABC_transporter_ATP-binding_protein_Branched-chain_amino_acid_transport_ATP-binding_protein_LivF_(TC_3.A.1.4.1)
Streptococcus oralis	VBIStrOra177080_1320	Two-component_response_regulator_VncR
Streptococcus oralis	VBIStrOra177080_1367	Glutamate_transport_ATP-binding_protein
Streptococcus oralis	VBIStrOra177080_1388	Manganese_ABC_transporter_ATP-binding_protein_SitB
Streptococcus oralis	VBIStrOra177080_1388	Manganese_ABC_transporter_ATP-binding_protein_SitB
Streptococcus oralis	VBIStrOra177080_1389	Manganese_ABC_transporter_inner_membrane_permease_protein_SitD
Streptococcus oralis	VBIStrOra177080_1389	Manganese_ABC_transporter_inner_membrane_permease_protein_SitD
Streptococcus oralis	VBIStrOra177080_1390	Manganese_ABC_transporter_periplasmic-binding_protein_SitA
Streptococcus oralis	VBIStrOra177080_1390	Manganese_ABC_transporter_periplasmic-binding_protein_SitA
Streptococcus oralis	VBIStrOra177080_1395	GTP_pyrophosphokinase_(EC_2.7.6.5)_(p)ppGpp_synthetase_I
Streptococcus oralis	VBIStrOra177080_1396	Multiple_sugar_ABC_transporter_ATP-binding_protein
Streptococcus oralis	VBIStrOra177080_1423	Serine_threonine_protein_kinase_PrkC_regulator_of_stationary_phase
Streptococcus oralis	VBIStrOra177080_1423	Serine_threonine_protein_kinase_PrkC_regulator_of_stationary_phase
Streptococcus oralis	VBIStrOra177080_1507	Cell_division_trigger_factor_(EC_5.2.1.8)
Streptococcus oralis	VBIStrOra177080_1507	Cell_division_trigger_factor_(EC_5.2.1.8)
Streptococcus oralis	VBIStrOra177080_1509	Two_component_transcriptional_regulator_VraR
Streptococcus oralis	VBIStrOra177080_1528	dTDP-glucose_4_6-dehydratase_(EC_4.2.1.46)
Streptococcus oralis	VBIStrOra177080_1539	Tyrosine-protein_kinase_EpsD_(EC_2.7.10.2)
Streptococcus oralis	VBIStrOra177080_1543	Oligopeptide_ABC_transporter_periplasmic_oligopeptide-binding_protein_OppA_(TC_3.A.1.5.1)
Streptococcus oralis	VBIStrOra177080_1543	Oligopeptide_ABC_transporter_periplasmic_oligopeptide-binding_protein_OppA_(TC_3.A.1.5.1)
Streptococcus oralis	VBIStrOra177080_1544	Oligopeptide_ABC_transporter_periplasmic_oligopeptide-binding_protein_OppA_(TC_3.A.1.5.1)
Streptococcus oralis	VBIStrOra177080_1547	S-ribosylhomocysteine_lyase_(EC_4.4.1.21)_Autoinducer-2_production_protein_LuxS
Streptococcus oralis	VBIStrOra177080_1547	S-ribosylhomocysteine_lyase_(EC_4.4.1.21)_Autoinducer-2_production_protein_LuxS
Streptococcus oralis	VBIStrOra177080_1548	putative_ATP-dependent_Clp_proteinase_(ATP-binding_subunit)
Streptococcus oralis	VBIStrOra177080_1610	Phosphatidate_cytidylyltransferase_(EC_2.7.7.41)
Streptococcus oralis	VBIStrOra177080_1611	Undecaprenyl_pyrophosphate_synthetase_(EC_2.5.1.31)
Streptococcus oralis	VBIStrOra177080_1702	Methionine_ABC_transporter_ATP-binding_protein
Streptococcus oralis	VBIStrOra177080_1734	putative_UDP-galactose--lipooligosaccharide_galactosyltransferase
Streptococcus oralis	VBIStrOra177080_1772	Candidate_zinc-binding_lipoprotein_ZinT
Streptococcus oralis	VBIStrOra177080_1780	D-alanine--poly(phosphoribitol)_ligase_subunit_1_(EC_6.1.1.13)
Streptococcus oralis	VBIStrOra188715_0047	N-acetylmuramoyl-L-alanine_amidase_(EC_3.5.1.28)
Streptococcus oralis	VBIStrOra188715_0059	ABC_transporter_ATP-binding_protein_Vex2
Streptococcus oralis	VBIStrOra188715_0059	ABC_transporter_ATP-binding_protein_Vex2
Streptococcus oralis	VBIStrOra188715_0078	ABC_transporter_ATP-binding_permease_protein
Streptococcus oralis	VBIStrOra188715_0102	Glutamine_ABC_transporter_periplasmic_glutamine-binding_protein_(TC_3.A.1.3.2)
Streptococcus oralis	VBIStrOra188715_0116	Two-component_system_histidine_kinase
Streptococcus oralis	VBIStrOra188715_0117	Two-component_response_regulator
Streptococcus oralis	VBIStrOra188715_0142	DNA-binding_response_regulator
Streptococcus oralis	VBIStrOra188715_0176	FIG01116088_hypothetical_protein
Streptococcus oralis	VBIStrOra188715_0190	Exopolysaccharide_biosynthesis_transcriptional_activator_EpsA
Streptococcus oralis	VBIStrOra188715_0191	Oligopeptide_ABC_transporter_periplasmic_oligopeptide-binding_protein_OppA_(TC_3.A.1.5.1)
Streptococcus oralis	VBIStrOra188715_0191	Oligopeptide_ABC_transporter_periplasmic_oligopeptide-binding_protein_OppA_(TC_3.A.1.5.1)
Streptococcus oralis	VBIStrOra188715_0192	Oligopeptide_ABC_transporter_periplasmic_oligopeptide-binding_protein_OppA_(TC_3.A.1.5.1)
Streptococcus oralis	VBIStrOra188715_0201	putative_ATP-dependent_Clp_proteinase_(ATP-binding_subunit)
Streptococcus oralis	VBIStrOra188715_0241	Cell_envelope-associated_transcriptional_attenuator_LytR-CpsA-Psr_subfamily_F2_(as_in_PMID19099556)
Streptococcus oralis	VBIStrOra188715_0241	Cell_envelope-associated_transcriptional_attenuator_LytR-CpsA-Psr_subfamily_F2_(as_in_PMID19099556)
Streptococcus oralis	VBIStrOra188715_0271	Enolase_(EC_4.2.1.11)
Streptococcus oralis	VBIStrOra188715_0271	Enolase_(EC_4.2.1.11)
Streptococcus oralis	VBIStrOra188715_0284	Acetoin_dehydrogenase_E1_component_beta-subunit_(EC_1.2.4.-)
Streptococcus oralis	VBIStrOra188715_0288	Lipoate-protein_ligase_A
Streptococcus oralis	VBIStrOra188715_0387	Manganese_ABC_transporter_ATP-binding_protein_SitB
Streptococcus oralis	VBIStrOra188715_0387	Manganese_ABC_transporter_ATP-binding_protein_SitB
Streptococcus oralis	VBIStrOra188715_0389	Manganese_ABC_transporter_periplasmic-binding_protein_SitA
Streptococcus oralis	VBIStrOra188715_0389	Manganese_ABC_transporter_periplasmic-binding_protein_SitA
Streptococcus oralis	VBIStrOra188715_0395	Multiple_sugar_ABC_transporter_ATP-binding_protein
Streptococcus oralis	VBIStrOra188715_0395	Multiple_sugar_ABC_transporter_ATP-binding_protein
Streptococcus oralis	VBIStrOra188715_0411	Branched-chain_amino_acid_transport_ATP-binding_protein_LivG_(TC_3.A.1.4.1)
Streptococcus oralis	VBIStrOra188715_0475	Serine_threonine_protein_kinase_PrkC_regulator_of_stationary_phase
Streptococcus oralis	VBIStrOra188715_0476	Protein_serine_threonine_phosphatase_PrpC_regulation_of_stationary_phase
Streptococcus oralis	VBIStrOra188715_0522	Prolipoprotein_diacylglyceryl_transferase_(EC_2.4.99.-)
Streptococcus oralis	VBIStrOra188715_0555	cation-transporting_ATPase_E1-E2_family
Streptococcus oralis	VBIStrOra188715_0570	Oligopeptide_transport_ATP-binding_protein_OppF_(TC_3.A.1.5.1)
Streptococcus oralis	VBIStrOra188715_0570	Oligopeptide_transport_ATP-binding_protein_OppF_(TC_3.A.1.5.1)
Streptococcus oralis	VBIStrOra188715_0571	Oligopeptide_transport_ATP-binding_protein_OppD_(TC_3.A.1.5.1)
Streptococcus oralis	VBIStrOra188715_0575	Hemolysins_and_related_proteins_containing_CBS_domains
Streptococcus oralis	VBIStrOra188715_0639	UDP-N-acetylglucosamine_2-epimerase_(EC_5.1.3.14)
Streptococcus oralis	VBIStrOra188715_0659	Phosphoglucosamine_mutase_(EC_5.4.2.10)
Streptococcus oralis	VBIStrOra188715_0674	Bactoprenol_glucosyl_transferase_(EC_2.4.1.-)
Streptococcus oralis	VBIStrOra188715_0675	UDP-glucose_4-epimerase_(EC_5.1.3.2)
Streptococcus oralis	VBIStrOra188715_0681	Cadmium-transporting_ATPase_(EC_3.6.3.3)
Streptococcus oralis	VBIStrOra188715_0687	Vitamin_B12_ABC_transporter_permease_component_BtuC
Streptococcus oralis	VBIStrOra188715_0692	ABC_transporter_ATP-binding_protein_YvcR
Streptococcus oralis	VBIStrOra188715_0720	Sialidase_(EC_3.2.1.18)
Streptococcus oralis	VBIStrOra188715_0730	Protein_export_cytoplasm_protein_SecA_ATPase_RNA_helicase_(TC_3.A.5.1.1)
Streptococcus oralis	VBIStrOra188715_0752	Lipid_A_export_ATP-binding_permease_protein_MsbA
Streptococcus oralis	VBIStrOra188715_0752	Lipid_A_export_ATP-binding_permease_protein_MsbA
Streptococcus oralis	VBIStrOra188715_0753	Lipid_A_export_ATP-binding_permease_protein_MsbA
Streptococcus oralis	VBIStrOra188715_0753	Lipid_A_export_ATP-binding_permease_protein_MsbA
Streptococcus oralis	VBIStrOra188715_0755	UTP--glucose-1-phosphate_uridylyltransferase_(EC_2.7.7.9)
Streptococcus oralis	VBIStrOra188715_0781	Manganese_superoxide_dismutase_(EC_1.15.1.1)
Streptococcus oralis	VBIStrOra188715_0781	Manganese_superoxide_dismutase_(EC_1.15.1.1)
Streptococcus oralis	VBIStrOra188715_0831	ATP-dependent_Clp_protease_ATP-binding_subunit_ClpE
Streptococcus oralis	VBIStrOra188715_0874	Phosphatidate_cytidylyltransferase_(EC_2.7.7.41)
Streptococcus oralis	VBIStrOra188715_0874	Phosphatidate_cytidylyltransferase_(EC_2.7.7.41)
Streptococcus oralis	VBIStrOra188715_0894	Mg(2+)_transport_ATPase_P-type_(EC_3.6.3.2)
Streptococcus oralis	VBIStrOra188715_0923	D-alanyl_transfer_protein_DltB
Streptococcus oralis	VBIStrOra188715_0925	Methionine_ABC_transporter_ATP-binding_protein
Streptococcus oralis	VBIStrOra188715_0959	UDP-N-acetylglucosamine_4_6-dehydratase_(EC_4.2.1.-)
Streptococcus oralis	VBIStrOra188715_0960	putative_UDP-galactose--lipooligosaccharide_galactosyltransferase
Streptococcus oralis	VBIStrOra188715_0985	Candidate_zinc-binding_lipoprotein_ZinT
Streptococcus oralis	VBIStrOra188715_0985	Candidate_zinc-binding_lipoprotein_ZinT
Streptococcus oralis	VBIStrOra188715_0987	Zinc_ABC_transporter_ATP-binding_protein_ZnuC
Streptococcus oralis	VBIStrOra188715_0987	Zinc_ABC_transporter_ATP-binding_protein_ZnuC
Streptococcus oralis	VBIStrOra188715_0992	D-alanyl_transfer_protein_DltB
Streptococcus oralis	VBIStrOra188715_0993	D-alanine--poly(phosphoribitol)_ligase_subunit_1_(EC_6.1.1.13)
Streptococcus oralis	VBIStrOra188715_1008	Hydroxymethylpyrimidine_ABC_transporter_ATPase_component
Streptococcus oralis	VBIStrOra188715_1008	Hydroxymethylpyrimidine_ABC_transporter_ATPase_component
Streptococcus oralis	VBIStrOra188715_1042	ATPase_component_of_general_energizing_module_of_ECF_transporters
Streptococcus oralis	VBIStrOra188715_1042	ATPase_component_of_general_energizing_module_of_ECF_transporters
Streptococcus oralis	VBIStrOra188715_1135	Translation_elongation_factor_Tu
Streptococcus oralis	VBIStrOra188715_1135	Translation_elongation_factor_Tu
Streptococcus oralis	VBIStrOra188715_1182	Fibronectin_fibrinogen-binding_protein
Streptococcus oralis	VBIStrOra188715_1196	Two_component_system_sensor_histidine_kinase_CiaH_(EC_2.7.3.-)
Streptococcus oralis	VBIStrOra188715_1210	Endo-beta-N-acetylglucosaminidase_(EC_3.2.1.96)
Streptococcus oralis	VBIStrOra188715_1210	Endo-beta-N-acetylglucosaminidase_(EC_3.2.1.96)
Streptococcus oralis	VBIStrOra188715_1210	Endo-beta-N-acetylglucosaminidase_(EC_3.2.1.96)
Streptococcus oralis	VBIStrOra188715_1210	Endo-beta-N-acetylglucosaminidase_(EC_3.2.1.96)
Streptococcus oralis	VBIStrOra188715_1236	Pyrroline-5-carboxylate_reductase_(EC_1.5.1.2)
Streptococcus oralis	VBIStrOra188715_1268	ATP_synthase_alpha_chain_(EC_3.6.3.14)
Streptococcus oralis	VBIStrOra188715_1338	3-oxoacyl-acyl-carrier-proteinsynthase_KASII_(EC_2.3.1.41)
Streptococcus oralis	VBIStrOra188715_1359	Cell_division_trigger_factor_(EC_5.2.1.8)
Streptococcus oralis	VBIStrOra188715_1359	Cell_division_trigger_factor_(EC_5.2.1.8)
Streptococcus oralis	VBIStrOra188715_1371	Response_regulator_CsrR
Streptococcus oralis	VBIStrOra188715_1371	Response_regulator_CsrR
Streptococcus oralis	VBIStrOra188715_1381	Oligopeptide_ABC_transporter_periplasmic_oligopeptide-binding_protein_OppA_(TC_3.A.1.5.1)
Streptococcus oralis	VBIStrOra188715_1422	Serine_protease_DegP_HtrA_do-like_(EC_3.4.21.-)
Streptococcus oralis	VBIStrOra188715_1507	Sortase_A_LPXTG_specific
Streptococcus oralis	VBIStrOra188715_1531	Alcohol_dehydrogenase_(EC_1.1.1.1)_Acetaldehyde_dehydrogenase_(EC_1.2.1.10)
Streptococcus oralis	VBIStrOra188715_1610	unknown_domain_Nucleoside_5-triphosphatase_RdgB_(dHAPTP_dITP_XTP-specific)_(EC_3.6.1.15)
Streptococcus oralis	VBIStrOra188715_1739	Putrescine_transport_ATP-binding_protein_PotA_(TC_3.A.1.11.1)
Streptococcus oralis	VBIStrOra188715_1851	Methionine_ABC_transporter_ATP-binding_protein
Streptococcus oralis	VBIStrOra188715_1892	Two-component_sensor_kinase_SA14-24
Streptococcus oralis	VBIStrOra188715_1943	bacterial_sugar_transferase_domain_protein
Streptococcus oralis	VBIStrOra19579_0020	Catabolite_control_protein_A
Streptococcus oralis	VBIStrOra19579_0020	Catabolite_control_protein_A
Streptococcus oralis	VBIStrOra19579_0055	Hemolysins_and_related_proteins_containing_CBS_domains
Streptococcus oralis	VBIStrOra19579_0059	Oligopeptide_transport_ATP-binding_protein_OppD_(TC_3.A.1.5.1)
Streptococcus oralis	VBIStrOra19579_0060	Oligopeptide_transport_ATP-binding_protein_OppF_(TC_3.A.1.5.1)
Streptococcus oralis	VBIStrOra19579_0075	Oligopeptide_ABC_transporter_periplasmic_oligopeptide-binding_protein_OppA_(TC_3.A.1.5.1)
Streptococcus oralis	VBIStrOra19579_0077	Manganese-dependent_protein-tyrosine_phosphatase_(EC_3.1.3.48)
Streptococcus oralis	VBIStrOra19579_0078	Tyrosine-protein_kinase_transmembrane_modulator_EpsC
Streptococcus oralis	VBIStrOra19579_0079	Tyrosine-protein_kinase_EpsD_(EC_2.7.10.2)
Streptococcus oralis	VBIStrOra19579_0091	Glucose-1-phosphate_thymidylyltransferase_(EC_2.7.7.24)
Streptococcus oralis	VBIStrOra19579_0093	dTDP-glucose_4_6-dehydratase_(EC_4.2.1.46)
Streptococcus oralis	VBIStrOra19579_0105	Response_regulator_CsrR
Streptococcus oralis	VBIStrOra19579_0107	Choline_binding_protein_J
Streptococcus oralis	VBIStrOra19579_0124	Two_component_transcriptional_regulator_VraR
Streptococcus oralis	VBIStrOra19579_0145	3-oxoacyl-acyl-carrier_proteinreductase_(EC_1.1.1.100)
Streptococcus oralis	VBIStrOra19579_0148	(3R)-hydroxymyristoyl-acyl_carrier_protein_dehydratase_(EC_4.2.1.-)
Streptococcus oralis	VBIStrOra19579_0164	Predicted_cell-wall-anchored_protein_SasA_(LPXTG_motif)
Streptococcus oralis	VBIStrOra19579_0166	Putative_CDP-glycerol_glycerophosphate_glycerophosphotransferase_(EC_2.7.8.-)
Streptococcus oralis	VBIStrOra19579_0196	Protein_serine_threonine_phosphatase_PrpC_regulation_of_stationary_phase
Streptococcus oralis	VBIStrOra19579_0197	Serine_threonine_protein_kinase_PrkC_regulator_of_stationary_phase
Streptococcus oralis	VBIStrOra19579_0226	Multiple_sugar_ABC_transporter_ATP-binding_protein
Streptococcus oralis	VBIStrOra19579_0227	GTP_pyrophosphokinase_(EC_2.7.6.5)_(p)ppGpp_synthetase_I
Streptococcus oralis	VBIStrOra19579_0232	Manganese_ABC_transporter_periplasmic-binding_protein_SitA
Streptococcus oralis	VBIStrOra19579_0234	Manganese_ABC_transporter_ATP-binding_protein_SitB
Streptococcus oralis	VBIStrOra19579_0234	Manganese_ABC_transporter_ATP-binding_protein_SitB
Streptococcus oralis	VBIStrOra19579_0253	Glutamine_ABC_transporter_periplasmic_glutamine-binding_protein_(TC_3.A.1.3.2)
Streptococcus oralis	VBIStrOra19579_0254	Glutamate_transport_ATP-binding_protein
Streptococcus oralis	VBIStrOra19579_0298	ABC_transporter_ATP-binding_protein_Vex2
Streptococcus oralis	VBIStrOra19579_0359	ABC_transporter_ATP-binding_protein_Branched-chain_amino_acid_transport_ATP-binding_protein_LivF_(TC_3.A.1.4.1)
Streptococcus oralis	VBIStrOra19579_0362	Cell_division_transporter_ATP-binding_protein_FtsE_(TC_3.A.5.1.1)
Streptococcus oralis	VBIStrOra19579_0408	ABC-type_multidrug_transport_system_ATPase_component
Streptococcus oralis	VBIStrOra19579_0428	C3-degrading_proteinase
Streptococcus oralis	VBIStrOra19579_0477	Pyrroline-5-carboxylate_reductase_(EC_1.5.1.2)
Streptococcus oralis	VBIStrOra19579_0501	Endo-beta-N-acetylglucosaminidase_(EC_3.2.1.96)
Streptococcus oralis	VBIStrOra19579_0501	Endo-beta-N-acetylglucosaminidase_(EC_3.2.1.96)
Streptococcus oralis	VBIStrOra19579_0509	Two_component_system_response_regulator_CiaR
Streptococcus oralis	VBIStrOra19579_0513	ABC_transporter_ATP-binding_protein
Streptococcus oralis	VBIStrOra19579_0545	RNA_polymerase_sigma_factor_RpoD
Streptococcus oralis	VBIStrOra19579_0567	Translation_elongation_factor_Tu
Streptococcus oralis	VBIStrOra19579_0567	Translation_elongation_factor_Tu
Streptococcus oralis	VBIStrOra19579_0578	ATP_synthase_alpha_chain_(EC_3.6.3.14)
Streptococcus oralis	VBIStrOra19579_0632	NPQTN_specific_sortase_B
Streptococcus oralis	VBIStrOra19579_0730	Streptococcal_lipoprotein_rotamase_A_Peptidyl-prolyl_cis-trans_isomerase_(EC_5.2.1.8)
Streptococcus oralis	VBIStrOra19579_0748	Calcium-transporting_ATPase_(EC_3.6.3.8)
Streptococcus oralis	VBIStrOra19579_0771	Bactoprenol_glucosyl_transferase_(EC_2.4.1.-)
Streptococcus oralis	VBIStrOra19579_0772	UDP-glucose_4-epimerase_(EC_5.1.3.2)
Streptococcus oralis	VBIStrOra19579_0777	Cadmium-transporting_ATPase_(EC_3.6.3.3)
Streptococcus oralis	VBIStrOra19579_0781	Vitamin_B12_ABC_transporter_ATPase_component_BtuD
Streptococcus oralis	VBIStrOra19579_0790	IgA1_protease_(EC_3.4.24.13)
Streptococcus oralis	VBIStrOra19579_0790	IgA1_protease_(EC_3.4.24.13)
Streptococcus oralis	VBIStrOra19579_0819	Sialidase_(EC_3.2.1.18)
Streptococcus oralis	VBIStrOra19579_0827	Protein_export_cytoplasm_protein_SecA_ATPase_RNA_helicase_(TC_3.A.5.1.1)
Streptococcus oralis	VBIStrOra19579_1010	Enolase_(EC_4.2.1.11)
Streptococcus oralis	VBIStrOra19579_1033	Two-component_response_regulator_SA14-24
Streptococcus oralis	VBIStrOra19579_1087	3-isopropylmalate_dehydratase_small_subunit_(EC_4.2.1.33)
Streptococcus oralis	VBIStrOra19579_1111	Sortase_A_LPXTG_specific
Streptococcus oralis	VBIStrOra19579_1157	ABC_transporter_ATP-binding_protein
Streptococcus oralis	VBIStrOra19579_1161	Alcohol_dehydrogenase_(EC_1.1.1.1)
Streptococcus oralis	VBIStrOra19579_1161	Alcohol_dehydrogenase_(EC_1.1.1.1)
Streptococcus oralis	VBIStrOra19579_1161	Alcohol_dehydrogenase_(EC_1.1.1.1)
Streptococcus oralis	VBIStrOra19579_1219	Putrescine_transport_ATP-binding_protein_PotA_(TC_3.A.1.11.1)
Streptococcus oralis	VBIStrOra19579_1226	Phosphate_transport_ATP-binding_protein_PstB_(TC_3.A.1.7.1)
Streptococcus oralis	VBIStrOra19579_1256	Alcohol_dehydrogenase_(EC_1.1.1.1)
Streptococcus oralis	VBIStrOra19579_1256	Alcohol_dehydrogenase_(EC_1.1.1.1)
Streptococcus oralis	VBIStrOra19579_1256	Alcohol_dehydrogenase_(EC_1.1.1.1)
Streptococcus oralis	VBIStrOra19579_1257	Collagen_adhesion_protein
Streptococcus oralis	VBIStrOra19579_1257	Collagen_adhesion_protein
Streptococcus oralis	VBIStrOra19579_1257	Collagen_adhesion_protein
Streptococcus oralis	VBIStrOra19579_1310	Glutamine_synthetase_type_I_(EC_6.3.1.2)
Streptococcus oralis	VBIStrOra19579_1313	FIG01115573_hypothetical_protein
Streptococcus oralis	VBIStrOra19579_1324	Iron_compound_ABC_uptake_transporter_substrate-binding_protein_PiuA
Streptococcus oralis	VBIStrOra19579_1332	unknown_domain_Nucleoside_5-triphosphatase_RdgB_(dHAPTP_dITP_XTP-specific)_(EC_3.6.1.15)
Streptococcus oralis	VBIStrOra19579_1380	Putative_hemagglutinin_hemolysin-related_protein
Streptococcus oralis	VBIStrOra19579_1380	Putative_hemagglutinin_hemolysin-related_protein
Streptococcus oralis	VBIStrOra19579_1380	Putative_hemagglutinin_hemolysin-related_protein
Streptococcus oralis	VBIStrOra19579_1397	Cell_envelope-associated_transcriptional_attenuator_LytR-CpsA-Psr_subfamily_F2_(as_in_PMID19099556)
Streptococcus oralis	VBIStrOra19579_1534	UDP-N-acetylglucosamine_4_6-dehydratase_(EC_4.2.1.-)
Streptococcus oralis	VBIStrOra19579_1535	putative_UDP-galactose--lipooligosaccharide_galactosyltransferase
Streptococcus oralis	VBIStrOra19579_1535	putative_UDP-galactose--lipooligosaccharide_galactosyltransferase
Streptococcus oralis	VBIStrOra19579_1559	Zinc_ABC_transporter_ATP-binding_protein_ZnuC
Streptococcus oralis	VBIStrOra19579_1579	ATP-dependent_Clp_protease_ATP-binding_subunit_ClpA
Streptococcus oralis	VBIStrOra19579_1582	Hydroxymethylpyrimidine_ABC_transporter_ATPase_component
Streptococcus oralis	VBIStrOra19579_1606	ATPase_component_of_general_energizing_module_of_ECF_transporters
Streptococcus oralis	VBIStrOra19579_1607	ATPase_component_of_general_energizing_module_of_ECF_transporters
Streptococcus oralis	VBIStrOra19579_1624	Serine_protease_DegP_HtrA_do-like_(EC_3.4.21.-)
Streptococcus oralis	VBIStrOra19579_1700	Two_component_system_histidine_kinase_(EC_2.7.3.-)
Streptococcus oralis	VBIStrOra19579_1746	Lipid_A_export_ATP-binding_permease_protein_MsbA
Streptococcus oralis	VBIStrOra19579_1758	NAD-dependent_glyceraldehyde-3-phosphate_dehydrogenase_(EC_1.2.1.12)_Plasmin(ogen)_receptor
Streptococcus oralis	VBIStrOra19579_1784	Group_B_streptococcal_surface_immunogenic_protein
Streptococcus oralis	VBIStrOra200525_0019	Group_B_streptococcal_surface_immunogenic_protein
Streptococcus oralis	VBIStrOra200525_0049	glyceraldehyde-3-phosphate_dehydrogenase_type_I
Streptococcus oralis	VBIStrOra200525_0112	Iron_compound_ABC_uptake_transporter_permease_protein_PiuB
Streptococcus oralis	VBIStrOra200525_0184	Oligopeptide_transport_ATP-binding_protein_OppF_(TC_3.A.1.5.1)
Streptococcus oralis	VBIStrOra200525_0185	Oligopeptide_transport_ATP-binding_protein_OppD_(TC_3.A.1.5.1)
Streptococcus oralis	VBIStrOra200525_0189	Oligopeptide_ABC_transporter_periplasmic_oligopeptide-binding_protein_OppA_(TC_3.A.1.5.1)
Streptococcus oralis	VBIStrOra200525_0190	Hemolysins_and_related_proteins_containing_CBS_domains
Streptococcus oralis	VBIStrOra200525_0307	Phosphoglucomutase_(EC_5.4.2.2)
Streptococcus oralis	VBIStrOra200525_0323	Enolase_(EC_4.2.1.11)
Streptococcus oralis	VBIStrOra200525_0346	Methionine_ABC_transporter_ATP-binding_protein
Streptococcus oralis	VBIStrOra200525_0428	NPQTN_specific_sortase_B
Streptococcus oralis	VBIStrOra200525_0526	RNA_polymerase_sigma_factor_RpoD
Streptococcus oralis	VBIStrOra200525_0610	Cysteine_and_methionine_metabolism_regulator_CmbR_LysR_family
Streptococcus oralis	VBIStrOra200525_0713	Cell_division_transporter_ATP-binding_protein_FtsE_(TC_3.A.5.1.1)
Streptococcus oralis	VBIStrOra200525_0789	ABC_transporter_ATP-binding_protein_Vex2
Streptococcus oralis	VBIStrOra200525_0846	Two-component_system_histidine_kinase
Streptococcus oralis	VBIStrOra200525_0852	Manganese_ABC_transporter_ATP-binding_protein_SitB
Streptococcus oralis	VBIStrOra200525_0854	Manganese_ABC_transporter_periplasmic-binding_protein_SitA
Streptococcus oralis	VBIStrOra200525_0886	Serine_threonine_protein_kinase_PrkC_regulator_of_stationary_phase
Streptococcus oralis	VBIStrOra200525_0887	Protein_serine_threonine_phosphatase_PrpC_regulation_of_stationary_phase
Streptococcus oralis	VBIStrOra200525_0941	(3R)-hydroxymyristoyl-acyl_carrier_protein_dehydratase_(EC_4.2.1.-)
Streptococcus oralis	VBIStrOra200525_0945	Malonyl_CoA-acyl_carrier_protein_transacylase_(EC_2.3.1.39)
Streptococcus oralis	VBIStrOra200525_0964	Cell_division_trigger_factor_(EC_5.2.1.8)
Streptococcus oralis	VBIStrOra200525_0967	Two_component_transcriptional_regulator_VraR
Streptococcus oralis	VBIStrOra200525_0976	Response_regulator_CsrR
Streptococcus oralis	VBIStrOra200525_0994	dTDP-glucose_4_6-dehydratase_(EC_4.2.1.46)
Streptococcus oralis	VBIStrOra200525_1011	Tyrosine-protein_kinase_transmembrane_modulator_EpsC
Streptococcus oralis	VBIStrOra200525_1023	S-ribosylhomocysteine_lyase_(EC_4.4.1.21)_Autoinducer-2_production_protein_LuxS
Streptococcus oralis	VBIStrOra200525_1067	Cell_envelope-associated_transcriptional_attenuator_LytR-CpsA-Psr_subfamily_F2_(as_in_PMID19099556)
Streptococcus oralis	VBIStrOra200525_1159	Mg(2+)_transport_ATPase_P-type_(EC_3.6.3.2)
Streptococcus oralis	VBIStrOra200525_1258	Zinc_ABC_transporter_ATP-binding_protein_ZnuC
Streptococcus oralis	VBIStrOra200525_1281	Hydroxymethylpyrimidine_ABC_transporter_ATPase_component
Streptococcus oralis	VBIStrOra200525_1467	Protein_export_cytoplasm_protein_SecA_ATPase_RNA_helicase_(TC_3.A.5.1.1)
Streptococcus oralis	VBIStrOra200525_1514	Cadmium-transporting_ATPase_(EC_3.6.3.3)
Streptococcus oralis	VBIStrOra200525_1519	Bactoprenol_glucosyl_transferase_(EC_2.4.1.-)
Streptococcus oralis	VBIStrOra200525_1608	Choline_binding_protein_A
Streptococcus oralis	VBIStrOra200525_1648	Prolipoprotein_diacylglyceryl_transferase_(EC_2.4.99.-)
Streptococcus oralis	VBIStrOra200525_1670	UDP-N-acetylenolpyruvoylglucosamine_reductase_(EC_1.1.1.158)
Streptococcus oralis	VBIStrOra200525_1696	Lipopolysaccharide_cholinephosphotransferase_LicD1_(EC_2.7.8.-)
Streptococcus oralis	VBIStrOra200525_1700	Choline_binding_protein_A
Streptococcus oralis	VBIStrOra200525_1700	Choline_binding_protein_A
Streptococcus oralis	VBIStrOra200525_1700	Choline_binding_protein_A
Streptococcus oralis	VBIStrOra200525_1719	Manganese_superoxide_dismutase_(EC_1.15.1.1)
Streptococcus oralis	VBIStrOra200525_1800	RNA_binding_methyltransferase_FtsJ_like
Streptococcus oralis	VBIStrOra200525_1949	Two-component_sensor_kinase_SA14-24
Streptococcus oralis	VBIStrOra200525_1989	Maltose_operon_transcriptional_repressor_MalR_LacI_family
Streptococcus oralis	VBIStrOra200525_2010	UTP--glucose-1-phosphate_uridylyltransferase_(EC_2.7.7.9)
Streptococcus oralis	VBIStrOra200525_2011	UTP--glucose-1-phosphate_uridylyltransferase_(EC_2.7.7.9)
Streptococcus oralis	VBIStrOra218827_0040	Catabolite_control_protein_A
Streptococcus oralis	VBIStrOra218827_0040	Catabolite_control_protein_A
Streptococcus oralis	VBIStrOra218827_0073	Hemolysins_and_related_proteins_containing_CBS_domains
Streptococcus oralis	VBIStrOra218827_0074	Oligopeptide_ABC_transporter_periplasmic_oligopeptide-binding_protein_OppA_(TC_3.A.1.5.1)
Streptococcus oralis	VBIStrOra218827_0078	Oligopeptide_transport_ATP-binding_protein_OppF_(TC_3.A.1.5.1)
Streptococcus oralis	VBIStrOra218827_0151	Streptococcal_lipoprotein_rotamase_A_Peptidyl-prolyl_cis-trans_isomerase_(EC_5.2.1.8)
Streptococcus oralis	VBIStrOra218827_0176	Phosphoglucosamine_mutase_(EC_5.4.2.10)
Streptococcus oralis	VBIStrOra218827_0200	UDP-glucose_4-epimerase_(EC_5.1.3.2)
Streptococcus oralis	VBIStrOra218827_0209	Vitamin_B12_ABC_transporter_permease_component_BtuC
Streptococcus oralis	VBIStrOra218827_0301	Lipid_carrier_UDP-N-acetylgalactosaminyltransferase_(EC_2.4.1.-)
Streptococcus oralis	VBIStrOra218827_0331	L-proline_glycine_betaine_ABC_transport_system_permease_protein_ProV_(TC_3.A.1.12.1)
Streptococcus oralis	VBIStrOra218827_0403	S-ribosylhomocysteine_lyase_(EC_4.4.1.21)_Autoinducer-2_production_protein_LuxS
Streptococcus oralis	VBIStrOra218827_0411	Oligopeptide_ABC_transporter_periplasmic_oligopeptide-binding_protein_OppA_(TC_3.A.1.5.1)
Streptococcus oralis	VBIStrOra218827_0412	Oligopeptide_ABC_transporter_periplasmic_oligopeptide-binding_protein_OppA_(TC_3.A.1.5.1)
Streptococcus oralis	VBIStrOra218827_0418	Alpha-D-GlcNAc_alpha-1_2-L-rhamnosyltransferase_(EC_2.4.1.-)
Streptococcus oralis	VBIStrOra218827_0428	Glucose-1-phosphate_thymidylyltransferase_(EC_2.7.7.24)
Streptococcus oralis	VBIStrOra218827_0431	dTDP-4-dehydrorhamnose_reductase_(EC_1.1.1.133)
Streptococcus oralis	VBIStrOra218827_0443	Response_regulator_CsrR
Streptococcus oralis	VBIStrOra218827_0452	Two_component_transcriptional_regulator_VraR
Streptococcus oralis	VBIStrOra218827_0476	(3R)-hydroxymyristoyl-acyl_carrier_protein_dehydratase_(EC_4.2.1.-)
Streptococcus oralis	VBIStrOra218827_0515	Protein_serine_threonine_phosphatase_PrpC_regulation_of_stationary_phase
Streptococcus oralis	VBIStrOra218827_0546	Multiple_sugar_ABC_transporter_ATP-binding_protein
Streptococcus oralis	VBIStrOra218827_0547	GTP_pyrophosphokinase_(EC_2.7.6.5)_(p)ppGpp_synthetase_I
Streptococcus oralis	VBIStrOra218827_0552	Manganese_ABC_transporter_periplasmic-binding_protein_SitA
Streptococcus oralis	VBIStrOra218827_0559	Two-component_system_histidine_kinase
Streptococcus oralis	VBIStrOra218827_0613	ABC_transporter_ATP-binding_protein_Vex2
Streptococcus oralis	VBIStrOra218827_0615	Two-component_response_regulator_VncR
Streptococcus oralis	VBIStrOra218827_0624	Methionine_biosynthesis_and_transport_regulator_MtaR_LysR_family
Streptococcus oralis	VBIStrOra218827_0682	Cell_division_transporter_ATP-binding_protein_FtsE_(TC_3.A.5.1.1)
Streptococcus oralis	VBIStrOra218827_0695	Glutamate_transport_ATP-binding_protein
Streptococcus oralis	VBIStrOra218827_0724	ABC-type_multidrug_transport_system_ATPase_component
Streptococcus oralis	VBIStrOra218827_0809	Endo-beta-N-acetylglucosaminidase_(EC_3.2.1.96)
Streptococcus oralis	VBIStrOra218827_0809	Endo-beta-N-acetylglucosaminidase_(EC_3.2.1.96)
Streptococcus oralis	VBIStrOra218827_0856	RNA_polymerase_sigma_factor_RpoD
Streptococcus oralis	VBIStrOra218827_0877	Translation_elongation_factor_Tu
Streptococcus oralis	VBIStrOra218827_0887	ATP_synthase_alpha_chain_(EC_3.6.3.14)
Streptococcus oralis	VBIStrOra218827_0889	ATP_synthase_beta_chain_(EC_3.6.3.14)
Streptococcus oralis	VBIStrOra218827_0915	Cholinephosphate_cytidylyltransferase_(EC_2.7.7.15)
Streptococcus oralis	VBIStrOra218827_0943	NPQTN_specific_sortase_B
Streptococcus oralis	VBIStrOra218827_1020	Enolase_(EC_4.2.1.11)
Streptococcus oralis	VBIStrOra218827_1066	Glutamate_transport_ATP-binding_protein
Streptococcus oralis	VBIStrOra218827_1146	Choline_binding_protein_A
Streptococcus oralis	VBIStrOra218827_1146	Choline_binding_protein_A
Streptococcus oralis	VBIStrOra218827_1146	Choline_binding_protein_A
Streptococcus oralis	VBIStrOra218827_1165	Manganese_superoxide_dismutase_(EC_1.15.1.1)
Streptococcus oralis	VBIStrOra218827_1170	Peptidyl-prolyl_cis-trans_isomerase_(EC_5.2.1.8)
Streptococcus oralis	VBIStrOra218827_1235	Lactaldehyde_dehydrogenase_involved_in_fucose_or_rhamnose_utilization_(EC_1.2.1.22)
Streptococcus oralis	VBIStrOra218827_1243	Mg(2+)_transport_ATPase_P-type_(EC_3.6.3.2)
Streptococcus oralis	VBIStrOra218827_1269	D-alanyl_transfer_protein_DltB
Streptococcus oralis	VBIStrOra218827_1328	D-alanyl_transfer_protein_DltB
Streptococcus oralis	VBIStrOra218827_1343	Hydroxymethylpyrimidine_ABC_transporter_ATPase_component
Streptococcus oralis	VBIStrOra218827_1362	ATPase_component_of_general_energizing_module_of_ECF_transporters
Streptococcus oralis	VBIStrOra218827_1428	RNA_binding_methyltransferase_FtsJ_like
Streptococcus oralis	VBIStrOra218827_1503	Maltose_operon_transcriptional_repressor_MalR_LacI_family
Streptococcus oralis	VBIStrOra218827_1538	Two-component_sensor_kinase_SA14-24
Streptococcus oralis	VBIStrOra218827_1574	FIG01116088_hypothetical_protein
Streptococcus oralis	VBIStrOra220821_0005	Heat_shock_protein_60_family_chaperone_GroEL
Streptococcus oralis	VBIStrOra220821_0035	ABC_transporter_ATP-binding_protein_EcsA
Streptococcus oralis	VBIStrOra220821_0035	ABC_transporter_ATP-binding_protein_EcsA
Streptococcus oralis	VBIStrOra220821_0046	Glutamine_synthetase_type_I_(EC_6.3.1.2)
Streptococcus oralis	VBIStrOra220821_0049	FIG01115573_hypothetical_protein
Streptococcus oralis	VBIStrOra220821_0058	Iron_compound_ABC_uptake_transporter_permease_protein_PiuB
Streptococcus oralis	VBIStrOra220821_0058	Iron_compound_ABC_uptake_transporter_permease_protein_PiuB
Streptococcus oralis	VBIStrOra220821_0106	L-proline_glycine_betaine_ABC_transport_system_permease_protein_ProV_(TC_3.A.1.12.1)
Streptococcus oralis	VBIStrOra220821_0132	UDP-4-amino-4-deoxy-L-arabinose--oxoglutarate_aminotransferase_(EC_2.6.1.-)
Streptococcus oralis	VBIStrOra220821_0134	Anthranilate_synthase_aminase_component_(EC_4.1.3.27)
Streptococcus oralis	VBIStrOra220821_0196	Protein_export_cytoplasm_protein_SecA_ATPase_RNA_helicase_(TC_3.A.5.1.1)
Streptococcus oralis	VBIStrOra220821_0196	Protein_export_cytoplasm_protein_SecA_ATPase_RNA_helicase_(TC_3.A.5.1.1)
Streptococcus oralis	VBIStrOra220821_0203	Sialidase_(EC_3.2.1.18)
Streptococcus oralis	VBIStrOra220821_0253	Collagen_adhesion_protein
Streptococcus oralis	VBIStrOra220821_0253	Collagen_adhesion_protein
Streptococcus oralis	VBIStrOra220821_0277	cell_wall_surface_anchor_family_protein
Streptococcus oralis	VBIStrOra220821_0277	cell_wall_surface_anchor_family_protein
Streptococcus oralis	VBIStrOra220821_0289	Lipid_A_export_ATP-binding_permease_protein_MsbA
Streptococcus oralis	VBIStrOra220821_0289	Lipid_A_export_ATP-binding_permease_protein_MsbA
Streptococcus oralis	VBIStrOra220821_0290	Multidrug_resistance_ABC_transporter_ATP-binding_and_permease_protein
Streptococcus oralis	VBIStrOra220821_0290	Multidrug_resistance_ABC_transporter_ATP-binding_and_permease_protein
Streptococcus oralis	VBIStrOra220821_0323	Phosphatidate_cytidylyltransferase_(EC_2.7.7.41)
Streptococcus oralis	VBIStrOra220821_0324	Undecaprenyl_pyrophosphate_synthetase_(EC_2.5.1.31)
Streptococcus oralis	VBIStrOra220821_0388	Mg(2+)_transport_ATPase_P-type_(EC_3.6.3.2)
Streptococcus oralis	VBIStrOra220821_0388	Mg(2+)_transport_ATPase_P-type_(EC_3.6.3.2)
Streptococcus oralis	VBIStrOra220821_0446	UDP-N-acetylglucosamine_4_6-dehydratase_(EC_4.2.1.-)
Streptococcus oralis	VBIStrOra220821_0446	UDP-N-acetylglucosamine_4_6-dehydratase_(EC_4.2.1.-)
Streptococcus oralis	VBIStrOra220821_0447	putative_UDP-galactose--lipooligosaccharide_galactosyltransferase
Streptococcus oralis	VBIStrOra220821_0447	putative_UDP-galactose--lipooligosaccharide_galactosyltransferase
Streptococcus oralis	VBIStrOra220821_0466	Candidate_zinc-binding_lipoprotein_ZinT
Streptococcus oralis	VBIStrOra220821_0466	Candidate_zinc-binding_lipoprotein_ZinT
Streptococcus oralis	VBIStrOra220821_0474	D-alanine--poly(phosphoribitol)_ligase_subunit_1_(EC_6.1.1.13)
Streptococcus oralis	VBIStrOra220821_0486	ATP-dependent_Clp_protease_ATP-binding_subunit_ClpA
Streptococcus oralis	VBIStrOra220821_0520	Lipoate-protein_ligase_A
Streptococcus oralis	VBIStrOra220821_0520	Lipoate-protein_ligase_A
Streptococcus oralis	VBIStrOra220821_0523	Acetoin_dehydrogenase_E1_component_beta-subunit_(EC_1.2.4.-)
Streptococcus oralis	VBIStrOra220821_0539	Enolase_(EC_4.2.1.11)
Streptococcus oralis	VBIStrOra220821_0539	Enolase_(EC_4.2.1.11)
Streptococcus oralis	VBIStrOra220821_0554	Phosphoglucomutase_(EC_5.4.2.2)
Streptococcus oralis	VBIStrOra220821_0559	Two-component_response_regulator_SA14-24
Streptococcus oralis	VBIStrOra220821_0591	Glutamate_transport_ATP-binding_protein
Streptococcus oralis	VBIStrOra220821_0616	3-isopropylmalate_dehydratase_small_subunit_(EC_4.2.1.33)
Streptococcus oralis	VBIStrOra220821_0631	RNA_binding_methyltransferase_FtsJ_like
Streptococcus oralis	VBIStrOra220821_0688	ABC_transporter_ATP-binding_protein
Streptococcus oralis	VBIStrOra220821_0706	Peptidyl-prolyl_cis-trans_isomerase_(EC_5.2.1.8)
Streptococcus oralis	VBIStrOra220821_0706	Peptidyl-prolyl_cis-trans_isomerase_(EC_5.2.1.8)
Streptococcus oralis	VBIStrOra220821_0712	Manganese_superoxide_dismutase_(EC_1.15.1.1)
Streptococcus oralis	VBIStrOra220821_0755	UDP-N-acetylenolpyruvoylglucosamine_reductase_(EC_1.1.1.158)
Streptococcus oralis	VBIStrOra220821_0773	Putative_coproporphyrinogen_III_oxidase_of_BS_HemN-type_oxygen-independent_(EC_1.3.99.22)_in_heat_shock_gene_cluster
Streptococcus oralis	VBIStrOra220821_0773	Putative_coproporphyrinogen_III_oxidase_of_BS_HemN-type_oxygen-independent_(EC_1.3.99.22)_in_heat_shock_gene_cluster
Streptococcus oralis	VBIStrOra220821_0776	Prolipoprotein_diacylglyceryl_transferase_(EC_2.4.99.-)
Streptococcus oralis	VBIStrOra220821_0776	Prolipoprotein_diacylglyceryl_transferase_(EC_2.4.99.-)
Streptococcus oralis	VBIStrOra220821_0782	Hydroxymethylpyrimidine_ABC_transporter_ATPase_component
Streptococcus oralis	VBIStrOra220821_0782	Hydroxymethylpyrimidine_ABC_transporter_ATPase_component
Streptococcus oralis	VBIStrOra220821_0824	ATPase_component_of_general_energizing_module_of_ECF_transporters
Streptococcus oralis	VBIStrOra220821_0824	ATPase_component_of_general_energizing_module_of_ECF_transporters
Streptococcus oralis	VBIStrOra220821_0825	ATPase_component_of_general_energizing_module_of_ECF_transporters
Streptococcus oralis	VBIStrOra220821_0825	ATPase_component_of_general_energizing_module_of_ECF_transporters
Streptococcus oralis	VBIStrOra220821_0866	FIG01116088_hypothetical_protein
Streptococcus oralis	VBIStrOra220821_0900	Two-component_response_regulator_SA14-24
Streptococcus oralis	VBIStrOra220821_0901	Two-component_sensor_kinase_SA14-24
Streptococcus oralis	VBIStrOra220821_0901	Two-component_sensor_kinase_SA14-24
Streptococcus oralis	VBIStrOra220821_0960	UTP--glucose-1-phosphate_uridylyltransferase_(EC_2.7.7.9)
Streptococcus oralis	VBIStrOra220821_0962	Lipid_A_export_ATP-binding_permease_protein_MsbA
Streptococcus oralis	VBIStrOra220821_0962	Lipid_A_export_ATP-binding_permease_protein_MsbA
Streptococcus oralis	VBIStrOra220821_0963	Lipid_A_export_ATP-binding_permease_protein_MsbA
Streptococcus oralis	VBIStrOra220821_0963	Lipid_A_export_ATP-binding_permease_protein_MsbA
Streptococcus oralis	VBIStrOra220821_1042	ABC-type_polar_amino_acid_transport_system_ATPase_component
Streptococcus oralis	VBIStrOra220821_1049	ATP_synthase_beta_chain_(EC_3.6.3.14)
Streptococcus oralis	VBIStrOra220821_1049	ATP_synthase_beta_chain_(EC_3.6.3.14)
Streptococcus oralis	VBIStrOra220821_1051	ATP_synthase_alpha_chain_(EC_3.6.3.14)
Streptococcus oralis	VBIStrOra220821_1051	ATP_synthase_alpha_chain_(EC_3.6.3.14)
Streptococcus oralis	VBIStrOra220821_1061	two_component_transcriptional_regulator_winged_helix_family
Streptococcus oralis	VBIStrOra220821_1065	Translation_elongation_factor_Tu
Streptococcus oralis	VBIStrOra220821_1065	Translation_elongation_factor_Tu
Streptococcus oralis	VBIStrOra220821_1109	Fibronectin_fibrinogen-binding_protein
Streptococcus oralis	VBIStrOra220821_1117	ABC_transporter_ATP-binding_protein
Streptococcus oralis	VBIStrOra220821_1121	Two_component_system_sensor_histidine_kinase_CiaH_(EC_2.7.3.-)
Streptococcus oralis	VBIStrOra220821_1122	Two_component_system_response_regulator_CiaR
Streptococcus oralis	VBIStrOra220821_1122	Two_component_system_response_regulator_CiaR
Streptococcus oralis	VBIStrOra220821_1131	Endo-beta-N-acetylglucosaminidase_(EC_3.2.1.96)
Streptococcus oralis	VBIStrOra220821_1131	Endo-beta-N-acetylglucosaminidase_(EC_3.2.1.96)
Streptococcus oralis	VBIStrOra220821_1131	Endo-beta-N-acetylglucosaminidase_(EC_3.2.1.96)
Streptococcus oralis	VBIStrOra220821_1131	Endo-beta-N-acetylglucosaminidase_(EC_3.2.1.96)
Streptococcus oralis	VBIStrOra220821_1157	Putative_secretion_system_component_EssB_YukC
Streptococcus oralis	VBIStrOra220821_1161	ESAT-6_Esx_family_secreted_protein_EsxA_YukE
Streptococcus oralis	VBIStrOra220821_1161	ESAT-6_Esx_family_secreted_protein_EsxA_YukE
Streptococcus oralis	VBIStrOra220821_1188	Oligopeptide_transport_ATP-binding_protein_OppF_(TC_3.A.1.5.1)
Streptococcus oralis	VBIStrOra220821_1188	Oligopeptide_transport_ATP-binding_protein_OppF_(TC_3.A.1.5.1)
Streptococcus oralis	VBIStrOra220821_1189	Oligopeptide_transport_ATP-binding_protein_OppD_(TC_3.A.1.5.1)
Streptococcus oralis	VBIStrOra220821_1189	Oligopeptide_transport_ATP-binding_protein_OppD_(TC_3.A.1.5.1)
Streptococcus oralis	VBIStrOra220821_1192	Oligopeptide_ABC_transporter_periplasmic_oligopeptide-binding_protein_OppA_(TC_3.A.1.5.1)
Streptococcus oralis	VBIStrOra220821_1193	Hemolysins_and_related_proteins_containing_CBS_domains
Streptococcus oralis	VBIStrOra220821_1229	Catabolite_control_protein_A
Streptococcus oralis	VBIStrOra220821_1229	Catabolite_control_protein_A
Streptococcus oralis	VBIStrOra220821_1267	N-acetylmuramoyl-L-alanine_amidase_(EC_3.5.1.28)
Streptococcus oralis	VBIStrOra220821_1267	N-acetylmuramoyl-L-alanine_amidase_(EC_3.5.1.28)
Streptococcus oralis	VBIStrOra220821_1279	Two-component_response_regulator_VncR
Streptococcus oralis	VBIStrOra220821_1279	Two-component_response_regulator_VncR
Streptococcus oralis	VBIStrOra220821_1282	ABC_transporter_ATP-binding_protein_Vex2
Streptococcus oralis	VBIStrOra220821_1282	ABC_transporter_ATP-binding_protein_Vex2
Streptococcus oralis	VBIStrOra220821_1325	Glutamate_transport_ATP-binding_protein
Streptococcus oralis	VBIStrOra220821_1325	Glutamate_transport_ATP-binding_protein
Streptococcus oralis	VBIStrOra220821_1335	Two-component_system_histidine_kinase
Streptococcus oralis	VBIStrOra220821_1335	Two-component_system_histidine_kinase
Streptococcus oralis	VBIStrOra220821_1336	Two-component_response_regulator
Streptococcus oralis	VBIStrOra220821_1336	Two-component_response_regulator
Streptococcus oralis	VBIStrOra220821_1345	NAD-dependent_glyceraldehyde-3-phosphate_dehydrogenase_(EC_1.2.1.12)_Plasmin(ogen)_receptor
Streptococcus oralis	VBIStrOra220821_1345	NAD-dependent_glyceraldehyde-3-phosphate_dehydrogenase_(EC_1.2.1.12)_Plasmin(ogen)_receptor
Streptococcus oralis	VBIStrOra220821_1372	Group_B_streptococcal_surface_immunogenic_protein
Streptococcus oralis	VBIStrOra220821_1381	Serine_protease_DegP_HtrA_do-like_(EC_3.4.21.-)
Streptococcus oralis	VBIStrOra220821_1405	3-oxoacyl-acyl-carrier-proteinsynthase_KASII_(EC_2.3.1.41)
Streptococcus oralis	VBIStrOra220821_1405	3-oxoacyl-acyl-carrier-proteinsynthase_KASII_(EC_2.3.1.41)
Streptococcus oralis	VBIStrOra220821_1406	3-oxoacyl-acyl-carrier_proteinreductase_(EC_1.1.1.100)
Streptococcus oralis	VBIStrOra220821_1406	3-oxoacyl-acyl-carrier_proteinreductase_(EC_1.1.1.100)
Streptococcus oralis	VBIStrOra220821_1425	Cell_division_trigger_factor_(EC_5.2.1.8)
Streptococcus oralis	VBIStrOra220821_1425	Cell_division_trigger_factor_(EC_5.2.1.8)
Streptococcus oralis	VBIStrOra220821_1434	Choline_binding_protein_J
Streptococcus oralis	VBIStrOra220821_1434	Choline_binding_protein_J
Streptococcus oralis	VBIStrOra220821_1435	Response_regulator_CsrR
Streptococcus oralis	VBIStrOra220821_1435	Response_regulator_CsrR
Streptococcus oralis	VBIStrOra220821_1447	dTDP-4-dehydrorhamnose_reductase_(EC_1.1.1.133)
Streptococcus oralis	VBIStrOra220821_1459	Undecaprenyl-phosphate_galactosephosphotransferase_(EC_2.7.8.6)
Streptococcus oralis	VBIStrOra220821_1460	Tyrosine-protein_kinase_EpsD_(EC_2.7.10.2)
Streptococcus oralis	VBIStrOra220821_1462	Manganese-dependent_protein-tyrosine_phosphatase_(EC_3.1.3.48)
Streptococcus oralis	VBIStrOra220821_1462	Manganese-dependent_protein-tyrosine_phosphatase_(EC_3.1.3.48)
Streptococcus oralis	VBIStrOra220821_1463	Exopolysaccharide_biosynthesis_transcriptional_activator_EpsA
Streptococcus oralis	VBIStrOra220821_1464	Oligopeptide_ABC_transporter_periplasmic_oligopeptide-binding_protein_OppA_(TC_3.A.1.5.1)
Streptococcus oralis	VBIStrOra220821_1465	Oligopeptide_ABC_transporter_periplasmic_oligopeptide-binding_protein_OppA_(TC_3.A.1.5.1)
Streptococcus oralis	VBIStrOra220821_1465	Oligopeptide_ABC_transporter_periplasmic_oligopeptide-binding_protein_OppA_(TC_3.A.1.5.1)
Streptococcus oralis	VBIStrOra220821_1469	putative_ATP-dependent_Clp_proteinase_(ATP-binding_subunit)
Streptococcus oralis	VBIStrOra220821_1476	Amino_acid_transport_ATP-binding_protein
Streptococcus oralis	VBIStrOra220821_1476	Amino_acid_transport_ATP-binding_protein
Streptococcus oralis	VBIStrOra220821_1497	Pyrroline-5-carboxylate_reductase_(EC_1.5.1.2)
Streptococcus oralis	VBIStrOra220821_1502	Cysteine_and_methionine_metabolism_regulator_CmbR_LysR_family
Streptococcus oralis	VBIStrOra220821_1563	C3-degrading_proteinase
Streptococcus oralis	VBIStrOra220821_1563	C3-degrading_proteinase
Streptococcus oralis	VBIStrOra220821_1578	FIG01117618_hypothetical_protein
Streptococcus oralis	VBIStrOra220821_1583	ABC-type_multidrug_transport_system_ATPase_component
Streptococcus oralis	VBIStrOra220821_1583	ABC-type_multidrug_transport_system_ATPase_component
Streptococcus oralis	VBIStrOra220821_1589	COG1272_Predicted_membrane_protein_hemolysin_III_homolog
Streptococcus oralis	VBIStrOra220821_1620	ATP-dependent_Clp_protease_ATP-binding_subunit_ClpE
Streptococcus oralis	VBIStrOra220821_1631	Cell_division_transporter_ATP-binding_protein_FtsE_(TC_3.A.5.1.1)
Streptococcus oralis	VBIStrOra220821_1634	Branched-chain_amino_acid_transport_ATP-binding_protein_LivF_(TC_3.A.1.4.1)
Streptococcus oralis	VBIStrOra220821_1634	Branched-chain_amino_acid_transport_ATP-binding_protein_LivF_(TC_3.A.1.4.1)
Streptococcus oralis	VBIStrOra220821_1635	Branched-chain_amino_acid_transport_ATP-binding_protein_LivG_(TC_3.A.1.4.1)
Streptococcus oralis	VBIStrOra220821_1669	Manganese_ABC_transporter_ATP-binding_protein_SitB
Streptococcus oralis	VBIStrOra220821_1669	Manganese_ABC_transporter_ATP-binding_protein_SitB
Streptococcus oralis	VBIStrOra220821_1670	Manganese_ABC_transporter_inner_membrane_permease_protein_SitD
Streptococcus oralis	VBIStrOra220821_1670	Manganese_ABC_transporter_inner_membrane_permease_protein_SitD
Streptococcus oralis	VBIStrOra220821_1671	Manganese_ABC_transporter_periplasmic-binding_protein_SitA
Streptococcus oralis	VBIStrOra220821_1671	Manganese_ABC_transporter_periplasmic-binding_protein_SitA
Streptococcus oralis	VBIStrOra220821_1675	GTP_pyrophosphokinase_(EC_2.7.6.5)_(p)ppGpp_synthetase_I
Streptococcus oralis	VBIStrOra220821_1675	GTP_pyrophosphokinase_(EC_2.7.6.5)_(p)ppGpp_synthetase_I
Streptococcus oralis	VBIStrOra220821_1676	Multiple_sugar_ABC_transporter_ATP-binding_protein
Streptococcus oralis	VBIStrOra220821_1676	Multiple_sugar_ABC_transporter_ATP-binding_protein
Streptococcus oralis	VBIStrOra220821_1710	Serine_threonine_protein_kinase_PrkC_regulator_of_stationary_phase
Streptococcus oralis	VBIStrOra220821_1711	Protein_serine_threonine_phosphatase_PrpC_regulation_of_stationary_phase
Streptococcus oralis	VBIStrOra220821_1711	Protein_serine_threonine_phosphatase_PrpC_regulation_of_stationary_phase
Streptococcus oralis	VBIStrOra220821_1743	Protein_export_cytoplasm_protein_SecA2_ATPase_RNA_helicase_(TC_3.A.5.1.1)
Streptococcus oralis	VBIStrOra220821_1748	Putative_CDP-glycerol_glycerophosphate_glycerophosphotransferase_(EC_2.7.8.-)
Streptococcus oralis	VBIStrOra220821_1748	Putative_CDP-glycerol_glycerophosphate_glycerophosphotransferase_(EC_2.7.8.-)
Streptococcus oralis	VBIStrOra220821_1761	Choline_binding_protein_A
Streptococcus oralis	VBIStrOra220821_1761	Choline_binding_protein_A
Streptococcus oralis	VBIStrOra220821_1761	Choline_binding_protein_A
Streptococcus oralis	VBIStrOra220821_1761	Choline_binding_protein_A
Streptococcus oralis	VBIStrOra220821_1830	Phosphoglucosamine_mutase_(EC_5.4.2.10)
Streptococcus oralis	VBIStrOra220821_1830	Phosphoglucosamine_mutase_(EC_5.4.2.10)
Streptococcus oralis	VBIStrOra220821_1844	Bactoprenol_glucosyl_transferase_(EC_2.4.1.-)
Streptococcus oralis	VBIStrOra220821_1844	Bactoprenol_glucosyl_transferase_(EC_2.4.1.-)
Streptococcus oralis	VBIStrOra220821_1845	UDP-glucose_4-epimerase_(EC_5.1.3.2)
Streptococcus oralis	VBIStrOra220821_1845	UDP-glucose_4-epimerase_(EC_5.1.3.2)
Streptococcus oralis	VBIStrOra220821_1849	Cadmium-transporting_ATPase_(EC_3.6.3.3)
Streptococcus oralis	VBIStrOra220821_1853	Vitamin_B12_ABC_transporter_ATPase_component_BtuD
Streptococcus oralis	VBIStrOra220821_1864	IgA1_protease_(EC_3.4.24.13)
Streptococcus oralis	VBIStrOra220821_1864	IgA1_protease_(EC_3.4.24.13)
Streptococcus oralis	VBIStrOra220821_1864	IgA1_protease_(EC_3.4.24.13)
Streptococcus oralis	VBIStrOra220821_1864	IgA1_protease_(EC_3.4.24.13)
Streptococcus oralis	VBIStrOra225059_0018	Group_B_streptococcal_surface_immunogenic_protein
Streptococcus oralis	VBIStrOra225059_0024	NAD-dependent_glyceraldehyde-3-phosphate_dehydrogenase_(EC_1.2.1.12)_Plasmin(ogen)_receptor
Streptococcus oralis	VBIStrOra225059_0025	Alcohol_dehydrogenase_(EC_1.1.1.1)_Acetaldehyde_dehydrogenase_(EC_1.2.1.10)
Streptococcus oralis	VBIStrOra225059_0025	Alcohol_dehydrogenase_(EC_1.1.1.1)_Acetaldehyde_dehydrogenase_(EC_1.2.1.10)
Streptococcus oralis	VBIStrOra225059_0056	Zinc_metalloprotease_zmpB_precursor_(EC_3.4.24.-)
Streptococcus oralis	VBIStrOra225059_0076	ABC_transporter_ATP-binding_protein_EcsA
Streptococcus oralis	VBIStrOra225059_0076	ABC_transporter_ATP-binding_protein_EcsA
Streptococcus oralis	VBIStrOra225059_0149	Alcohol_dehydrogenase_(EC_1.1.1.1)
Streptococcus oralis	VBIStrOra225059_0149	Alcohol_dehydrogenase_(EC_1.1.1.1)
Streptococcus oralis	VBIStrOra225059_0149	Alcohol_dehydrogenase_(EC_1.1.1.1)
Streptococcus oralis	VBIStrOra225059_0149	Alcohol_dehydrogenase_(EC_1.1.1.1)
Streptococcus oralis	VBIStrOra225059_0149	Alcohol_dehydrogenase_(EC_1.1.1.1)
Streptococcus oralis	VBIStrOra225059_0149	Alcohol_dehydrogenase_(EC_1.1.1.1)
Streptococcus oralis	VBIStrOra225059_0165	FtsK_SpoIIIE_family_protein_putative_secretion_system_component_EssC_YukA
Streptococcus oralis	VBIStrOra225059_0165	FtsK_SpoIIIE_family_protein_putative_secretion_system_component_EssC_YukA
Streptococcus oralis	VBIStrOra225059_0197	ATPase_component_of_general_energizing_module_of_ECF_transporters
Streptococcus oralis	VBIStrOra225059_0253	Iron_compound_ABC_uptake_transporter_permease_protein_PiuB
Streptococcus oralis	VBIStrOra225059_0275	Lipid_A_export_ATP-binding_permease_protein_MsbA
Streptococcus oralis	VBIStrOra225059_0278	UTP--glucose-1-phosphate_uridylyltransferase_(EC_2.7.7.9)
Streptococcus oralis	VBIStrOra225059_0303	Maltose_operon_transcriptional_repressor_MalR_LacI_family
Streptococcus oralis	VBIStrOra225059_0303	Maltose_operon_transcriptional_repressor_MalR_LacI_family
Streptococcus oralis	VBIStrOra225059_0321	Two-component_sensor_kinase_SA14-24
Streptococcus oralis	VBIStrOra225059_0330	Methionine_ABC_transporter_ATP-binding_protein
Streptococcus oralis	VBIStrOra225059_0415	RNA_binding_methyltransferase_FtsJ_like
Streptococcus oralis	VBIStrOra225059_0455	Glutamate_transport_ATP-binding_protein
Streptococcus oralis	VBIStrOra225059_0489	Two-component_response_regulator_SA14-24
Streptococcus oralis	VBIStrOra225059_0489	Two-component_response_regulator_SA14-24
Streptococcus oralis	VBIStrOra225059_0490	Two-component_sensor_kinase_SA14-24
Streptococcus oralis	VBIStrOra225059_0495	Phosphoglucomutase_(EC_5.4.2.2)
Streptococcus oralis	VBIStrOra225059_0511	Enolase_(EC_4.2.1.11)
Streptococcus oralis	VBIStrOra225059_0524	Acetoin_dehydrogenase_E1_component_beta-subunit_(EC_1.2.4.-)
Streptococcus oralis	VBIStrOra225059_0527	Lipoate-protein_ligase_A
Streptococcus oralis	VBIStrOra225059_0527	Lipoate-protein_ligase_A
Streptococcus oralis	VBIStrOra225059_0616	Cholinephosphate_cytidylyltransferase_(EC_2.7.7.15)
Streptococcus oralis	VBIStrOra225059_0616	Cholinephosphate_cytidylyltransferase_(EC_2.7.7.15)
Streptococcus oralis	VBIStrOra225059_0617	Choline_permease_LicB
Streptococcus oralis	VBIStrOra225059_0617	Choline_permease_LicB
Streptococcus oralis	VBIStrOra225059_0641	ATP_synthase_beta_chain_(EC_3.6.3.14)
Streptococcus oralis	VBIStrOra225059_0641	ATP_synthase_beta_chain_(EC_3.6.3.14)
Streptococcus oralis	VBIStrOra225059_0643	ATP_synthase_alpha_chain_(EC_3.6.3.14)
Streptococcus oralis	VBIStrOra225059_0643	ATP_synthase_alpha_chain_(EC_3.6.3.14)
Streptococcus oralis	VBIStrOra225059_0653	Translation_elongation_factor_Tu
Streptococcus oralis	VBIStrOra225059_0675	RNA_polymerase_sigma_factor_RpoD
Streptococcus oralis	VBIStrOra225059_0675	RNA_polymerase_sigma_factor_RpoD
Streptococcus oralis	VBIStrOra225059_0705	ABC_transporter_ATP-binding_protein
Streptococcus oralis	VBIStrOra225059_0708	Two_component_system_sensor_histidine_kinase_CiaH_(EC_2.7.3.-)
Streptococcus oralis	VBIStrOra225059_0716	Endo-beta-N-acetylglucosaminidase_(EC_3.2.1.96)
Streptococcus oralis	VBIStrOra225059_0716	Endo-beta-N-acetylglucosaminidase_(EC_3.2.1.96)
Streptococcus oralis	VBIStrOra225059_0731	ATP-dependent_Clp_protease_ATP-binding_subunit_ClpA
Streptococcus oralis	VBIStrOra225059_0733	Hydroxymethylpyrimidine_ABC_transporter_ATPase_component
Streptococcus oralis	VBIStrOra225059_0733	Hydroxymethylpyrimidine_ABC_transporter_ATPase_component
Streptococcus oralis	VBIStrOra225059_0752	Calcium-transporting_ATPase_(EC_3.6.3.8)
Streptococcus oralis	VBIStrOra225059_0760	Phosphoglucosamine_mutase_(EC_5.4.2.10)
Streptococcus oralis	VBIStrOra225059_0774	Bactoprenol_glucosyl_transferase_(EC_2.4.1.-)
Streptococcus oralis	VBIStrOra225059_0774	Bactoprenol_glucosyl_transferase_(EC_2.4.1.-)
Streptococcus oralis	VBIStrOra225059_0775	UDP-glucose_4-epimerase_(EC_5.1.3.2)
Streptococcus oralis	VBIStrOra225059_0775	UDP-glucose_4-epimerase_(EC_5.1.3.2)
Streptococcus oralis	VBIStrOra225059_0779	Cadmium-transporting_ATPase_(EC_3.6.3.3)
Streptococcus oralis	VBIStrOra225059_0783	Vitamin_B12_ABC_transporter_ATPase_component_BtuD
Streptococcus oralis	VBIStrOra225059_0791	IgA1_protease_(EC_3.4.24.13)
Streptococcus oralis	VBIStrOra225059_0815	Catabolite_control_protein_A
Streptococcus oralis	VBIStrOra225059_0851	Hemolysins_and_related_proteins_containing_CBS_domains
Streptococcus oralis	VBIStrOra225059_0851	Hemolysins_and_related_proteins_containing_CBS_domains
Streptococcus oralis	VBIStrOra225059_0852	Oligopeptide_ABC_transporter_periplasmic_oligopeptide-binding_protein_OppA_(TC_3.A.1.5.1)
Streptococcus oralis	VBIStrOra225059_0855	Oligopeptide_transport_ATP-binding_protein_OppD_(TC_3.A.1.5.1)
Streptococcus oralis	VBIStrOra225059_0855	Oligopeptide_transport_ATP-binding_protein_OppD_(TC_3.A.1.5.1)
Streptococcus oralis	VBIStrOra225059_0856	Oligopeptide_transport_ATP-binding_protein_OppF_(TC_3.A.1.5.1)
[truncated: 577 more rows]

## Sheet: Baseline vs Active
Table S6. Up-regulated virulence factors in highly active members of the community in progressing sites.
Other members of the community, usually not considered pathogens, showed a large number of putative virulence factors being up-regulated during periodontitis progression and at baseline of progressing sites.
Here we summarized the results showing the species whose up-regulation of putative virulence factors was high, along with locus ID and annotation of the genes according to PATRIC (See Materials and Methods).
Species	Locus ID	Annotation (PATRIC,HOMD,JCVI)
Pseudomonas_fluorescens	VBIPseFlu44242_0660	Type_II_IV_secretion_system_secretin_RcpA_CpaC_associated_with_Flp_pilus_assembly
Pseudomonas_fluorescens	VBIPseFlu44242_1384	RNA_polymerase_sigma-H_factor_AlgT
Pseudomonas_fluorescens	VBIPseFlu44242_1582	Flagellar_biosynthesis_protein_FlhB
Pseudomonas_fluorescens	VBIPseFlu44242_1701	FKBP-type_peptidyl-prolyl_cis-trans_isomerase_FklB_(EC_5.2.1.8)
Pseudomonas_fluorescens	VBIPseFlu44242_1844	Coproporphyrinogen_III_oxidase_oxygen-independent_(EC_1.3.99.22)
Pseudomonas_fluorescens	VBIPseFlu44242_2363	Secreted_protein_Hcp
Pseudomonas_fluorescens	VBIPseFlu44242_2848	Capsular_polysaccharide_synthesis_enzyme_CpsA_sugar_transferase
Pseudomonas_fluorescens	VBIPseFlu44242_2849	UDP-glucose_dehydrogenase_(EC_1.1.1.22)
Pseudomonas_fluorescens	VBIPseFlu44242_3424	Protein_ImpG_VasA
Pseudomonas_fluorescens	VBIPseFlu44242_3513	DNA-binding_response_regulator
Pseudomonas_fluorescens	VBIPseFlu44242_3829	UDP-glucose_4-epimerase_(EC_5.1.3.2)
Pseudomonas_fluorescens	VBIPseFlu44242_4155	3-oxoacyl-acyl-carrier_proteinreductase_(EC_1.1.1.100)
Pseudomonas_fluorescens	VBIPseFlu44242_4250	Flagellar_basal-body_rod_protein_FlgC
Pseudomonas_fluorescens	VBIPseFlu44242_4504	DNA-binding_response_regulator_ColR
Pseudomonas_fluorescens	VBIPseFlu44242_4673	UDP-3-O-3-hydroxymyristoyl_N-acetylglucosamine_deacetylase_(EC_3.5.1.-)
Pseudomonas_fluorescens	VBIPseFlu44242_4942	ABC_transporter_ATP-binding_protein
Pseudomonas_fluorescens	VBIPseFlu44242_5098	Translation_elongation_factor_Tu
Pseudomonas_fluorescens	VBIPseFlu44242_5111	Translation_elongation_factor_Tu
Pseudomonas_fluorescens	VBIPseFlu44242_5166	RNA_polymerase_sigma_factor_RpoD
Pseudomonas_fluorescens	VBIPseFlu44242_5531	Adenylylsulfate_kinase_(EC_2.7.1.25)
Pseudomonas_fluorescens	VBIPseFlu44242_5604	Uncharacterized_protein_ImpH_VasB
Pseudomonas_fluorescens	VBIPseFlu44242_5751	ATP_synthase_alpha_chain_(EC_3.6.3.14)
Pseudomonas_fluorescens	VBIPseFlu72549_0008	Two-component_response_regulator
Pseudomonas_fluorescens	VBIPseFlu72549_0011	1-acyl-sn-glycerol-3-phosphate_acyltransferase_(EC_2.3.1.51)
Pseudomonas_fluorescens	VBIPseFlu72549_0016	Lipid_A_biosynthesis_lauroyl_acyltransferase_(EC_2.3.1.-)
Pseudomonas_fluorescens	VBIPseFlu72549_0021	Methionyl-tRNA_formyltransferase_(EC_2.1.2.9)
Pseudomonas_fluorescens	VBIPseFlu72549_0076	Methionine_ABC_transporter_ATP-binding_protein
Pseudomonas_fluorescens	VBIPseFlu72549_0095	alginate_biosynthesis_transcriptional_regulatory_protein_AlgB
Pseudomonas_fluorescens	VBIPseFlu72549_0126	Ferrichrome-iron_receptor
Pseudomonas_fluorescens	VBIPseFlu72549_0129	Chemotactic_transducer
Pseudomonas_fluorescens	VBIPseFlu72549_0138	HlyD_family_secretion_protein
Pseudomonas_fluorescens	VBIPseFlu72549_0141	Taurine_transport_ATP-binding_protein_TauB
Pseudomonas_fluorescens	VBIPseFlu72549_0149	Ferrichrome-iron_receptor_Iron_siderophore_receptor_protein
Pseudomonas_fluorescens	VBIPseFlu72549_0166	Biofilm_PGA_synthesis_N-glycosyltransferase_PgaC_(EC_2.4.-.-)
Pseudomonas_fluorescens	VBIPseFlu72549_0198	Sulfate_and_thiosulfate_import_ATP-binding_protein_CysA_(EC_3.6.3.25)
Pseudomonas_fluorescens	VBIPseFlu72549_0203	DNA-binding_heavy_metal_response_regulator
Pseudomonas_fluorescens	VBIPseFlu72549_0250	Cystine_ABC_transporter_ATP-binding_protein
Pseudomonas_fluorescens	VBIPseFlu72549_0277	Taurine_transport_ATP-binding_protein_TauB
Pseudomonas_fluorescens	VBIPseFlu72549_0311	dTDP-4-dehydrorhamnose_3_5-epimerase_(EC_5.1.3.13)
Pseudomonas_fluorescens	VBIPseFlu72549_0312	Glucose-1-phosphate_thymidylyltransferase_(EC_2.7.7.24)
Pseudomonas_fluorescens	VBIPseFlu72549_0313	dTDP-glucose_4_6-dehydratase_(EC_4.2.1.46)
Pseudomonas_fluorescens	VBIPseFlu72549_0349	Arginine_ABC_transporter_permease_protein_ArtQ
Pseudomonas_fluorescens	VBIPseFlu72549_0351	Histidine_ABC_transporter_ATP-binding_protein_HisP_(TC_3.A.1.3.1)
Pseudomonas_fluorescens	VBIPseFlu72549_0373	Imidazole_glycerol_phosphate_synthase_cyclase_subunit_(EC_4.1.3.-)
Pseudomonas_fluorescens	VBIPseFlu72549_0394	Glutamine_synthetase_type_I_(EC_6.3.1.2)
Pseudomonas_fluorescens	VBIPseFlu72549_0426	hypothetical_protein
Pseudomonas_fluorescens	VBIPseFlu72549_0456	Type_IV_pilus_biogenesis_protein_PilN
Pseudomonas_fluorescens	VBIPseFlu72549_0459	Type_IV_pilus_biogenesis_protein_PilQ
Pseudomonas_fluorescens	VBIPseFlu72549_0466	Uroporphyrinogen_III_decarboxylase_(EC_4.1.1.37)
Pseudomonas_fluorescens	VBIPseFlu72549_0473	FIG138576_3-oxoacyl-ACPsynthase_(EC_2.3.1.41)
Pseudomonas_fluorescens	VBIPseFlu72549_0474	3-oxoacyl-ACPreductase_(EC_1.1.1.100)
Pseudomonas_fluorescens	VBIPseFlu72549_0476	3-oxoacyl-ACPsynthase_(EC_2.3.1.41)_FabV_like
Pseudomonas_fluorescens	VBIPseFlu72549_0528	ADP-heptose--lipooligosaccharide_heptosyltransferase_II_(EC_2.4.1.-)
Pseudomonas_fluorescens	VBIPseFlu72549_0592	Ferric_iron_ABC_transporter_iron-binding_protein
Pseudomonas_fluorescens	VBIPseFlu72549_0623	Urease_accessory_protein_UreG
Pseudomonas_fluorescens	VBIPseFlu72549_0651	Urease_gamma_subunit_(EC_3.5.1.5)
Pseudomonas_fluorescens	VBIPseFlu72549_0684	Sensor_histidine_kinase_response_regulator
Pseudomonas_fluorescens	VBIPseFlu72549_0777	Anthranilate_dioxygenase_reductase
Pseudomonas_fluorescens	VBIPseFlu72549_0888	L-proline_glycine_betaine_ABC_transport_system_permease_protein_ProV_(TC_3.A.1.12.1)
Pseudomonas_fluorescens	VBIPseFlu72549_0943	Uncharacterized_ABC_transporter_ATP-binding_protein_YrbF
Pseudomonas_fluorescens	VBIPseFlu72549_0953	Histidinol-phosphate_aminotransferase_(EC_2.6.1.9)
Pseudomonas_fluorescens	VBIPseFlu72549_1039	Mannose-6-phosphate_isomerase_(EC_5.3.1.8)_Mannose-1-phosphate_guanylyltransferase_(GDP)_(EC_2.7.7.22)
Pseudomonas_fluorescens	VBIPseFlu72549_1040	alginate_o-acetyltransferase_AlgF
Pseudomonas_fluorescens	VBIPseFlu72549_1045	Poly(beta-D-mannuronate)_C5_epimerase_precursor_(EC_5.1.3.-)
Pseudomonas_fluorescens	VBIPseFlu72549_1046	outer_membrane_protein_AlgE
Pseudomonas_fluorescens	VBIPseFlu72549_1050	GDP-mannose_6-dehydrogenase_(EC_1.1.1.132)
Pseudomonas_fluorescens	VBIPseFlu72549_1079	ABC-type_polar_amino_acid_transport_system_ATPase_component
Pseudomonas_fluorescens	VBIPseFlu72549_1215	Membrane-associated_zinc_metalloprotease
Pseudomonas_fluorescens	VBIPseFlu72549_1216	Outer_membrane_protein_assembly_factor_YaeT_precursor
Pseudomonas_fluorescens	VBIPseFlu72549_1219	(3R)-hydroxymyristoyl-acyl_carrier_protein_dehydratase_(EC_4.2.1.-)
Pseudomonas_fluorescens	VBIPseFlu72549_1227	2-Keto-3-deoxy-D-manno-octulosonate-8-phosphate_synthase_(EC_2.5.1.55)
Pseudomonas_fluorescens	VBIPseFlu72549_1228	Enolase_(EC_4.2.1.11)
Pseudomonas_fluorescens	VBIPseFlu72549_1239	RNA_polymerase_sigma_factor_RpoS
Pseudomonas_fluorescens	VBIPseFlu72549_1294	Histidine_ABC_transporter_ATP-binding_protein_HisP_(TC_3.A.1.3.1)
Pseudomonas_fluorescens	VBIPseFlu72549_1328	Branched-chain_amino_acid_transport_ATP-binding_protein_LivG_(TC_3.A.1.4.1)
Pseudomonas_fluorescens	VBIPseFlu72549_1398	3-oxoacyl-acyl-carrier_proteinreductase_(EC_1.1.1.100)
Pseudomonas_fluorescens	VBIPseFlu72549_1405	Putative_Ton-B_dependent_hemine_receptor
Pseudomonas_fluorescens	VBIPseFlu72549_1433	Alcohol_dehydrogenase_(EC_1.1.1.1)
Pseudomonas_fluorescens	VBIPseFlu72549_1451	Ferrichrome-iron_receptor
Pseudomonas_fluorescens	VBIPseFlu72549_1461	(R)-3-hydroxydecanoyl-ACP_CoA_transacylase_PhaG_(3-hydroxyacyl-CoA-acyl_carrier_protein_transferase)_(EC_2.4.1.-)
Pseudomonas_fluorescens	VBIPseFlu72549_1474	Tricarboxylate_transport_transcriptional_regulator_TctD
Pseudomonas_fluorescens	VBIPseFlu72549_1475	Tricarboxylate_transport_sensor_protein_TctE
Pseudomonas_fluorescens	VBIPseFlu72549_1481	RNA_polymerase_sigma-H_factor_AlgT
Pseudomonas_fluorescens	VBIPseFlu72549_1482	Sigma_factor_RpoE_negative_regulatory_protein_RseA
Pseudomonas_fluorescens	VBIPseFlu72549_1484	HtrA_protease_chaperone_protein
Pseudomonas_fluorescens	VBIPseFlu72549_1498	Hemolysin_activation_secretion_protein_associated_with_VreARI_signalling_system
Pseudomonas_fluorescens	VBIPseFlu72549_1499	Large_exoproteins_involved_in_heme_utilization_or_adhesion
Pseudomonas_fluorescens	VBIPseFlu72549_1502	Large_exoproteins_involved_in_heme_utilization_or_adhesion
Pseudomonas_fluorescens	VBIPseFlu72549_1505	Long-chain-fatty-acid--CoA_ligase_(EC_6.2.1.3)
Pseudomonas_fluorescens	VBIPseFlu72549_1652	Flagellar_basal-body_rod_protein_FlgF
Pseudomonas_fluorescens	VBIPseFlu72549_1653	Flagellar_basal-body_rod_protein_FlgG
Pseudomonas_fluorescens	VBIPseFlu72549_1655	Flagellar_P-ring_protein_FlgI
Pseudomonas_fluorescens	VBIPseFlu72549_1656	Flagellar_protein_FlgJ_peptidoglycan_hydrolase(EC3.2.1.-)
Pseudomonas_fluorescens	VBIPseFlu72549_1657	Flagellar_hook-associated_protein_FlgK
Pseudomonas_fluorescens	VBIPseFlu72549_1664	N-acetylneuraminate_synthase_(EC_2.5.1.56)
Pseudomonas_fluorescens	VBIPseFlu72549_1668	Flagellin_protein_FlaA
Pseudomonas_fluorescens	VBIPseFlu72549_1669	Flagellin_protein_FlaG
Pseudomonas_fluorescens	VBIPseFlu72549_1670	Flagellar_hook-associated_protein_FliD
Pseudomonas_fluorescens	VBIPseFlu72549_1671	Flagellar_biosynthesis_protein_FliS
Pseudomonas_fluorescens	VBIPseFlu72549_1676	Flagellar_hook-basal_body_complex_protein_FliE
Pseudomonas_fluorescens	VBIPseFlu72549_1677	Flagellar_M-ring_protein_FliF
Pseudomonas_fluorescens	VBIPseFlu72549_1678	Flagellar_motor_switch_protein_FliG
Pseudomonas_fluorescens	VBIPseFlu72549_1680	Flagellum-specific_ATP_synthase_FliI
Pseudomonas_fluorescens	VBIPseFlu72549_1685	Flagellar_hook-length_control_protein_FliK
Pseudomonas_fluorescens	VBIPseFlu72549_1685	Flagellar_hook-length_control_protein_FliK
Pseudomonas_fluorescens	VBIPseFlu72549_1687	Flagellar_biosynthesis_protein_FliL
Pseudomonas_fluorescens	VBIPseFlu72549_1689	Flagellar_motor_switch_protein_FliN
Pseudomonas_fluorescens	VBIPseFlu72549_1690	Flagellar_biosynthesis_protein_FliQ
Pseudomonas_fluorescens	VBIPseFlu72549_1691	Flagellar_biosynthesis_protein_FliP
Pseudomonas_fluorescens	VBIPseFlu72549_1692	Flagellar_biosynthesis_protein_FliQ
Pseudomonas_fluorescens	VBIPseFlu72549_1703	Flagellar_biosynthesis_protein_FlhA
Pseudomonas_fluorescens	VBIPseFlu72549_1704	Flagellar_biosynthesis_protein_FlhF
Pseudomonas_fluorescens	VBIPseFlu72549_1705	Flagellar_synthesis_regulator_FleN
Pseudomonas_fluorescens	VBIPseFlu72549_1706	RNA_polymerase_sigma_factor_for_flagellar_operon
Pseudomonas_fluorescens	VBIPseFlu72549_1708	Chemotaxis_response_-_phosphatase_CheZ
Pseudomonas_fluorescens	VBIPseFlu72549_1711	Flagellar_motor_rotation_protein_MotA
Pseudomonas_fluorescens	VBIPseFlu72549_1712	Flagellar_motor_rotation_protein_MotB
Pseudomonas_fluorescens	VBIPseFlu72549_1715	Positive_regulator_of_CheA_protein_activity_(CheW)
Pseudomonas_fluorescens	VBIPseFlu72549_1721	Cytochrome_c-type_biogenesis_protein_CcmC_putative_heme_lyase_for_CcmE
Pseudomonas_fluorescens	VBIPseFlu72549_1724	Cytochrome_c_heme_lyase_subunit_CcmF
Pseudomonas_fluorescens	VBIPseFlu72549_1775	3-oxoacyl-acyl-carrier-proteinsynthase_KASI_(EC_2.3.1.41)
Pseudomonas_fluorescens	VBIPseFlu72549_1806	ABC-type_multidrug_transport_system_ATPase_component
Pseudomonas_fluorescens	VBIPseFlu72549_1812	Tetraacyldisaccharide_4'-kinase_(EC_2.7.1.130)
Pseudomonas_fluorescens	VBIPseFlu72549_1814	3-deoxy-manno-octulosonate_cytidylyltransferase_(EC_2.7.7.38)
Pseudomonas_fluorescens	VBIPseFlu72549_1830	3-oxoacyl-acyl-carrier_proteinreductase_(EC_1.1.1.100)
Pseudomonas_fluorescens	VBIPseFlu72549_1832	3-oxoacyl-acyl-carrier-proteinsynthase_KASII_(EC_2.3.1.41)
Pseudomonas_fluorescens	VBIPseFlu72549_1884	Oxidoreductase_short_chain_dehydrogenase_reductase_family
Pseudomonas_fluorescens	VBIPseFlu72549_1949	Coproporphyrinogen_III_oxidase_oxygen-independent_(EC_1.3.99.22)
Pseudomonas_fluorescens	VBIPseFlu72549_1974	ABC_transporter_ATP-binding_permease_protein
Pseudomonas_fluorescens	VBIPseFlu72549_1995	NADPH-dependent_glyceraldehyde-3-phosphate_dehydrogenase_(EC_1.2.1.13)
Pseudomonas_fluorescens	VBIPseFlu72549_2068	Teichoic_acid_export_ATP-binding_protein_TagH_(EC_3.6.3.40)
Pseudomonas_fluorescens	VBIPseFlu72549_2096	3-isopropylmalate_dehydratase_small_subunit_(EC_4.2.1.33)
Pseudomonas_fluorescens	VBIPseFlu72549_2227	Amino-acid_ABC_transporter
Pseudomonas_fluorescens	VBIPseFlu72549_2259	Alcohol_dehydrogenase_(EC_1.1.1.1)_Acetaldehyde_dehydrogenase_(EC_1.2.1.10)
Pseudomonas_fluorescens	VBIPseFlu72549_2329	Porphobilinogen_synthase_(EC_4.2.1.24)
Pseudomonas_fluorescens	VBIPseFlu72549_2401	Glutamine_transport_ATP-binding_protein_GlnQ_(TC_3.A.1.3.2)
Pseudomonas_fluorescens	VBIPseFlu72549_2561	Hybrid_sensory_histidine_kinase_in_two-component_regulatory_system_with_EvgA
Pseudomonas_fluorescens	VBIPseFlu72549_2612	Sigma-54_dependent_transcriptional_regulator
Pseudomonas_fluorescens	VBIPseFlu72549_2619	DNA-binding_response_regulator
Pseudomonas_fluorescens	VBIPseFlu72549_2625	Hydrogen_cyanide_synthase_HcnC_Opine_oxidase_subunit_B
Pseudomonas_fluorescens	VBIPseFlu72549_2668	Branched-chain_amino_acid_transport_ATP-binding_protein_LivG_(TC_3.A.1.4.1)
Pseudomonas_fluorescens	VBIPseFlu72549_2688	Transcriptional_regulatory_protein_RstA
Pseudomonas_fluorescens	VBIPseFlu72549_2741	Catalase_(EC_1.11.1.6)_Peroxidase_(EC_1.11.1.7)
Pseudomonas_fluorescens	VBIPseFlu72549_2808	General_secretion_pathway_protein_G
Pseudomonas_fluorescens	VBIPseFlu72549_2916	Short-chain_dehydrogenase_reductase_SDR
Pseudomonas_fluorescens	VBIPseFlu72549_2982	Sigma-54_dependent_transcriptional_regulator
Pseudomonas_fluorescens	VBIPseFlu72549_2989	Cyclohexanone_monooxygenase_(EC_1.14.13.22)
Pseudomonas_fluorescens	VBIPseFlu72549_3009	glutamine_synthetase_family_protein
Pseudomonas_fluorescens	VBIPseFlu72549_3011	Virulence_sensor_protein_bvgS_precursor_(EC_2.7.3.-)
Pseudomonas_fluorescens	VBIPseFlu72549_3011	Virulence_sensor_protein_bvgS_precursor_(EC_2.7.3.-)
Pseudomonas_fluorescens	VBIPseFlu72549_3056	Methyltransferase_homolog
Pseudomonas_fluorescens	VBIPseFlu72549_3099	Ferric_iron_ABC_transporter_ATP-binding_protein
Pseudomonas_fluorescens	VBIPseFlu72549_3105	Polymyxin_resistance_protein_ArnA_DH_UDP-glucuronic_acid_decarboxylase_(EC_4.1.1.-)_Polymyxin_resistance_protein_ArnA_FT_UDP-4-amino-4-deoxy-L-arabinose_formylase_(EC_2.1.2.-)
Pseudomonas_fluorescens	VBIPseFlu72549_3118	Histidine_ABC_transporter_ATP-binding_protein_HisP_(TC_3.A.1.3.1)
Pseudomonas_fluorescens	VBIPseFlu72549_3128	Acyl-CoA_synthetases_(AMP-forming)_AMP-acid_ligases
Pseudomonas_fluorescens	VBIPseFlu72549_3141	Undecaprenyl-phosphate_galactosephosphotransferase_(EC_2.7.8.6)
Pseudomonas_fluorescens	VBIPseFlu72549_3186	Sigma-54_dependent_transcriptional_regulator
Pseudomonas_fluorescens	VBIPseFlu72549_3217	Aerobactin_siderophore_receptor_IutA
Pseudomonas_fluorescens	VBIPseFlu72549_3225	Peptide_ABC_transporter_ATP-binding_protein
Pseudomonas_fluorescens	VBIPseFlu72549_3244	Alkanesulfonates_ABC_transporter_ATP-binding_protein_Sulfonate_ABC_transporter_ATP-binding_subunit_SsuB
Pseudomonas_fluorescens	VBIPseFlu72549_3253	Methionine_ABC_transporter_ATP-binding_protein
Pseudomonas_fluorescens	VBIPseFlu72549_3269	Serine_protease_homologue
Pseudomonas_fluorescens	VBIPseFlu72549_3273	ABC-type_protease_exporter_ATP-binding_component_PrtD_AprD
Pseudomonas_fluorescens	VBIPseFlu72549_3284	Adenosylmethionine-8-amino-7-oxononanoate_aminotransferase_(EC_2.6.1.62)
Pseudomonas_fluorescens	VBIPseFlu72549_3288	3-oxoacyl-acyl-carrier_proteinreductase_(EC_1.1.1.100)
Pseudomonas_fluorescens	VBIPseFlu72549_3373	Oligopeptide_transport_system_permease_protein_OppB_(TC_3.A.1.5.1)
Pseudomonas_fluorescens	VBIPseFlu72549_3418	Mg(2+)_transport_ATPase_P-type_(EC_3.6.3.2)
Pseudomonas_fluorescens	VBIPseFlu72549_3468	UTP--glucose-1-phosphate_uridylyltransferase_(EC_2.7.7.9)
Pseudomonas_fluorescens	VBIPseFlu72549_3504	3-oxoacyl-acyl-carrier-proteinsynthase_KASII_(EC_2.3.1.41)
Pseudomonas_fluorescens	VBIPseFlu72549_3568	Long-chain-fatty-acid--CoA_ligase_(EC_6.2.1.3)
Pseudomonas_fluorescens	VBIPseFlu72549_3577	Iron(III)_dicitrate_transport_system_permease_protein_FecD_(TC_3.A.1.14.1)
Pseudomonas_fluorescens	VBIPseFlu72549_3578	Ferrichrome_transport_ATP-binding_protein_FhuC_(TC_3.A.1.14.3)
Pseudomonas_fluorescens	VBIPseFlu72549_3641	BarA-associated_response_regulator_UvrY_(=_GacA_=_SirA)
Pseudomonas_fluorescens	VBIPseFlu72549_3980	ATP-dependent_Clp_protease_ATP-binding_subunit_ClpA
Pseudomonas_fluorescens	VBIPseFlu72549_3980	ATP-dependent_Clp_protease_ATP-binding_subunit_ClpA
Pseudomonas_fluorescens	VBIPseFlu72549_3993	Isocitrate_lyase_(EC_4.1.3.1)
Pseudomonas_fluorescens	VBIPseFlu72549_4012	UDP-2_3-diacylglucosamine_hydrolase_(EC_3.6.1.-)
Pseudomonas_fluorescens	VBIPseFlu72549_4019	Pili_assembly_chaperone
Pseudomonas_fluorescens	VBIPseFlu72549_4031	Acetoacetyl-CoA_synthetase_(EC_6.2.1.16)_Long-chain-fatty-acid--CoA_ligase_(EC_6.2.1.3)
Pseudomonas_fluorescens	VBIPseFlu72549_4086	Cell_division_trigger_factor_(EC_5.2.1.8)
Pseudomonas_fluorescens	VBIPseFlu72549_4110	Two-component_system_response_regulator_QseB
Pseudomonas_fluorescens	VBIPseFlu72549_4124	Dipeptide_transport_ATP-binding_protein_DppF_(TC_3.A.1.5.2)
Pseudomonas_fluorescens	VBIPseFlu72549_4177	Mg(2+)_transport_ATPase_P-type_(EC_3.6.3.2)
Pseudomonas_fluorescens	VBIPseFlu72549_4178	L-ornithine_5-monooxygenase_(EC_1.13.12.-)_PvdA_of_pyoverdin_biosynthesis
Pseudomonas_fluorescens	VBIPseFlu72549_4185	Pyoverdine_biosynthesis_related_protein_PvdP
Pseudomonas_fluorescens	VBIPseFlu72549_4187	Pyoverdin_biosynthesis_protein_PvdN_putative_aminotransferase_class_V
Pseudomonas_fluorescens	VBIPseFlu72549_4188	PvdO_pyoverdine_responsive_serine_threonine_kinase_(predicted_by_OlgaV)
Pseudomonas_fluorescens	VBIPseFlu72549_4199	Glucose_1-dehydrogenase_(EC_1.1.1.47)
Pseudomonas_fluorescens	VBIPseFlu72549_4235	ABC_transporter_ATP-binding_permease_protein
Pseudomonas_fluorescens	VBIPseFlu72549_4236	sigma-54_dependent_transcriptional_regulator
Pseudomonas_fluorescens	VBIPseFlu72549_4255	Alkanesulfonates-binding_protein
Pseudomonas_fluorescens	VBIPseFlu72549_4258	ClpB_protein
Pseudomonas_fluorescens	VBIPseFlu72549_4270	Cation_ABC_transporter_periplasmic_cation-binding_protein_PA2407_homolog
Pseudomonas_fluorescens	VBIPseFlu72549_4271	ABC_transporter_in_pyoverdin_gene_cluster_ATP-binding_component
Pseudomonas_fluorescens	VBIPseFlu72549_4278	Two-component_system_response_regulator_QseB
Pseudomonas_fluorescens	VBIPseFlu72549_4288	Hypothetical_protein_PvdY
Pseudomonas_fluorescens	VBIPseFlu72549_4337	DNA-binding_response_regulator_LuxR_family
Pseudomonas_fluorescens	VBIPseFlu72549_4342	sensor_histidine_kinase_response_regulator
Pseudomonas_fluorescens	VBIPseFlu72549_4382	ABC_transporter_ATP-binding_protein_YvcR
Pseudomonas_fluorescens	VBIPseFlu72549_4385	probable_two-component_response_regulator
Pseudomonas_fluorescens	VBIPseFlu72549_4396	DNA-binding_response_regulator_KdpE
Pseudomonas_fluorescens	VBIPseFlu72549_4408	nucleotide_sugar_epimerase_dehydratase_WbpM
Pseudomonas_fluorescens	VBIPseFlu72549_4409	Undecaprenyl-phosphate_N-acetylglucosaminyl_1-phosphate_transferase_(EC_2.7.8.-)
Pseudomonas_fluorescens	VBIPseFlu72549_4428	ABC_transporter_ATP-binding_permease_protein
Pseudomonas_fluorescens	VBIPseFlu72549_4483	hypothetical_protein
Pseudomonas_fluorescens	VBIPseFlu72549_4485	Lipid_A_biosynthesis_lauroyl_acyltransferase_(EC_2.3.1.-)
Pseudomonas_fluorescens	VBIPseFlu72549_4498	ABC_transporter_ATP-binding_protein
Pseudomonas_fluorescens	VBIPseFlu72549_4507	FKBP-type_peptidyl-prolyl_cis-trans_isomerase_fklB_(EC_5.2.1.8)
Pseudomonas_fluorescens	VBIPseFlu72549_4551	GTP_pyrophosphokinase_(EC_2.7.6.5)_(p)ppGpp_synthetase_I
Pseudomonas_fluorescens	VBIPseFlu72549_4574	Sensor_protein_PhoQ_(EC_2.7.13.3)
Pseudomonas_fluorescens	VBIPseFlu72549_4575	Transcriptional_regulatory_protein_PhoP
Pseudomonas_fluorescens	VBIPseFlu72549_4580	Transcriptional_regulatory_protein_RstA
Pseudomonas_fluorescens	VBIPseFlu72549_4583	Flagellar_hook_protein_FlgE
Pseudomonas_fluorescens	VBIPseFlu72549_4584	Flagellar_basal-body_rod_modification_protein_FlgD
Pseudomonas_fluorescens	VBIPseFlu72549_4585	Flagellar_basal-body_rod_protein_FlgC
Pseudomonas_fluorescens	VBIPseFlu72549_4586	Flagellar_basal-body_rod_protein_FlgB
Pseudomonas_fluorescens	VBIPseFlu72549_4587	Chemotaxis_protein_methyltransferase_CheR_(EC_2.1.1.80)
Pseudomonas_fluorescens	VBIPseFlu72549_4588	Chemotaxis_protein_CheV_(EC_2.7.3.-)
Pseudomonas_fluorescens	VBIPseFlu72549_4589	Flagellar_basal-body_P-ring_formation_protein_FlgA
Pseudomonas_fluorescens	VBIPseFlu72549_4590	Negative_regulator_of_flagellin_synthesis_FlgM
Pseudomonas_fluorescens	VBIPseFlu72549_4591	Flagellar_biosynthesis_protein_FlgN
Pseudomonas_fluorescens	VBIPseFlu72549_4619	Arginine_ornithine_ABC_transporter_ATP-binding_protein_AotP
Pseudomonas_fluorescens	VBIPseFlu72549_4622	Arginine_ornithine_ABC_transporter_permease_protein_AotQ
Pseudomonas_fluorescens	VBIPseFlu72549_4672	DNA-binding_response_regulator_KdpE
Pseudomonas_fluorescens	VBIPseFlu72549_4702	Long-chain-fatty-acid--CoA_ligase_(EC_6.2.1.3)
Pseudomonas_fluorescens	VBIPseFlu72549_4704	Long-chain-fatty-acid--CoA_ligase_(EC_6.2.1.3)
Pseudomonas_fluorescens	VBIPseFlu72549_4728	NAD-dependent_glyceraldehyde-3-phosphate_dehydrogenase_(EC_1.2.1.12)
Pseudomonas_fluorescens	VBIPseFlu72549_4742	Ornithine_carbamoyltransferase_(EC_2.1.3.3)
Pseudomonas_fluorescens	VBIPseFlu72549_4745	Sigma-54_dependent_transcriptional_regulator_sensory_box_protein
Pseudomonas_fluorescens	VBIPseFlu72549_4892	Protein_export_cytoplasm_protein_SecA_ATPase_RNA_helicase_(TC_3.A.5.1.1)
Pseudomonas_fluorescens	VBIPseFlu72549_4938	Superoxide_dismutase_Fe(EC1.15.1.1)
Pseudomonas_fluorescens	VBIPseFlu72549_4949	DNA-binding_response_regulator_ColR
Pseudomonas_fluorescens	VBIPseFlu72549_4951	Heat_shock_protein_60_family_chaperone_GroEL
Pseudomonas_fluorescens	VBIPseFlu72549_4956	3-oxoacyl-acyl-carrier_proteinreductase_(EC_1.1.1.100)
Pseudomonas_fluorescens	VBIPseFlu72549_4966	DNA-binding_response_regulator_LuxR_family
Pseudomonas_fluorescens	VBIPseFlu72549_4968	Sodium-type_flagellar_protein_motY_precursor
Pseudomonas_fluorescens	VBIPseFlu72549_4971	Alkyl_hydroperoxide_reductase_subunit_C-like_protein
Pseudomonas_fluorescens	VBIPseFlu72549_4980	Ferric_iron_ABC_transporter_ATP-binding_protein
Pseudomonas_fluorescens	VBIPseFlu72549_4991	Glutamate_Aspartate_transport_ATP-binding_protein_GltL_(TC_3.A.1.3.4)
Pseudomonas_fluorescens	VBIPseFlu72549_5001	Aminotransferase_class_III
Pseudomonas_fluorescens	VBIPseFlu72549_5027	iron-chelator_utilization_protein
Pseudomonas_fluorescens	VBIPseFlu72549_5077	Type_IV_pilus_biogenesis_protein_PilF
Pseudomonas_fluorescens	VBIPseFlu72549_5118	DNA-binding_response_regulator_GltR_controls_specific_porins_for_the_entry_of_glucose
Pseudomonas_fluorescens	VBIPseFlu72549_5173	UDP-3-O-3-hydroxymyristoyl_N-acetylglucosamine_deacetylase_(EC_3.5.1.-)
Pseudomonas_fluorescens	VBIPseFlu72549_5192	Phosphoheptose_isomerase_(EC_5.3.1.-)
Pseudomonas_fluorescens	VBIPseFlu72549_5218	UDP-N-acetylglucosamine_2-epimerase_(EC_5.1.3.14)
Pseudomonas_fluorescens	VBIPseFlu72549_5222	Two-component_system_regulatory_protein
Pseudomonas_fluorescens	VBIPseFlu72549_5228	Medium-chain-fatty-acid--CoA_ligase_(EC_6.2.1.-)
Pseudomonas_fluorescens	VBIPseFlu72549_5236	Methyl-accepting_chemotaxis_protein
Pseudomonas_fluorescens	VBIPseFlu72549_5254	Ferrochelatase_protoheme_ferro-lyase_(EC_4.99.1.1)
Pseudomonas_fluorescens	VBIPseFlu72549_5273	Glutamyl-tRNA_reductase_(EC_1.2.1.70)
Pseudomonas_fluorescens	VBIPseFlu72549_5295	Gamma-glutamyltranspeptidase_(EC_2.3.2.2)
Pseudomonas_fluorescens	VBIPseFlu72549_5334	DNA-binding_heavy_metal_response_regulator
Pseudomonas_fluorescens	VBIPseFlu72549_5376	ABC-type_hemin_transport_system_ATPase_component
Pseudomonas_fluorescens	VBIPseFlu72549_5386	Two-component_sensor_CbrB_intrcellular_carbon_nitrogen_balance
Pseudomonas_fluorescens	VBIPseFlu72549_5392	Glucose-6-phosphate_isomerase_(EC_5.3.1.9)
Pseudomonas_fluorescens	VBIPseFlu72549_5399	Type_IV_pilin_PilA
Pseudomonas_fluorescens	VBIPseFlu72549_5414	ClpB_protein
Pseudomonas_fluorescens	VBIPseFlu72549_5420	Glycine_oxidase_ThiO_(EC_1.4.3.19)
Pseudomonas_fluorescens	VBIPseFlu72549_5421	Type_IV_pilus_biogenesis_protein_PilE
Pseudomonas_fluorescens	VBIPseFlu72549_5423	Type_IV_fimbrial_biogenesis_protein_PilX
Pseudomonas_fluorescens	VBIPseFlu72549_5425	Type_IV_fimbrial_biogenesis_protein_PilV
Pseudomonas_fluorescens	VBIPseFlu72549_5443	FKBP-type_peptidyl-prolyl_cis-trans_isomerase_FklB_(EC_5.2.1.8)
Pseudomonas_fluorescens	VBIPseFlu72549_5518	UDP-glucose_4-epimerase_(EC_5.1.3.2)
Pseudomonas_fluorescens	VBIPseFlu72549_5542	Glutamate-1-semialdehyde_aminotransferase_(EC_5.4.3.8)
Pseudomonas_fluorescens	VBIPseFlu72549_5543	FOG_TPR_repeat_SEL1_subfamily
Pseudomonas_fluorescens	VBIPseFlu72549_5564	Membrane-bound_lytic_murein_transglycosylase_B_precursor_(EC_3.2.1.-)
Pseudomonas_fluorescens	VBIPseFlu72549_5584	Nitrogen_regulation_protein_NR(I)
Pseudomonas_fluorescens	VBIPseFlu72549_5648	UDP-glucose_4-epimerase_(EC_5.1.3.2)
Pseudomonas_fluorescens	VBIPseFlu72549_5701	Translation_elongation_factor_Tu
Pseudomonas_fluorescens	VBIPseFlu72549_5715	Translation_elongation_factor_Tu
Pseudomonas_fluorescens	VBIPseFlu72549_5741	Anthranilate_synthase_aminase_component_(EC_4.1.3.27)
Pseudomonas_fluorescens	VBIPseFlu72549_5775	RNA_polymerase_sigma_factor_RpoD
Pseudomonas_fluorescens	VBIPseFlu72549_5876	L-proline_glycine_betaine_ABC_transport_system_permease_protein_ProV_(TC_3.A.1.12.1)
Pseudomonas_fluorescens	VBIPseFlu72549_5898	D-erythrose-4-phosphate_dehydrogenase
Pseudomonas_fluorescens	VBIPseFlu72549_5918	Adenosylmethionine-8-amino-7-oxononanoate_aminotransferase_(EC_2.6.1.62)
Pseudomonas_fluorescens	VBIPseFlu72549_5936	Chemotaxis_signal_transduction_protein
Pseudomonas_fluorescens	VBIPseFlu72549_5938	type_IV_pilus_biogenesis_protein_PilJ
Pseudomonas_fluorescens	VBIPseFlu72549_5939	type_IV_pili_signal_transduction_protein_PilI
Pseudomonas_fluorescens	VBIPseFlu72549_5940	twitching_motility_protein_PilH
Pseudomonas_fluorescens	VBIPseFlu72549_5941	twitching_motility_protein_PilG
Pseudomonas_fluorescens	VBIPseFlu72549_5951	Twitching_motility_protein_PilT
Pseudomonas_fluorescens	VBIPseFlu72549_5959	Nucleoside_5-triphosphatase_RdgB_(dHAPTP_dITP_XTP-specific)_(EC_3.6.1.15)
Pseudomonas_fluorescens	VBIPseFlu72549_5968	RNA_polymerase_sigma_factor_RpoH
Pseudomonas_fluorescens	VBIPseFlu72549_5970	Cell_division_transporter_ATP-binding_protein_FtsE_(TC_3.A.5.1.1)
Pseudomonas_fluorescens	VBIPseFlu72549_6005	Ferric_iron_ABC_transporter_ATP-binding_protein
Pseudomonas_fluorescens	VBIPseFlu72549_6040	Putrescine_transport_ATP-binding_protein_PotG_(TC_3.A.1.11.2)
Pseudomonas_fluorescens	VBIPseFlu72549_6043	Omega-amino_acid--pyruvate_aminotransferase_(EC_2.6.1.18)
Pseudomonas_fluorescens	VBIPseFlu72549_6046	Glutamine_synthetase_(EC_6.3.1.2)
Pseudomonas_fluorescens	VBIPseFlu72549_6077	UDP-4-amino-4-deoxy-L-arabinose--oxoglutarate_aminotransferase_(EC_2.6.1.-)
Pseudomonas_fluorescens	VBIPseFlu72549_6098	2-polyprenylphenol_hydroxylase_and_related_flavodoxin_oxidoreductases_CDP-6-deoxy-delta-3_4-glucoseen_reductase-like
Pseudomonas_fluorescens	VBIPseFlu72549_6105	Porphobilinogen_synthase_(EC_4.2.1.24)
Pseudomonas_fluorescens	VBIPseFlu72549_6118	Regulator_of_sigma_D
Pseudomonas_fluorescens	VBIPseFlu72549_6124	Autolysis_response_regulater_LytR
Pseudomonas_fluorescens	VBIPseFlu72549_6136	Diaminopimelate_decarboxylase_(EC_4.1.1.20)
Pseudomonas_fluorescens	VBIPseFlu72549_6190	GTP_pyrophosphokinase_(EC_2.7.6.5)_(p)ppGpp_synthetase_II_Guanosine-3'_5'-bis(diphosphate)_3'-pyrophosphohydrolase_(EC_3.1.7.2)
Pseudomonas_fluorescens	VBIPseFlu72549_6209	Outer_membrane_protein_ImpK_VasF_OmpA_MotB_domain
Pseudomonas_fluorescens	VBIPseFlu72549_6216	Uncharacterized_protein_ImpD
Pseudomonas_fluorescens	VBIPseFlu72549_6235	Phosphate_regulon_transcriptional_regulatory_protein_PhoB_(SphR)
Pseudomonas_fluorescens	VBIPseFlu72549_6316	Cyclopropane-fatty-acyl-phospholipid_synthase_(EC_2.1.1.79)
Pseudomonas_fluorescens	VBIPseFlu72549_6346	ATP_synthase_beta_chain_(EC_3.6.3.14)
Pseudomonas_fluorescens	VBIPseFlu72549_6348	ATP_synthase_alpha_chain_(EC_3.6.3.14)
Pseudomonas_fluorescens	VBIPseFlu98510_0438	Alkanesulfonates_ABC_transporter_ATP-binding_protein_Sulfonate_ABC_transporter_ATP-binding_subunit_SsuB
Pseudomonas_fluorescens	VBIPseFlu98510_0488	Taurine_transport_ATP-binding_protein_TauB
Pseudomonas_fluorescens	VBIPseFlu98510_0525	dTDP-glucose_4_6-dehydratase_(EC_4.2.1.46)
Pseudomonas_fluorescens	VBIPseFlu98510_0529	Ferrichrome-iron_receptor
Pseudomonas_fluorescens	VBIPseFlu98510_0816	Urease_beta_subunit_(EC_3.5.1.5)
Pseudomonas_fluorescens	VBIPseFlu98510_0819	Urease_gamma_subunit_(EC_3.5.1.5)
Pseudomonas_fluorescens	VBIPseFlu98510_1009	Type_IV_fimbrial_biogenesis_protein_FimT
Pseudomonas_fluorescens	VBIPseFlu98510_1505	Undecaprenyl_diphosphate_synthase_(EC_2.5.1.31)
Pseudomonas_fluorescens	VBIPseFlu98510_1827	Sensor_protein_rcsC_(EC_2.7.3.-)
Pseudomonas_fluorescens	VBIPseFlu98510_3168	Alkyl_hydroperoxide_reductase_protein_C_(EC_1.6.4.-)
Pseudomonas_fluorescens	VBIPseFlu98510_4074	Cell_division_trigger_factor_(EC_5.2.1.8)
Pseudomonas_fluorescens	VBIPseFlu98510_4237	Iron(III)_dicitrate_transport_system_permease_protein_FecC_(TC_3.A.1.14.1)
Pseudomonas_fluorescens	VBIPseFlu98510_4559	Chemotaxis_regulator_-_transmits_chemoreceptor_signals_to_flagelllar_motor_components_CheY
Pseudomonas_fluorescens	VBIPseFlu98510_4571	Flagellar_motor_switch_protein_FliN
Pseudomonas_fluorescens	VBIPseFlu98510_4747	Major_porin_and_structural_outer_membrane_porin_OprF
Pseudomonas_fluorescens	VBIPseFlu98510_4781	Oxidoreductase_short_chain_dehydrogenase_reductase_family
Pseudomonas_fluorescens	VBIPseFlu98510_4867	Flagellar_basal-body_rod_protein_FlgB
Pseudomonas_fluorescens	VBIPseFlu98510_4897	Arginine_ornithine_ABC_transporter_permease_protein_AotQ
Pseudomonas_fluorescens	VBIPseFlu98510_5024	Ornithine_carbamoyltransferase_(EC_2.1.3.3)
Pseudomonas_fluorescens	VBIPseFlu98510_5307	FKBP-type_peptidyl-prolyl_cis-trans_isomerase_FklB_(EC_5.2.1.8)
Pseudomonas_fluorescens	VBIPseFlu98510_5653	Translation_elongation_factor_Tu
Pseudomonas_fluorescens	VBIPseFlu98510_5812	RhlA_3-(3-hydroxyalkanoyloxy)alkanoic_acids_(HAAs)_synthase
Pseudomonas_fluorescens	VBIPseFlu98510_5884	Twitching_motility_protein_PilT
Pseudomonas_fluorescens	VBIPseFlu98510_6029	Beta-fimbriae_chaperone_protein
Pseudomonas_fluorescens	VBIPseFlu98510_6242	ATP_synthase_beta_chain_(EC_3.6.3.14)
Pseudomonas_fluorescens	VBIPseFlu98510_6244	ATP_synthase_alpha_chain_(EC_3.6.3.14)
Streptococcus_intermedius	VBIStrInt160713_0018	Response_regulator_CsrR
Streptococcus_intermedius	VBIStrInt160713_0041	unknown_domain_Nucleoside_5-triphosphatase_RdgB_(dHAPTP_dITP_XTP-specific)_(EC_3.6.1.15)
Streptococcus_intermedius	VBIStrInt160713_0066	ATP-dependent_Clp_protease_ATP-binding_subunit_ClpE
Streptococcus_intermedius	VBIStrInt160713_0070	Ferrous_iron_transport_protein_B
Streptococcus_intermedius	VBIStrInt160713_0075	ABC_transporter_ATP-binding_protein_Vex2
Streptococcus_intermedius	VBIStrInt160713_0082	RNA_binding_methyltransferase_FtsJ_like
Streptococcus_intermedius	VBIStrInt160713_0086	Iron_compound_ABC_uptake_transporter_substrate-binding_protein_PiuA
Streptococcus_intermedius	VBIStrInt160713_0089	Iron_compound_ABC_uptake_transporter_permease_protein_PiuB
Streptococcus_intermedius	VBIStrInt160713_0210	L-proline_glycine_betaine_ABC_transport_system_permease_protein_ProV_(TC_3.A.1.12.1)
Streptococcus_intermedius	VBIStrInt160713_0221	ABC_transporter_ATP-binding_protein_YvcR
Streptococcus_intermedius	VBIStrInt160713_0255	Translation_elongation_factor_Tu
Streptococcus_intermedius	VBIStrInt160713_0303	Bactoprenol_glucosyl_transferase_(EC_2.4.1.-)
Streptococcus_intermedius	VBIStrInt160713_0304	dTDP-4-dehydrorhamnose_reductase_(EC_1.1.1.133)
Streptococcus_intermedius	VBIStrInt160713_0305	Heteropolysaccharide_repeat_unit_export_protein
Streptococcus_intermedius	VBIStrInt160713_0306	Heteropolysaccharide_repeat_unit_export_protein
Streptococcus_intermedius	VBIStrInt160713_0309	Glycosyltransferases_involved_in_cell_wall_biogenesis
Streptococcus_intermedius	VBIStrInt160713_0310	DNA_for_glycosyltransferase_lytic_transglycosylase_dTDP-4-rhamnose_reductase
Streptococcus_intermedius	VBIStrInt160713_0311	Glycosyl_transferase_family_2
Streptococcus_intermedius	VBIStrInt160713_0312	Lipopolysaccharide_biosynthesis_protein
Streptococcus_intermedius	VBIStrInt160713_0313	membrane_protein_related_to_Actinobacillus_protein_(1944168)
Streptococcus_intermedius	VBIStrInt160713_0314	glycosyltransferase
Streptococcus_intermedius	VBIStrInt160713_0315	Alpha-D-GlcNAc_alpha-1_2-L-rhamnosyltransferase_(EC_2.4.1.-)
Streptococcus_intermedius	VBIStrInt160713_0316	Alpha-L-Rha_alpha-1_3-L-rhamnosyltransferase_(EC_2.4.1.-)
Streptococcus_intermedius	VBIStrInt160713_0317	rhamnose-containing_polysacharide_translocation_permease
Streptococcus_intermedius	VBIStrInt160713_0318	ABC-transporter_(ATP-binding_protein)_-possibly_involved_in_cell_wall_localization_and_side_chain_formation_of_rhamnose-glucose_polysaccharide
Streptococcus_intermedius	VBIStrInt160713_0319	Alpha-L-Rha_alpha-1_2-L-rhamnosyltransferase_alpha-L-Rha_alpha-1_3-L-_rhamnosyltransferase_(EC_2.4.1.-)
Streptococcus_intermedius	VBIStrInt160713_0325	Glucose-1-phosphate_thymidylyltransferase_(EC_2.7.7.24)
Streptococcus_intermedius	VBIStrInt160713_0326	dTDP-4-dehydrorhamnose_3_5-epimerase_(EC_5.1.3.13)
Streptococcus_intermedius	VBIStrInt160713_0327	dTDP-glucose_4_6-dehydratase_(EC_4.2.1.46)
Streptococcus_intermedius	VBIStrInt160713_0328	UDP-glucose_4-epimerase_(EC_5.1.3.2)
Streptococcus_intermedius	VBIStrInt160713_0335	Two-component_response_regulator_SA14-24
Streptococcus_intermedius	VBIStrInt160713_0336	Two-component_sensor_kinase_SA14-24
Streptococcus_intermedius	VBIStrInt160713_0358	Prolipoprotein_diacylglyceryl_transferase_(EC_2.4.99.-)
Streptococcus_intermedius	VBIStrInt160713_0375	Phosphoglucosamine_mutase_(EC_5.4.2.10)
Streptococcus_intermedius	VBIStrInt160713_0396	Putrescine_transport_ATP-binding_protein_PotA_(TC_3.A.1.11.1)
Streptococcus_intermedius	VBIStrInt160713_0420	Cysteine_and_methionine_metabolism_regulator_CmbR_LysR_family
Streptococcus_intermedius	VBIStrInt160713_0434	Peptidoglycan_hydrolase_Autolysin2_(EC_3.5.1.28)
Streptococcus_intermedius	VBIStrInt160713_0440	Glutamate_transport_ATP-binding_protein
Streptococcus_intermedius	VBIStrInt160713_0445	Putative_coproporphyrinogen_III_oxidase_of_BS_HemN-type_oxygen-independent_(EC_1.3.99.22)_in_heat_shock_gene_cluster
Streptococcus_intermedius	VBIStrInt160713_0464	Two_component_system_response_regulator_CiaR
Streptococcus_intermedius	VBIStrInt160713_0465	Two_component_system_sensor_histidine_kinase_CiaH_(EC_2.7.3.-)
Streptococcus_intermedius	VBIStrInt160713_0479	Hemolysin_III
Streptococcus_intermedius	VBIStrInt160713_0492	Enolase_(EC_4.2.1.11)
Streptococcus_intermedius	VBIStrInt160713_0514	Sortase_A_LPXTG_specific
Streptococcus_intermedius	VBIStrInt160713_0538	Acetoin_dehydrogenase_E1_component_beta-subunit_(EC_1.2.4.-)
Streptococcus_intermedius	VBIStrInt160713_0576	RNA_polymerase_sigma_factor_RpoD
Streptococcus_intermedius	VBIStrInt160713_0743	Phosphoglucomutase_(EC_5.4.2.2)
Streptococcus_intermedius	VBIStrInt160713_0758	Phosphate_transport_ATP-binding_protein_PstB_(TC_3.A.1.7.1)
Streptococcus_intermedius	VBIStrInt160713_0841	ABC-type_multidrug_transport_system_ATPase_component
Streptococcus_intermedius	VBIStrInt160713_0854	ABC_transporter_ATP-binding_protein
Streptococcus_intermedius	VBIStrInt160713_0872	putative_phosphomannomutase
Streptococcus_intermedius	VBIStrInt160713_0880	ABC_transporter_ATP-binding_permease_protein
Streptococcus_intermedius	VBIStrInt160713_0886	ATP_synthase_beta_chain_(EC_3.6.3.14)
Streptococcus_intermedius	VBIStrInt160713_0888	ATP_synthase_alpha_chain_(EC_3.6.3.14)
Streptococcus_intermedius	VBIStrInt160713_0909	Fibronectin_fibrinogen-binding_protein
Streptococcus_intermedius	VBIStrInt160713_0915	Two-component_system_response_regulator
Streptococcus_intermedius	VBIStrInt160713_0929	Cell_division_transporter_ATP-binding_protein_FtsE_(TC_3.A.5.1.1)
Streptococcus_intermedius	VBIStrInt160713_0933	Calcium-transporting_ATPase_(EC_3.6.3.8)
Streptococcus_intermedius	VBIStrInt160713_0959	Surface_protein_Rib
Streptococcus_intermedius	VBIStrInt160713_0959	Surface_protein_Rib
Streptococcus_intermedius	VBIStrInt160713_0959	Surface_protein_Rib
Streptococcus_intermedius	VBIStrInt160713_0959	Surface_protein_Rib
Streptococcus_intermedius	VBIStrInt160713_0959	Surface_protein_Rib
Streptococcus_intermedius	VBIStrInt160713_0959	Surface_protein_Rib
Streptococcus_intermedius	VBIStrInt160713_0959	Surface_protein_Rib
Streptococcus_intermedius	VBIStrInt160713_0959	Surface_protein_Rib
Streptococcus_intermedius	VBIStrInt160713_0959	Surface_protein_Rib
Streptococcus_intermedius	VBIStrInt160713_0959	Surface_protein_Rib
Streptococcus_intermedius	VBIStrInt160713_0959	Surface_protein_Rib
Streptococcus_intermedius	VBIStrInt160713_0959	Surface_protein_Rib
Streptococcus_intermedius	VBIStrInt160713_0959	Surface_protein_Rib
Streptococcus_intermedius	VBIStrInt160713_0959	Surface_protein_Rib
Streptococcus_intermedius	VBIStrInt160713_0965	Ornithine_carbamoyltransferase_(EC_2.1.3.3)
Streptococcus_intermedius	VBIStrInt160713_0977	Manganese_superoxide_dismutase_(EC_1.15.1.1)
Streptococcus_intermedius	VBIStrInt160713_1041	Branched-chain_amino_acid_transport_ATP-binding_protein_LivG_(TC_3.A.1.4.1)
Streptococcus_intermedius	VBIStrInt160713_1048	Mg(2+)_transport_ATPase_P-type_(EC_3.6.3.2)
Streptococcus_intermedius	VBIStrInt160713_1064	Hemolysins_and_related_proteins_containing_CBS_domains
Streptococcus_intermedius	VBIStrInt160713_1118	Streptococcal_lipoprotein_rotamase_A_Peptidyl-prolyl_cis-trans_isomerase_(EC_5.2.1.8)
Streptococcus_intermedius	VBIStrInt160713_1122	Serine_threonine_protein_kinase_PrkC_regulator_of_stationary_phase
Streptococcus_intermedius	VBIStrInt160713_1123	Protein_serine_threonine_phosphatase_PrpC_regulation_of_stationary_phase
Streptococcus_intermedius	VBIStrInt160713_1131	S-ribosylhomocysteine_lyase_(EC_4.4.1.21)_Autoinducer-2_production_protein_LuxS
Streptococcus_intermedius	VBIStrInt160713_1133	Alkyl_hydroperoxide_reductase_protein_C_(EC_1.6.4.-)
Streptococcus_intermedius	VBIStrInt160713_1160	Amino_acid_transport_ATP-binding_protein
Streptococcus_intermedius	VBIStrInt160713_1210	Cell_envelope-associated_transcriptional_attenuator_LytR-CpsA-Psr_subfamily_F2_(as_in_PMID19099556)
Streptococcus_intermedius	VBIStrInt160713_1228	3-oxoacyl-acyl-carrier-proteinsynthase_KASII_(EC_2.3.1.41)
Streptococcus_intermedius	VBIStrInt160713_1229	3-oxoacyl-acyl-carrier_proteinreductase_(EC_1.1.1.100)
Streptococcus_intermedius	VBIStrInt160713_1230	Malonyl_CoA-acyl_carrier_protein_transacylase_(EC_2.3.1.39)
Streptococcus_intermedius	VBIStrInt160713_1275	Protein_export_cytoplasm_protein_SecA_ATPase_RNA_helicase_(TC_3.A.5.1.1)
Streptococcus_intermedius	VBIStrInt160713_1277	Mannose-6-phosphate_isomerase_(EC_5.3.1.8)
Streptococcus_intermedius	VBIStrInt160713_1283	Lipid_A_export_ATP-binding_permease_protein_MsbA
Streptococcus_intermedius	VBIStrInt160713_1284	Lipid_A_export_ATP-binding_permease_protein_MsbA
Streptococcus_intermedius	VBIStrInt160713_1293	Oligopeptide_transport_ATP-binding_protein_OppF_(TC_3.A.1.5.1)
Streptococcus_intermedius	VBIStrInt160713_1294	Oligopeptide_transport_ATP-binding_protein_OppD_(TC_3.A.1.5.1)
Streptococcus_intermedius	VBIStrInt160713_1297	Oligopeptide_ABC_transporter_periplasmic_oligopeptide-binding_protein_OppA_(TC_3.A.1.5.1)
Streptococcus_intermedius	VBIStrInt160713_1304	Cell_division_trigger_factor_(EC_5.2.1.8)
Streptococcus_intermedius	VBIStrInt160713_1331	2-deoxy-D-gluconate_3-dehydrogenase_(EC_1.1.1.125)
Streptococcus_intermedius	VBIStrInt160713_1370	Multiple_sugar_ABC_transporter_ATP-binding_protein
Streptococcus_intermedius	VBIStrInt160713_1395	Manganese_ABC_transporter_ATP-binding_protein_SitB
Streptococcus_intermedius	VBIStrInt160713_1396	Manganese_ABC_transporter_inner_membrane_permease_protein_SitD
Streptococcus_intermedius	VBIStrInt160713_1397	Manganese_ABC_transporter_periplasmic-binding_protein_SitA
Streptococcus_intermedius	VBIStrInt160713_1400	GTP_pyrophosphokinase_(EC_2.7.6.5)_(p)ppGpp_synthetase_I
Streptococcus_intermedius	VBIStrInt160713_1413	Heat_shock_protein_60_family_chaperone_GroEL
Streptococcus_intermedius	VBIStrInt160713_1436	Phosphatidate_cytidylyltransferase_(EC_2.7.7.41)
Streptococcus_intermedius	VBIStrInt160713_1437	Undecaprenyl_pyrophosphate_synthetase_(EC_2.5.1.31)_Di-trans_poly-cis-decaprenylcistransferase
Streptococcus_intermedius	VBIStrInt160713_1449	putative_ATP-dependent_Clp_proteinase_(ATP-binding_subunit)
Streptococcus_intermedius	VBIStrInt160713_1449	putative_ATP-dependent_Clp_proteinase_(ATP-binding_subunit)
Streptococcus_intermedius	VBIStrInt160713_1461	Glutamine_synthetase_type_I_(EC_6.3.1.2)
Streptococcus_intermedius	VBIStrInt160713_1481	UTP--glucose-1-phosphate_uridylyltransferase_(EC_2.7.7.9)
Streptococcus_intermedius	VBIStrInt160713_1484	FIG01287947_hypothetical_protein
Streptococcus_intermedius	VBIStrInt160713_1484	FIG01287947_hypothetical_protein
Streptococcus_intermedius	VBIStrInt160713_1569	C3-degrading_proteinase
Streptococcus_intermedius	VBIStrInt160713_1591	NAD-dependent_glyceraldehyde-3-phosphate_dehydrogenase_(EC_1.2.1.12)
Streptococcus_intermedius	VBIStrInt160713_1630	ATP-dependent_Clp_protease_ATP-binding_subunit_ClpA
Streptococcus_intermedius	VBIStrInt160713_1644	Candidate_zinc-binding_lipoprotein_ZinT
Streptococcus_intermedius	VBIStrInt160713_1646	Zinc_ABC_transporter_ATP-binding_protein_ZnuC
Streptococcus_intermedius	VBIStrInt160713_1650	Ribonucleases_G_and_E
Streptococcus_intermedius	VBIStrInt160713_1662	V-type_ATP_synthase_subunit_A_(EC_3.6.3.14)
Streptococcus_intermedius	VBIStrInt160713_1679	Alcohol_dehydrogenase_(EC_1.1.1.1)_Acetaldehyde_dehydrogenase_(EC_1.2.1.10)
Streptococcus_intermedius	VBIStrInt160713_1770	Two-component_sensor_kinase_SA14-24
Streptococcus_intermedius	VBIStrInt160713_1771	Two-component_response_regulator_SA14-24
Streptococcus_intermedius	VBIStrInt160713_1777	Cholinephosphate_cytidylyltransferase_(EC_2.7.7.15)
Streptococcus_intermedius	VBIStrInt160713_1781	putative_polysaccharide_biosynthesis_protein
Streptococcus_intermedius	VBIStrInt160713_1783	Membrane_protein_involved_in_the_export_of_O-antigen_teichoic_acid_lipoteichoic_acids
Streptococcus_intermedius	VBIStrInt160713_1786	UDP-N-acetylglucosamine_2-epimerase_(EC_5.1.3.14)
Streptococcus_intermedius	VBIStrInt160713_1787	Glycosyl_transferase_group_1
Streptococcus_intermedius	VBIStrInt160713_1790	Alpha-D-GlcNAc_alpha-1_2-L-rhamnosyltransferase_(EC_2.4.1.-)
Streptococcus_intermedius	VBIStrInt160713_1791	Undecaprenyl-phosphate_galactosephosphotransferase_(EC_2.7.8.6)
Streptococcus_intermedius	VBIStrInt160713_1792	Tyrosine-protein_kinase_EpsD_(EC_2.7.10.2)
Streptococcus_intermedius	VBIStrInt160713_1793	Tyrosine-protein_kinase_transmembrane_modulator_EpsC
Streptococcus_intermedius	VBIStrInt160713_1794	Tyrosine-protein_phosphatase_CpsB_(EC_3.1.3.48)
Streptococcus_intermedius	VBIStrInt160713_1795	Exopolysaccharide_biosynthesis_transcriptional_activator_EpsA
Streptococcus_intermedius	VBIStrInt160713_1835	Maltose_operon_transcriptional_repressor_MalR_LacI_family
Streptococcus_intermedius	VBIStrInt160713_1867	D-alanyl_transfer_protein_DltB
Streptococcus_intermedius	VBIStrInt160713_1868	D-alanine--poly(phosphoribitol)_ligase_subunit_1_(EC_6.1.1.13)
Streptococcus_intermedius	VBIStrInt160713_1899	ATPase_component_of_general_energizing_module_of_ECF_transporters
Streptococcus_intermedius	VBIStrInt160713_1900	ATPase_component_of_general_energizing_module_of_ECF_transporters
Streptococcus_intermedius	VBIStrInt160713_1918	Serine_protease_DegP_HtrA_do-like_(EC_3.4.21.-)
Streptococcus_intermedius	VBIStrInt172379_0019	Response_regulator_CsrR
Streptococcus_intermedius	VBIStrInt172379_0044	Diaminopimelate_decarboxylase_(EC_4.1.1.20)
Streptococcus_intermedius	VBIStrInt172379_0047	unknown_domain_Nucleoside_5-triphosphatase_RdgB_(dHAPTP_dITP_XTP-specific)_(EC_3.6.1.15)
Streptococcus_intermedius	VBIStrInt172379_0069	ATP-dependent_Clp_protease_ATP-binding_subunit_ClpE
Streptococcus_intermedius	VBIStrInt172379_0092	RNA_binding_methyltransferase_FtsJ_like
Streptococcus_intermedius	VBIStrInt172379_0097	Iron_compound_ABC_uptake_transporter_ATP-binding_protein_PiuD
Streptococcus_intermedius	VBIStrInt172379_0159	ABC_transporter_ATP-binding_protein_-_Na+_export
Streptococcus_intermedius	VBIStrInt172379_0177	ATP_synthase_alpha_chain_(EC_3.6.3.14)
Streptococcus_intermedius	VBIStrInt172379_0179	ATP_synthase_beta_chain_(EC_3.6.3.14)
Streptococcus_intermedius	VBIStrInt172379_0194	putative_phosphomannomutase
Streptococcus_intermedius	VBIStrInt172379_0266	Phosphoglucomutase_(EC_5.4.2.2)
Streptococcus_intermedius	VBIStrInt172379_0306	Phosphoglucosamine_mutase_(EC_5.4.2.10)
Streptococcus_intermedius	VBIStrInt172379_0329	Putrescine_transport_ATP-binding_protein_PotA_(TC_3.A.1.11.1)
Streptococcus_intermedius	VBIStrInt172379_0399	ABC_transporter_ATP-binding_permease_protein
Streptococcus_intermedius	VBIStrInt172379_0512	RNA_polymerase_sigma_factor_RpoD
Streptococcus_intermedius	VBIStrInt172379_0516	Sortase_A_LPXTG_specific
Streptococcus_intermedius	VBIStrInt172379_0536	Enolase_(EC_4.2.1.11)
Streptococcus_intermedius	VBIStrInt172379_0551	Hemolysin_III
Streptococcus_intermedius	VBIStrInt172379_0564	Two_component_system_sensor_histidine_kinase_CiaH_(EC_2.7.3.-)
Streptococcus_intermedius	VBIStrInt172379_0565	Two_component_system_response_regulator_CiaR
Streptococcus_intermedius	VBIStrInt172379_0593	Glutamate_transport_ATP-binding_protein
Streptococcus_intermedius	VBIStrInt172379_0598	Peptidoglycan_hydrolase_Autolysin2_(EC_3.5.1.28)
Streptococcus_intermedius	VBIStrInt172379_0640	Two-component_sensor_kinase_SA14-24
Streptococcus_intermedius	VBIStrInt172379_0641	Two-component_response_regulator_SA14-24
Streptococcus_intermedius	VBIStrInt172379_0645	Catabolite_control_protein_A
Streptococcus_intermedius	VBIStrInt172379_0648	UDP-glucose_4-epimerase_(EC_5.1.3.2)
Streptococcus_intermedius	VBIStrInt172379_0649	dTDP-glucose_4_6-dehydratase_(EC_4.2.1.46)
Streptococcus_intermedius	VBIStrInt172379_0662	dTDP-4-dehydrorhamnose_reductase_(EC_1.1.1.133)
Streptococcus_intermedius	VBIStrInt172379_0713	Translation_elongation_factor_Tu
Streptococcus_intermedius	VBIStrInt172379_0720	L-proline_glycine_betaine_ABC_transport_system_permease_protein_ProV_(TC_3.A.1.12.1)
Streptococcus_intermedius	VBIStrInt172379_0785	ABC_transporter_ATP-binding_protein_YvcR
Streptococcus_intermedius	VBIStrInt172379_0801	Cell_division_transporter_ATP-binding_protein_FtsE_(TC_3.A.5.1.1)
Streptococcus_intermedius	VBIStrInt172379_0804	Calcium-transporting_ATPase_(EC_3.6.3.8)
Streptococcus_intermedius	VBIStrInt172379_0853	Manganese_superoxide_dismutase_(EC_1.15.1.1)
Streptococcus_intermedius	VBIStrInt172379_0924	Mg(2+)_transport_ATPase_P-type_(EC_3.6.3.2)
Streptococcus_intermedius	VBIStrInt172379_0940	Hemolysins_and_related_proteins_containing_CBS_domains
Streptococcus_intermedius	VBIStrInt172379_0986	Streptococcal_lipoprotein_rotamase_A_Peptidyl-prolyl_cis-trans_isomerase_(EC_5.2.1.8)
Streptococcus_intermedius	VBIStrInt172379_0987	Two_component_transcriptional_regulator_VraR
Streptococcus_intermedius	VBIStrInt172379_0991	Serine_threonine_protein_kinase_PrkC_regulator_of_stationary_phase
Streptococcus_intermedius	VBIStrInt172379_0999	S-ribosylhomocysteine_lyase_(EC_4.4.1.21)_Autoinducer-2_production_protein_LuxS
Streptococcus_intermedius	VBIStrInt172379_1001	Alkyl_hydroperoxide_reductase_protein_C_(EC_1.6.4.-)
Streptococcus_intermedius	VBIStrInt172379_1023	Undecaprenyl-phosphate_N-acetylglucosaminyl_1-phosphate_transferase_(EC_2.7.8.-)
Streptococcus_intermedius	VBIStrInt172379_1122	FIG01115476_hypothetical_protein
Streptococcus_intermedius	VBIStrInt172379_1122	FIG01115476_hypothetical_protein
Streptococcus_intermedius	VBIStrInt172379_1126	Glutamine_synthetase_type_I_(EC_6.3.1.2)
Streptococcus_intermedius	VBIStrInt172379_1146	putative_ATP-dependent_Clp_proteinase_(ATP-binding_subunit)
Streptococcus_intermedius	VBIStrInt172379_1146	putative_ATP-dependent_Clp_proteinase_(ATP-binding_subunit)
Streptococcus_intermedius	VBIStrInt172379_1157	Undecaprenyl_pyrophosphate_synthetase_(EC_2.5.1.31)_Di-trans_poly-cis-decaprenylcistransferase
Streptococcus_intermedius	VBIStrInt172379_1158	Phosphatidate_cytidylyltransferase_(EC_2.7.7.41)
Streptococcus_intermedius	VBIStrInt172379_1175	fructose_response_regulator_of_fruA_and_EII_fructose_mannose
Streptococcus_intermedius	VBIStrInt172379_1184	Heat_shock_protein_60_family_chaperone_GroEL
Streptococcus_intermedius	VBIStrInt172379_1248	Manganese_ABC_transporter_periplasmic-binding_protein_SitA
Streptococcus_intermedius	VBIStrInt172379_1250	Manganese_ABC_transporter_ATP-binding_protein_SitB
Streptococcus_intermedius	VBIStrInt172379_1287	Multiple_sugar_ABC_transporter_ATP-binding_protein
Streptococcus_intermedius	VBIStrInt172379_1310	cell_wall_surface_anchor_family_protein
Streptococcus_intermedius	VBIStrInt172379_1344	Cell_division_trigger_factor_(EC_5.2.1.8)
Streptococcus_intermedius	VBIStrInt172379_1352	Oligopeptide_transport_ATP-binding_protein_OppD_(TC_3.A.1.5.1)
Streptococcus_intermedius	VBIStrInt172379_1353	Oligopeptide_transport_ATP-binding_protein_OppF_(TC_3.A.1.5.1)
Streptococcus_intermedius	VBIStrInt172379_1362	Lipid_A_export_ATP-binding_permease_protein_MsbA
Streptococcus_intermedius	VBIStrInt172379_1363	Lipid_A_export_ATP-binding_permease_protein_MsbA
Streptococcus_intermedius	VBIStrInt172379_1370	Protein_export_cytoplasm_protein_SecA_ATPase_RNA_helicase_(TC_3.A.5.1.1)
Streptococcus_intermedius	VBIStrInt172379_1490	C3-degrading_proteinase
Streptococcus_intermedius	VBIStrInt172379_1513	Glyceraldehyde_3-phosphate_dehydrogenase_putative(_EC_1.2.1.12_)
Streptococcus_intermedius	VBIStrInt172379_1615	Candidate_zinc-binding_lipoprotein_ZinT
Streptococcus_intermedius	VBIStrInt172379_1617	Zinc_ABC_transporter_ATP-binding_protein_ZnuC
Streptococcus_intermedius	VBIStrInt172379_1622	hypothetical_protein
Streptococcus_intermedius	VBIStrInt172379_1629	V-type_ATP_synthase_subunit_A_(EC_3.6.3.14)
Streptococcus_intermedius	VBIStrInt172379_1687	Alcohol_dehydrogenase_(EC_1.1.1.1)_Acetaldehyde_dehydrogenase_(EC_1.2.1.10)
Streptococcus_intermedius	VBIStrInt172379_1691	Sortase_A_LPXTG_specific
Streptococcus_intermedius	VBIStrInt172379_1692	Cell_wall_surface_anchor_family_protein
Streptococcus_intermedius	VBIStrInt172379_1772	Two-component_sensor_kinase_SA14-24
Streptococcus_intermedius	VBIStrInt172379_1773	Two-component_response_regulator_SA14-24
Streptococcus_intermedius	VBIStrInt172379_1784	Tyrosine-protein_kinase_transmembrane_modulator_EpsC
Streptococcus_intermedius	VBIStrInt172379_1785	Tyrosine-protein_phosphatase_CpsB_(EC_3.1.3.48)
Streptococcus_intermedius	VBIStrInt172379_1786	Exopolysaccharide_biosynthesis_transcriptional_activator_EpsA
Streptococcus_intermedius	VBIStrInt172379_1868	D-alanyl_transfer_protein_DltB
Streptococcus_intermedius	VBIStrInt172379_1869	D-alanine--poly(phosphoribitol)_ligase_subunit_1_(EC_6.1.1.13)
Streptococcus_intermedius	VBIStrInt172379_1899	ATPase_component_of_general_energizing_module_of_ECF_transporters
Streptococcus_intermedius	VBIStrInt172379_1918	Serine_protease_DegP_HtrA_do-like_(EC_3.4.21.-)
Streptococcus_intermedius	VBIStrInt217488_0017	Serine_protease_DegP_HtrA_do-like_(EC_3.4.21.-)
Streptococcus_intermedius	VBIStrInt217488_0040	Two-component_sensor_kinase_SA14-24
Streptococcus_intermedius	VBIStrInt217488_0041	Two-component_response_regulator_SA14-24
Streptococcus_intermedius	VBIStrInt217488_0045	Catabolite_control_protein_A
Streptococcus_intermedius	VBIStrInt217488_0049	UDP-glucose_4-epimerase_(EC_5.1.3.2)
Streptococcus_intermedius	VBIStrInt217488_0050	dTDP-glucose_4_6-dehydratase_(EC_4.2.1.46)
Streptococcus_intermedius	VBIStrInt217488_0051	dTDP-4-dehydrorhamnose_3_5-epimerase_(EC_5.1.3.13)
Streptococcus_intermedius	VBIStrInt217488_0052	Glucose-1-phosphate_thymidylyltransferase_(EC_2.7.7.24)
Streptococcus_intermedius	VBIStrInt217488_0061	Alpha-L-Rha_alpha-1_3-L-rhamnosyltransferase_(EC_2.4.1.-)
Streptococcus_intermedius	VBIStrInt217488_0073	Methionine_ABC_transporter_ATP-binding_protein
Streptococcus_intermedius	VBIStrInt217488_0113	Protein_export_cytoplasm_protein_SecA_ATPase_RNA_helicase_(TC_3.A.5.1.1)
Streptococcus_intermedius	VBIStrInt217488_0123	Mannose-6-phosphate_isomerase_(EC_5.3.1.8)
Streptococcus_intermedius	VBIStrInt217488_0129	Lipid_A_export_ATP-binding_permease_protein_MsbA
Streptococcus_intermedius	VBIStrInt217488_0130	Lipid_A_export_ATP-binding_permease_protein_MsbA
Streptococcus_intermedius	VBIStrInt217488_0139	Oligopeptide_transport_ATP-binding_protein_OppF_(TC_3.A.1.5.1)
Streptococcus_intermedius	VBIStrInt217488_0140	Oligopeptide_transport_ATP-binding_protein_OppD_(TC_3.A.1.5.1)
Streptococcus_intermedius	VBIStrInt217488_0148	Cell_division_trigger_factor_(EC_5.2.1.8)
Streptococcus_intermedius	VBIStrInt217488_0176	2-deoxy-D-gluconate_3-dehydrogenase_(EC_1.1.1.125)
Streptococcus_intermedius	VBIStrInt217488_0255	Manganese_ABC_transporter_ATP-binding_protein_SitB
Streptococcus_intermedius	VBIStrInt217488_0257	Manganese_ABC_transporter_periplasmic-binding_protein_SitA
Streptococcus_intermedius	VBIStrInt217488_0260	GTP_pyrophosphokinase_(EC_2.7.6.5)_(p)ppGpp_synthetase_I
Streptococcus_intermedius	VBIStrInt217488_0284	Heat_shock_protein_60_family_chaperone_GroEL
Streptococcus_intermedius	VBIStrInt217488_0305	Phosphatidate_cytidylyltransferase_(EC_2.7.7.41)
Streptococcus_intermedius	VBIStrInt217488_0306	Undecaprenyl_pyrophosphate_synthetase_(EC_2.5.1.31)_Di-trans_poly-cis-decaprenylcistransferase
Streptococcus_intermedius	VBIStrInt217488_0330	Glutamine_synthetase_type_I_(EC_6.3.1.2)
Streptococcus_intermedius	VBIStrInt217488_0334	FIG01115476_hypothetical_protein
Streptococcus_intermedius	VBIStrInt217488_0334	FIG01115476_hypothetical_protein
Streptococcus_intermedius	VBIStrInt217488_0354	UTP--glucose-1-phosphate_uridylyltransferase_(EC_2.7.7.9)
Streptococcus_intermedius	VBIStrInt217488_0368	Two_component_system_response_regulator_CiaR
Streptococcus_intermedius	VBIStrInt217488_0369	Two_component_system_sensor_histidine_kinase_CiaH_(EC_2.7.3.-)
Streptococcus_intermedius	VBIStrInt217488_0397	Enolase_(EC_4.2.1.11)
Streptococcus_intermedius	VBIStrInt217488_0416	Sortase_A_LPXTG_specific
Streptococcus_intermedius	VBIStrInt217488_0597	Phosphoglucosamine_mutase_(EC_5.4.2.10)
Streptococcus_intermedius	VBIStrInt217488_0613	Prolipoprotein_diacylglyceryl_transferase_(EC_2.4.99.-)
Streptococcus_intermedius	VBIStrInt217488_0713	ABC_transporter_ATP-binding_permease_protein
Streptococcus_intermedius	VBIStrInt217488_0724	ATP_synthase_beta_chain_(EC_3.6.3.14)
Streptococcus_intermedius	VBIStrInt217488_0726	ATP_synthase_alpha_chain_(EC_3.6.3.14)
Streptococcus_intermedius	VBIStrInt217488_0801	RNA_binding_methyltransferase_FtsJ_like
Streptococcus_intermedius	VBIStrInt217488_0815	ABC_transporter_ATP-binding_protein_Vex2
Streptococcus_intermedius	VBIStrInt217488_0821	ATP-dependent_Clp_protease_ATP-binding_subunit_ClpE
Streptococcus_intermedius	VBIStrInt217488_0916	Two-component_sensor_kinase_SA14-24
Streptococcus_intermedius	VBIStrInt217488_0917	Two-component_response_regulator_SA14-24
Streptococcus_intermedius	VBIStrInt217488_0925	UDP-glucose_4-epimerase_(EC_5.1.3.2)
Streptococcus_intermedius	VBIStrInt217488_1023	D-alanine--poly(phosphoribitol)_ligase_subunit_1_(EC_6.1.1.13)
Streptococcus_intermedius	VBIStrInt217488_1053	ATPase_component_of_general_energizing_module_of_ECF_transporters
Streptococcus_intermedius	VBIStrInt217488_1054	ATPase_component_of_general_energizing_module_of_ECF_transporters
Streptococcus_intermedius	VBIStrInt217488_1114	Sortase_A_LPXTG_specific
Streptococcus_intermedius	VBIStrInt217488_1145	Ribonucleases_G_and_E
Streptococcus_intermedius	VBIStrInt217488_1149	Zinc_ABC_transporter_ATP-binding_protein_ZnuC
Streptococcus_intermedius	VBIStrInt217488_1151	Candidate_zinc-binding_lipoprotein_ZinT
Streptococcus_intermedius	VBIStrInt217488_1222	Glyceraldehyde_3-phosphate_dehydrogenase_putative(_EC_1.2.1.12_)
Streptococcus_intermedius	VBIStrInt217488_1358	Glutamate_transport_ATP-binding_protein
Streptococcus_intermedius	VBIStrInt217488_1363	Peptidoglycan_hydrolase_Autolysin2_(EC_3.5.1.28)
Streptococcus_intermedius	VBIStrInt217488_1488	Manganese_superoxide_dismutase_(EC_1.15.1.1)
Streptococcus_intermedius	VBIStrInt217488_1508	Ornithine_carbamoyltransferase_(EC_2.1.3.3)
Streptococcus_intermedius	VBIStrInt217488_1542	Cell_division_transporter_ATP-binding_protein_FtsE_(TC_3.A.5.1.1)
Streptococcus_intermedius	VBIStrInt217488_1610	L-proline_glycine_betaine_ABC_transport_system_permease_protein_ProV_(TC_3.A.1.12.1)
Streptococcus_intermedius	VBIStrInt217488_1617	Translation_elongation_factor_Tu
Streptococcus_intermedius	VBIStrInt217488_1667	Mg(2+)_transport_ATPase_P-type_(EC_3.6.3.2)
Streptococcus_intermedius	VBIStrInt217488_1709	(3R)-hydroxymyristoyl-acyl_carrier_protein_dehydratase_(EC_4.2.1.-)
Streptococcus_intermedius	VBIStrInt217488_1725	Cell_envelope-associated_transcriptional_attenuator_LytR-CpsA-Psr_subfamily_F2_(as_in_PMID19099556)
Streptococcus_intermedius	VBIStrInt217488_1778	Undecaprenyl-phosphate_N-acetylglucosaminyl_1-phosphate_transferase_(EC_2.7.8.-)
Streptococcus_intermedius	VBIStrInt217488_1786	ABC-type_multidrug_transport_system_ATPase_component
Streptococcus_intermedius	VBIStrInt217488_1801	Alkyl_hydroperoxide_reductase_protein_C_(EC_1.6.4.-)
Streptococcus_intermedius	VBIStrInt217488_1803	S-ribosylhomocysteine_lyase_(EC_4.4.1.21)_Autoinducer-2_production_protein_LuxS
Streptococcus_intermedius	VBIStrInt217488_1811	Serine_threonine_protein_kinase_PrkC_regulator_of_stationary_phase
Streptococcus_intermedius	VBIStrInt217488_1815	Two_component_transcriptional_regulator_VraR
Streptococcus_intermedius	VBIStrInt217488_1816	Streptococcal_lipoprotein_rotamase_A_Peptidyl-prolyl_cis-trans_isomerase_(EC_5.2.1.8)
Streptococcus_intermedius	VBIStrInt217488_1862	Hemolysins_and_related_proteins_containing_CBS_domains
Streptococcus_intermedius	VBIStrInt27041_0063	Sortase_A_LPXTG_specific
Streptococcus_intermedius	VBIStrInt27041_0094	Ribonucleases_G_and_E
Streptococcus_intermedius	VBIStrInt27041_0171	Glyceraldehyde_3-phosphate_dehydrogenase_putative(_EC_1.2.1.12_)
Streptococcus_intermedius	VBIStrInt27041_0266	ESAT-6_Esx_family_secreted_protein_EsxA_YukE
Streptococcus_intermedius	VBIStrInt27041_0300	3-oxoacyl-acyl-carrier_proteinreductase_(EC_1.1.1.100)
Streptococcus_intermedius	VBIStrInt27041_0303	(3R)-hydroxymyristoyl-acyl_carrier_protein_dehydratase_(EC_4.2.1.-)
Streptococcus_intermedius	VBIStrInt27041_0367	Amino_acid_transport_ATP-binding_protein
Streptococcus_intermedius	VBIStrInt27041_0373	Undecaprenyl-phosphate_N-acetylglucosaminyl_1-phosphate_transferase_(EC_2.7.8.-)
Streptococcus_intermedius	VBIStrInt27041_0381	ABC-type_multidrug_transport_system_ATPase_component
Streptococcus_intermedius	VBIStrInt27041_0396	Alkyl_hydroperoxide_reductase_protein_C_(EC_1.6.4.-)
Streptococcus_intermedius	VBIStrInt27041_0398	S-ribosylhomocysteine_lyase_(EC_4.4.1.21)_Autoinducer-2_production_protein_LuxS
Streptococcus_intermedius	VBIStrInt27041_0405	Protein_serine_threonine_phosphatase_PrpC_regulation_of_stationary_phase
Streptococcus_intermedius	VBIStrInt27041_0406	Serine_threonine_protein_kinase_PrkC_regulator_of_stationary_phase
Streptococcus_intermedius	VBIStrInt27041_0410	Two_component_transcriptional_regulator_VraR
Streptococcus_intermedius	VBIStrInt27041_0411	Streptococcal_lipoprotein_rotamase_A_Peptidyl-prolyl_cis-trans_isomerase_(EC_5.2.1.8)
Streptococcus_intermedius	VBIStrInt27041_0457	Hemolysins_and_related_proteins_containing_CBS_domains
Streptococcus_intermedius	VBIStrInt27041_0474	Mg(2+)_transport_ATPase_P-type_(EC_3.6.3.2)
Streptococcus_intermedius	VBIStrInt27041_0545	Manganese_superoxide_dismutase_(EC_1.15.1.1)
Streptococcus_intermedius	VBIStrInt27041_0564	Ornithine_carbamoyltransferase_(EC_2.1.3.3)
Streptococcus_intermedius	VBIStrInt27041_0595	Calcium-transporting_ATPase_(EC_3.6.3.8)
Streptococcus_intermedius	VBIStrInt27041_0598	Cell_division_transporter_ATP-binding_protein_FtsE_(TC_3.A.5.1.1)
Streptococcus_intermedius	VBIStrInt27041_0609	Two-component_system_response_regulator
Streptococcus_intermedius	VBIStrInt27041_0665	L-proline_glycine_betaine_ABC_transport_system_permease_protein_ProV_(TC_3.A.1.12.1)
Streptococcus_intermedius	VBIStrInt27041_0728	Alpha-L-Rha_alpha-1_3-L-rhamnosyltransferase_(EC_2.4.1.-)
Streptococcus_intermedius	VBIStrInt27041_0740	UDP-glucose_4-epimerase_(EC_5.1.3.2)
Streptococcus_intermedius	VBIStrInt27041_0744	Catabolite_control_protein_A
Streptococcus_intermedius	VBIStrInt27041_0749	Two-component_sensor_kinase_SA14-24
Streptococcus_intermedius	VBIStrInt27041_0789	Peptidoglycan_hydrolase_Autolysin2_(EC_3.5.1.28)
Streptococcus_intermedius	VBIStrInt27041_0794	Glutamate_transport_ATP-binding_protein
Streptococcus_intermedius	VBIStrInt27041_0875	Two_component_system_response_regulator_CiaR
Streptococcus_intermedius	VBIStrInt27041_0876	Two_component_system_sensor_histidine_kinase_CiaH_(EC_2.7.3.-)
Streptococcus_intermedius	VBIStrInt27041_0889	Hemolysin_III
Streptococcus_intermedius	VBIStrInt27041_0904	Enolase_(EC_4.2.1.11)
Streptococcus_intermedius	VBIStrInt27041_0923	Sortase_A_LPXTG_specific
Streptococcus_intermedius	VBIStrInt27041_1104	Phosphoglucosamine_mutase_(EC_5.4.2.10)
Streptococcus_intermedius	VBIStrInt27041_1120	Prolipoprotein_diacylglyceryl_transferase_(EC_2.4.99.-)
Streptococcus_intermedius	VBIStrInt27041_1230	ATP_synthase_beta_chain_(EC_3.6.3.14)
Streptococcus_intermedius	VBIStrInt27041_1232	ATP_synthase_alpha_chain_(EC_3.6.3.14)
Streptococcus_intermedius	VBIStrInt27041_1299	Iron_compound_ABC_uptake_transporter_permease_protein_PiuB
Streptococcus_intermedius	VBIStrInt27041_1306	RNA_binding_methyltransferase_FtsJ_like
Streptococcus_intermedius	VBIStrInt27041_1320	ABC_transporter_ATP-binding_protein_Vex2
Streptococcus_intermedius	VBIStrInt27041_1326	ATP-dependent_Clp_protease_ATP-binding_subunit_ClpE
Streptococcus_intermedius	VBIStrInt27041_1376	Response_regulator_CsrR
Streptococcus_intermedius	VBIStrInt27041_1437	Protein_export_cytoplasm_protein_SecA_ATPase_RNA_helicase_(TC_3.A.5.1.1)
Streptococcus_intermedius	VBIStrInt27041_1455	Lipid_A_export_ATP-binding_permease_protein_MsbA
Streptococcus_intermedius	VBIStrInt27041_1464	Oligopeptide_transport_ATP-binding_protein_OppF_(TC_3.A.1.5.1)
Streptococcus_intermedius	VBIStrInt27041_1465	Oligopeptide_transport_ATP-binding_protein_OppD_(TC_3.A.1.5.1)
Streptococcus_intermedius	VBIStrInt27041_1473	Cell_division_trigger_factor_(EC_5.2.1.8)
Streptococcus_intermedius	VBIStrInt27041_1501	2-deoxy-D-gluconate_3-dehydrogenase_(EC_1.1.1.125)
Streptococcus_intermedius	VBIStrInt27041_1505	Collagen_adhesion_protein
Streptococcus_intermedius	VBIStrInt27041_1580	Manganese_ABC_transporter_ATP-binding_protein_SitB
Streptococcus_intermedius	VBIStrInt27041_1582	Manganese_ABC_transporter_periplasmic-binding_protein_SitA
Streptococcus_intermedius	VBIStrInt27041_1609	Heat_shock_protein_60_family_chaperone_GroEL
Streptococcus_intermedius	VBIStrInt27041_1631	Undecaprenyl_pyrophosphate_synthetase_(EC_2.5.1.31)_Di-trans_poly-cis-decaprenylcistransferase
Streptococcus_intermedius	VBIStrInt27041_1655	Glutamine_synthetase_type_I_(EC_6.3.1.2)
Streptococcus_intermedius	VBIStrInt27041_1659	FIG01115476_hypothetical_protein
Streptococcus_intermedius	VBIStrInt27041_1659	FIG01115476_hypothetical_protein
Streptococcus_intermedius	VBIStrInt27041_1679	UTP--glucose-1-phosphate_uridylyltransferase_(EC_2.7.7.9)
Streptococcus_intermedius	VBIStrInt27041_1725	Two-component_sensor_kinase_SA14-24
Streptococcus_intermedius	VBIStrInt27041_1735	Capsular_polysaccharide_biosynthesis_protein_Cps4E
Streptococcus_intermedius	VBIStrInt27041_1737	Tyrosine-protein_kinase_EpsD_(EC_2.7.10.2)
Streptococcus_intermedius	VBIStrInt27041_1739	Tyrosine-protein_phosphatase_CpsB_(EC_3.1.3.48)
Streptococcus_intermedius	VBIStrInt27041_1759	Alcohol_dehydrogenase_(EC_1.1.1.1)
Streptococcus_intermedius	VBIStrInt27041_1759	Alcohol_dehydrogenase_(EC_1.1.1.1)
Streptococcus_intermedius	VBIStrInt27041_1759	Alcohol_dehydrogenase_(EC_1.1.1.1)
Streptococcus_intermedius	VBIStrInt27041_1832	D-alanyl_transfer_protein_DltB
Streptococcus_intermedius	VBIStrInt27041_1833	D-alanine--poly(phosphoribitol)_ligase_subunit_1_(EC_6.1.1.13)
Streptococcus_intermedius	VBIStrInt27041_1863	ATPase_component_of_general_energizing_module_of_ECF_transporters
Streptococcus_intermedius	VBIStrInt27041_1864	ATPase_component_of_general_energizing_module_of_ECF_transporters
Streptococcus_intermedius	VBIStrInt27041_1882	Serine_protease_DegP_HtrA_do-like_(EC_3.4.21.-)
Streptococcus_mitis	VBIStrMit102292_0002	Cell_division_trigger_factor_(EC_5.2.1.8)
Streptococcus_mitis	VBIStrMit102292_0024	3-oxoacyl-acyl-carrier_proteinreductase_(EC_1.1.1.100)
Streptococcus_mitis	VBIStrMit102292_0146	Calcium-transporting_ATPase_(EC_3.6.3.8)
Streptococcus_mitis	VBIStrMit102292_0319	Two_component_system_response_regulator_CiaR
Streptococcus_mitis	VBIStrMit102292_0339	Glutamate_transport_ATP-binding_protein
Streptococcus_mitis	VBIStrMit102292_0569	Acetoin_dehydrogenase_E1_component_beta-subunit_(EC_1.2.4.-)
Streptococcus_mitis	VBIStrMit102292_0610	RNA_binding_methyltransferase_FtsJ_like
Streptococcus_mitis	VBIStrMit102292_0769	ATP_synthase_alpha_chain_(EC_3.6.3.14)
Streptococcus_mitis	VBIStrMit102292_0887	Choline_binding_protein_A
Streptococcus_mitis	VBIStrMit102292_0887	Choline_binding_protein_A
Streptococcus_mitis	VBIStrMit102292_0967	UDP-glucose_4-epimerase_(EC_5.1.3.2)
Streptococcus_mitis	VBIStrMit102292_1007	Manganese_ABC_transporter_ATP-binding_protein_SitB
Streptococcus_mitis	VBIStrMit102292_1160	L-proline_glycine_betaine_ABC_transport_system_permease_protein_ProV_(TC_3.A.1.12.1)
Streptococcus_mitis	VBIStrMit102292_1183	Oligopeptide_transport_ATP-binding_protein_OppF_(TC_3.A.1.5.1)
Streptococcus_mitis	VBIStrMit102292_1207	Iron_compound_ABC_uptake_transporter_permease_protein_PiuB
Streptococcus_mitis	VBIStrMit102292_1215	Glutamine_synthetase_type_I_(EC_6.3.1.2)
Streptococcus_mitis	VBIStrMit102292_1345	NAD-dependent_glyceraldehyde-3-phosphate_dehydrogenase_(EC_1.2.1.12)_Plasmin(ogen)_receptor
Streptococcus_mitis	VBIStrMit102292_1449	Phosphatidate_cytidylyltransferase_(EC_2.7.7.41)
Streptococcus_mitis	VBIStrMit102292_1474	Ferric_iron_ABC_transporter_ATP-binding_protein
Streptococcus_mitis	VBIStrMit102292_1623	Zinc_ABC_transporter_ATP-binding_protein_ZnuC
Streptococcus_mitis	VBIStrMit102292_1865	Exopolysaccharide_biosynthesis_transcriptional_activator_EpsA
Streptococcus_mitis	VBIStrMit11393_0539	Enolase_(EC_4.2.1.11)
Streptococcus_mitis	VBIStrMit11393_0889	Manganese_ABC_transporter_ATP-binding_protein_SitB
Streptococcus_mitis	VBIStrMit11393_0890	Manganese_ABC_transporter_inner_membrane_permease_protein_SitD
Streptococcus_mitis	VBIStrMit11393_1147	Catabolite_control_protein_A
Streptococcus_mitis	VBIStrMit11393_2015	Glutamine_ABC_transporter_periplasmic_glutamine-binding_protein_(TC_3.A.1.3.2)
Streptococcus_mitis	VBIStrMit12054_0181	Cell_division_transporter_ATP-binding_protein_FtsE_(TC_3.A.5.1.1)
Streptococcus_mitis	VBIStrMit12054_0184	ABC_transporter_ATP-binding_protein_Branched-chain_amino_acid_transport_ATP-binding_protein_LivF_(TC_3.A.1.4.1)
Streptococcus_mitis	VBIStrMit12054_0290	Manganese_ABC_transporter_inner_membrane_permease_protein_SitD
Streptococcus_mitis	VBIStrMit12054_0291	Manganese_ABC_transporter_periplasmic-binding_protein_SitA
Streptococcus_mitis	VBIStrMit12054_0453	Oligopeptide_transport_ATP-binding_protein_OppD_(TC_3.A.1.5.1)
Streptococcus_mitis	VBIStrMit12054_0454	Oligopeptide_transport_ATP-binding_protein_OppF_(TC_3.A.1.5.1)
Streptococcus_mitis	VBIStrMit12054_0479	UDP-glucose_4-epimerase_(EC_5.1.3.2)
Streptococcus_mitis	VBIStrMit12054_0638	UTP--glucose-1-phosphate_uridylyltransferase_(EC_2.7.7.9)
Streptococcus_mitis	VBIStrMit12054_0689	putative_UDP-galactose--lipooligosaccharide_galactosyltransferase
Streptococcus_mitis	VBIStrMit12054_0713	Zinc_ABC_transporter_ATP-binding_protein_ZnuC
Streptococcus_mitis	VBIStrMit12054_0723	D-alanyl_transfer_protein_DltB
Streptococcus_mitis	VBIStrMit12054_0858	FIG01118648_hypothetical_protein
Streptococcus_mitis	VBIStrMit12054_0858	FIG01118648_hypothetical_protein
Streptococcus_mitis	VBIStrMit12054_0858	FIG01118648_hypothetical_protein
Streptococcus_mitis	VBIStrMit12054_1086	putative_ATP-dependent_Clp_proteinase_(ATP-binding_subunit)
Streptococcus_mitis	VBIStrMit12054_1087	S-ribosylhomocysteine_lyase_(EC_4.4.1.21)_Autoinducer-2_production_protein_LuxS
Streptococcus_mitis	VBIStrMit12054_1119	Response_regulator_CsrR
Streptococcus_mitis	VBIStrMit12054_1130	Cell_division_trigger_factor_(EC_5.2.1.8)
Streptococcus_mitis	VBIStrMit12054_1150	Malonyl_CoA-acyl_carrier_protein_transacylase_(EC_2.3.1.39)
Streptococcus_mitis	VBIStrMit12054_1425	Two_component_system_response_regulator_CiaR
Streptococcus_mitis	VBIStrMit12054_1501	Pyrroline-5-carboxylate_reductase_(EC_1.5.1.2)
Streptococcus_mitis	VBIStrMit12054_1618	Acetoin_dehydrogenase_E1_component_beta-subunit_(EC_1.2.4.-)
Streptococcus_mitis	VBIStrMit12054_1729	Glutamate_transport_ATP-binding_protein
Streptococcus_mitis	VBIStrMit12054_1738	3-isopropylmalate_dehydratase_small_subunit_(EC_4.2.1.33)
Streptococcus_mitis	VBIStrMit12054_1751	Choline_permease_LicB
Streptococcus_mitis	VBIStrMit161611_0022	N-acetylmuramoyl-L-alanine_amidase_(EC_3.5.1.28)
Streptococcus_mitis	VBIStrMit161611_0030	Two_component_system_response_regulator_CiaR
Streptococcus_mitis	VBIStrMit161611_0034	ABC_transporter_ATP-binding_protein
Streptococcus_mitis	VBIStrMit161611_0449	ABC_transporter_ATP-binding_protein
Streptococcus_mitis	VBIStrMit161611_0514	Putrescine_transport_ATP-binding_protein_PotA_(TC_3.A.1.11.1)
Streptococcus_mitis	VBIStrMit161611_0540	Prolipoprotein_diacylglyceryl_transferase_(EC_2.4.99.-)
Streptococcus_mitis	VBIStrMit161611_0717	Two-component_response_regulator_VncR
Streptococcus_mitis	VBIStrMit161611_0765	Glutamine_ABC_transporter_periplasmic_glutamine-binding_protein_(TC_3.A.1.3.2)
Streptococcus_mitis	VBIStrMit161611_0784	Manganese_ABC_transporter_ATP-binding_protein_SitB
Streptococcus_mitis	VBIStrMit161611_0785	Manganese_ABC_transporter_inner_membrane_permease_protein_SitD
Streptococcus_mitis	VBIStrMit161611_0786	Manganese_ABC_transporter_periplasmic-binding_protein_SitA
Streptococcus_mitis	VBIStrMit161611_0821	Protein_serine_threonine_phosphatase_PrpC_regulation_of_stationary_phase
Streptococcus_mitis	VBIStrMit161611_0857	(3R)-hydroxymyristoyl-acyl_carrier_protein_dehydratase_(EC_4.2.1.-)
Streptococcus_mitis	VBIStrMit161611_0859	3-oxoacyl-acyl-carrier-proteinsynthase_KASII_(EC_2.3.1.41)
Streptococcus_mitis	VBIStrMit161611_0861	Malonyl_CoA-acyl_carrier_protein_transacylase_(EC_2.3.1.39)
Streptococcus_mitis	VBIStrMit161611_0889	Response_regulator_CsrR
Streptococcus_mitis	VBIStrMit161611_0953	Multidrug_resistance_ABC_transporter_ATP-binding_and_permease_protein
Streptococcus_mitis	VBIStrMit161611_1056	Lipid_A_export_ATP-binding_permease_protein_MsbA
Streptococcus_mitis	VBIStrMit161611_1077	Maltose_operon_transcriptional_repressor_MalR_LacI_family
Streptococcus_mitis	VBIStrMit161611_1114	Two-component_sensor_kinase_SA14-24
Streptococcus_mitis	VBIStrMit161611_1150	FIG01116088_hypothetical_protein
Streptococcus_mitis	VBIStrMit161611_1413	Undecaprenyl_pyrophosphate_synthetase_(EC_2.5.1.31)
Streptococcus_mitis	VBIStrMit161611_1436	Catabolite_control_protein_A
Streptococcus_mitis	VBIStrMit161611_1473	Oligopeptide_transport_ATP-binding_protein_OppD_(TC_3.A.1.5.1)
Streptococcus_mitis	VBIStrMit161611_1749	COG1272_Predicted_membrane_protein_hemolysin_III_homolog
Streptococcus_mitis	VBIStrMit161611_1777	C3-degrading_proteinase
Streptococcus_mitis	VBIStrMit169061_0040	FIG01116088_hypothetical_protein
Streptococcus_mitis	VBIStrMit169061_0072	Two-component_response_regulator_SA14-24
Streptococcus_mitis	VBIStrMit169061_0133	FIG01115573_hypothetical_protein
Streptococcus_mitis	VBIStrMit169061_0148	unknown_domain_Nucleoside_5-triphosphatase_RdgB_(dHAPTP_dITP_XTP-specific)_(EC_3.6.1.15)
Streptococcus_mitis	VBIStrMit169061_0183	Oligopeptide_transport_ATP-binding_protein_OppF_(TC_3.A.1.5.1)
Streptococcus_mitis	VBIStrMit169061_0184	Oligopeptide_transport_ATP-binding_protein_OppD_(TC_3.A.1.5.1)
Streptococcus_mitis	VBIStrMit169061_0187	Oligopeptide_ABC_transporter_periplasmic_oligopeptide-binding_protein_OppA_(TC_3.A.1.5.1)
Streptococcus_mitis	VBIStrMit169061_0250	NAD-dependent_glyceraldehyde-3-phosphate_dehydrogenase_(EC_1.2.1.12)_Plasmin(ogen)_receptor
Streptococcus_mitis	VBIStrMit169061_0461	Mg(2+)_transport_ATPase_P-type_(EC_3.6.3.2)
Streptococcus_mitis	VBIStrMit169061_0560	Putative_hemagglutinin_hemolysin-related_protein
Streptococcus_mitis	VBIStrMit169061_0560	Putative_hemagglutinin_hemolysin-related_protein
Streptococcus_mitis	VBIStrMit169061_0560	Putative_hemagglutinin_hemolysin-related_protein
Streptococcus_mitis	VBIStrMit169061_0560	Putative_hemagglutinin_hemolysin-related_protein
Streptococcus_mitis	VBIStrMit169061_0560	Putative_hemagglutinin_hemolysin-related_protein
Streptococcus_mitis	VBIStrMit169061_0590	Oligopeptide_ABC_transporter_periplasmic_oligopeptide-binding_protein_OppA_(TC_3.A.1.5.1)
Streptococcus_mitis	VBIStrMit169061_0628	Cell_division_trigger_factor_(EC_5.2.1.8)
Streptococcus_mitis	VBIStrMit169061_0647	Malonyl_CoA-acyl_carrier_protein_transacylase_(EC_2.3.1.39)
Streptococcus_mitis	VBIStrMit169061_0651	(3R)-hydroxymyristoyl-acyl_carrier_protein_dehydratase_(EC_4.2.1.-)
Streptococcus_mitis	VBIStrMit169061_0741	Multiple_sugar_ABC_transporter_ATP-binding_protein
Streptococcus_mitis	VBIStrMit169061_0760	Two-component_response_regulator
Streptococcus_mitis	VBIStrMit169061_0772	Glutamate_transport_ATP-binding_protein
Streptococcus_mitis	VBIStrMit169061_0943	C3-degrading_proteinase
Streptococcus_mitis	VBIStrMit169061_1099	ATP_synthase_alpha_chain_(EC_3.6.3.14)
Streptococcus_mitis	VBIStrMit169061_1224	Acetoin_dehydrogenase_E1_component_beta-subunit_(EC_1.2.4.-)
Streptococcus_mitis	VBIStrMit169061_1237	Enolase_(EC_4.2.1.11)
Streptococcus_mitis	VBIStrMit169061_1252	Phosphoglucomutase_(EC_5.4.2.2)
Streptococcus_mitis	VBIStrMit169061_1256	Two-component_sensor_kinase_SA14-24
Streptococcus_mitis	VBIStrMit169061_1257	Two-component_response_regulator_SA14-24
Streptococcus_mitis	VBIStrMit169061_1380	ABC_transporter_ATP-binding_protein
Streptococcus_mitis	VBIStrMit169061_1397	Peptidyl-prolyl_cis-trans_isomerase_(EC_5.2.1.8)
Streptococcus_mitis	VBIStrMit169061_1403	Manganese_superoxide_dismutase_(EC_1.15.1.1)
Streptococcus_mitis	VBIStrMit169061_1472	Putative_hemagglutinin_hemolysin-related_protein
Streptococcus_mitis	VBIStrMit169061_1472	Putative_hemagglutinin_hemolysin-related_protein
Streptococcus_mitis	VBIStrMit169061_1550	Calcium-transporting_ATPase_(EC_3.6.3.8)
Streptococcus_mitis	VBIStrMit169061_1574	UDP-glucose_4-epimerase_(EC_5.1.3.2)
Streptococcus_mitis	VBIStrMit169061_1583	Vitamin_B12_ABC_transporter_permease_component_BtuC
Streptococcus_mitis	VBIStrMit169061_1709	L-proline_glycine_betaine_ABC_transport_system_permease_protein_ProV_(TC_3.A.1.12.1)
Streptococcus_mitis	VBIStrMit187065_0049	Protein_export_cytoplasm_protein_SecA_ATPase_RNA_helicase_(TC_3.A.5.1.1)
Streptococcus_mitis	VBIStrMit187065_0089	Manganese_ABC_transporter_periplasmic-binding_protein_SitA
Streptococcus_mitis	VBIStrMit187065_0090	Manganese_ABC_transporter_inner_membrane_permease_protein_SitD
Streptococcus_mitis	VBIStrMit187065_0319	Sialidase_(EC_3.2.1.18)
Streptococcus_mitis	VBIStrMit187065_0441	Choline_binding_protein_J
Streptococcus_mitis	VBIStrMit187065_0443	Response_regulator_CsrR
Streptococcus_mitis	VBIStrMit187065_0538	Two_component_system_sensor_histidine_kinase_CiaH_(EC_2.7.3.-)
Streptococcus_mitis	VBIStrMit187065_0578	Oligopeptide_transport_ATP-binding_protein_OppF_(TC_3.A.1.5.1)
Streptococcus_mitis	VBIStrMit187065_0837	3-oxoacyl-acyl-carrier_proteinreductase_(EC_1.1.1.100)
Streptococcus_mitis	VBIStrMit187065_0969	Zinc_ABC_transporter_ATP-binding_protein_ZnuC
Streptococcus_mitis	VBIStrMit187065_1176	ATPase_component_of_general_energizing_module_of_ECF_transporters
Streptococcus_mitis	VBIStrMit187065_1194	Serine_protease_DegP_HtrA_do-like_(EC_3.4.21.-)
Streptococcus_mitis	VBIStrMit187065_1222	Tyrosine-protein_kinase_transmembrane_modulator_EpsC
Streptococcus_mitis	VBIStrMit187065_1224	Exopolysaccharide_biosynthesis_transcriptional_activator_EpsA
Streptococcus_mitis	VBIStrMit187065_1449	ATP_synthase_beta_chain_(EC_3.6.3.14)
Streptococcus_mitis	VBIStrMit187065_1461	C3-degrading_proteinase
Streptococcus_mitis	VBIStrMit187065_1511	Cell_division_transporter_ATP-binding_protein_FtsE_(TC_3.A.5.1.1)
Streptococcus_mitis	VBIStrMit187065_1531	Mannose-6-phosphate_isomerase_(EC_5.3.1.8)
Streptococcus_mitis	VBIStrMit187246_0183	ABC_transporter_ATP-binding_protein_Vex2
Streptococcus_mitis	VBIStrMit187246_0185	Two-component_response_regulator_VncR
Streptococcus_mitis	VBIStrMit187246_0212	Cysteine_and_methionine_metabolism_regulator_CmbR_LysR_family
Streptococcus_mitis	VBIStrMit187246_0243	N-acetylmuramoyl-L-alanine_amidase_(EC_3.5.1.28)
Streptococcus_mitis	VBIStrMit187246_0327	Translation_elongation_factor_Tu
Streptococcus_mitis	VBIStrMit187246_0344	UDP-4-amino-4-deoxy-L-arabinose--oxoglutarate_aminotransferase_(EC_2.6.1.-)
Streptococcus_mitis	VBIStrMit187246_0424	(3R)-hydroxymyristoyl-acyl_carrier_protein_dehydratase_(EC_4.2.1.-)
Streptococcus_mitis	VBIStrMit187246_0683	Choline_binding_protein_A
Streptococcus_mitis	VBIStrMit187246_0916	Two-component_response_regulator
Streptococcus_mitis	VBIStrMit187246_0917	Two-component_system_histidine_kinase
Streptococcus_mitis	VBIStrMit187246_0928	Glutamate_transport_ATP-binding_protein
Streptococcus_mitis	VBIStrMit187246_0983	Oligopeptide_transport_ATP-binding_protein_OppD_(TC_3.A.1.5.1)
Streptococcus_mitis	VBIStrMit187246_1092	Laminin-binding_surface_protein
Streptococcus_mitis	VBIStrMit187246_1112	Cholinephosphate_cytidylyltransferase_(EC_2.7.7.15)
Streptococcus_mitis	VBIStrMit187246_1173	ATP_synthase_alpha_chain_(EC_3.6.3.14)
Streptococcus_mitis	VBIStrMit187246_1214	Glutamate_transport_ATP-binding_protein
Streptococcus_mitis	VBIStrMit187246_1249	Two-component_sensor_kinase_SA14-24
Streptococcus_mitis	VBIStrMit187246_1266	Enolase_(EC_4.2.1.11)
Streptococcus_mitis	VBIStrMit187246_1374	Cell_division_transporter_ATP-binding_protein_FtsE_(TC_3.A.5.1.1)
Streptococcus_mitis	VBIStrMit187246_1382	Branched-chain_amino_acid_transport_ATP-binding_protein_LivG_(TC_3.A.1.4.1)
Streptococcus_mitis	VBIStrMit187246_1482	Manganese_ABC_transporter_periplasmic-binding_protein_SitA
Streptococcus_mitis	VBIStrMit187246_1484	Manganese_ABC_transporter_ATP-binding_protein_SitB
Streptococcus_mitis	VBIStrMit187246_1680	Cell_envelope-associated_transcriptional_attenuator_LytR-CpsA-Psr_subfamily_F2_(as_in_PMID19099556)
Streptococcus_mitis	VBIStrMit187246_1726	Oligopeptide_ABC_transporter_periplasmic_oligopeptide-binding_protein_OppA_(TC_3.A.1.5.1)
Streptococcus_mitis	VBIStrMit187246_1731	Tyrosine-protein_kinase_transmembrane_modulator_EpsC
Streptococcus_mitis	VBIStrMit187246_1801	Alcohol_dehydrogenase_(EC_1.1.1.1)_Acetaldehyde_dehydrogenase_(EC_1.2.1.10)
Streptococcus_mitis	VBIStrMit187246_1849	ABC_transporter_ATP-binding_protein
Streptococcus_mitis	VBIStrMit187246_1895	D-alanyl_transfer_protein_DltB
Streptococcus_mitis	VBIStrMit187246_1931	ATPase_component_of_general_energizing_module_of_ECF_transporters
Streptococcus_mitis	VBIStrMit188413_0147	Choline_binding_protein_A
Streptococcus_mitis	VBIStrMit188413_0147	Choline_binding_protein_A
Streptococcus_mitis	VBIStrMit188413_0537	Enolase_(EC_4.2.1.11)
Streptococcus_mitis	VBIStrMit188413_1001	Manganese_superoxide_dismutase_(EC_1.15.1.1)
Streptococcus_mitis	VBIStrMit188413_1158	Cell_division_trigger_factor_(EC_5.2.1.8)
Streptococcus_mitis	VBIStrMit188413_1304	Multiple_sugar_ABC_transporter_ATP-binding_protein
Streptococcus_mitis	VBIStrMit188413_1308	Glutamate_transport_ATP-binding_protein
Streptococcus_mitis	VBIStrMit188413_1647	Manganese_ABC_transporter_periplasmic-binding_protein_SitA
Streptococcus_mitis	VBIStrMit188413_1652	putative_bacteriocin_ABC_transporter
Streptococcus_mitis	VBIStrMit188413_1821	Hemolysins_and_related_proteins_containing_CBS_domains
Streptococcus_mitis	VBIStrMit194048_0228	Glutamate_transport_ATP-binding_protein
Streptococcus_mitis	VBIStrMit194048_0693	glyceraldehyde-3-phosphate_dehydrogenase_type_I
Streptococcus_mitis	VBIStrMit194048_0804	Manganese_ABC_transporter_ATP-binding_protein_SitB
Streptococcus_mitis	VBIStrMit194048_0835	Vitamin_B12_ABC_transporter_ATPase_component_BtuD
Streptococcus_mitis	VBIStrMit194048_0884	(3R)-hydroxymyristoyl-acyl_carrier_protein_dehydratase_(EC_4.2.1.-)
Streptococcus_mitis	VBIStrMit194048_1269	Choline_binding_protein_A
Streptococcus_mitis	VBIStrMit194048_1706	Manganese_superoxide_dismutase_(EC_1.15.1.1)
Streptococcus_mitis	VBIStrMit218081_0119	ABC-type_polar_amino_acid_transport_system_ATPase_component
Streptococcus_mitis	VBIStrMit218081_0155	Enolase_(EC_4.2.1.11)
Streptococcus_mitis	VBIStrMit218081_0393	S-ribosylhomocysteine_lyase_(EC_4.4.1.21)_Autoinducer-2_production_protein_LuxS
Streptococcus_mitis	VBIStrMit218081_0563	Manganese_ABC_transporter_periplasmic-binding_protein_SitA
Streptococcus_mitis	VBIStrMit218081_0564	Manganese_ABC_transporter_inner_membrane_permease_protein_SitD
Streptococcus_mitis	VBIStrMit218081_0565	Manganese_ABC_transporter_ATP-binding_protein_SitB
Streptococcus_mitis	VBIStrMit218081_0669	Glutamine_ABC_transporter_periplasmic_glutamine-binding_protein_(TC_3.A.1.3.2)
Streptococcus_mitis	VBIStrMit218081_0743	NAD-dependent_glyceraldehyde-3-phosphate_dehydrogenase_(EC_1.2.1.12)_Plasmin(ogen)_receptor
Streptococcus_mitis	VBIStrMit218081_0855	Two-component_response_regulator_VncR
Streptococcus_mitis	VBIStrMit218081_1360	ATP_synthase_alpha_chain_(EC_3.6.3.14)
Streptococcus_mitis	VBIStrMit218081_1436	Serine_protease_DegP_HtrA_do-like_(EC_3.4.21.-)
Streptococcus_mitis	VBIStrMit218081_1494	Translation_elongation_factor_Tu
Streptococcus_mitis	VBIStrMit218081_1631	Oligopeptide_transport_ATP-binding_protein_OppD_(TC_3.A.1.5.1)
Streptococcus_mitis	VBIStrMit218081_1802	RNA_binding_methyltransferase_FtsJ_like
Streptococcus_mitis	VBIStrMit222783_0016	Glutamate_transport_ATP-binding_protein
Streptococcus_mitis	VBIStrMit222783_0017	Glutamine_ABC_transporter_periplasmic_glutamine-binding_protein_(TC_3.A.1.3.2)
Streptococcus_mitis	VBIStrMit222783_0178	putative_UDP-galactose--lipooligosaccharide_galactosyltransferase
Streptococcus_mitis	VBIStrMit222783_0224	Cholinephosphate_cytidylyltransferase_(EC_2.7.7.15)
Streptococcus_mitis	VBIStrMit222783_0699	Manganese_ABC_transporter_ATP-binding_protein_SitB
Streptococcus_mitis	VBIStrMit222783_0701	Manganese_ABC_transporter_periplasmic-binding_protein_SitA
Streptococcus_mitis	VBIStrMit222783_1142	Oligopeptide_transport_ATP-binding_protein_OppF_(TC_3.A.1.5.1)
Streptococcus_mitis	VBIStrMit222783_1152	Catabolite_control_protein_A
Streptococcus_mitis	VBIStrMit222783_1235	Cell_division_trigger_factor_(EC_5.2.1.8)
Streptococcus_mitis	VBIStrMit222783_1478	Translation_elongation_factor_Tu
Streptococcus_mitis	VBIStrMit222783_1672	Enolase_(EC_4.2.1.11)
Streptococcus_mitis	VBIStrMit222783_1812	Two-component_response_regulator
Streptococcus_mitis	VBIStrMit222783_1835	3-oxoacyl-acyl-carrier_proteinreductase_(EC_1.1.1.100)
Streptococcus_mitis	VBIStrMit226415_0134	Glutamine_synthetase_type_I_(EC_6.3.1.2)
Streptococcus_mitis	VBIStrMit226415_0146	Lipoate-protein_ligase_A
Streptococcus_mitis	VBIStrMit226415_0286	Manganese_ABC_transporter_ATP-binding_protein_SitB
Streptococcus_mitis	VBIStrMit226415_0506	Enolase_(EC_4.2.1.11)
Streptococcus_mitis	VBIStrMit226415_0609	Choline_binding_protein_A
Streptococcus_mitis	VBIStrMit226415_0705	(3R)-hydroxymyristoyl-acyl_carrier_protein_dehydratase_(EC_4.2.1.-)
Streptococcus_mitis	VBIStrMit226415_1496	Glutamate_transport_ATP-binding_protein
Streptococcus_mitis	VBIStrMit226415_1753	ABC_transporter_ATP-binding_protein_EcsA
Streptococcus_mitis	VBIStrMit240352_0055	Aerobic_glycerol-3-phosphate_dehydrogenase_(EC_1.1.5.3)
Streptococcus_mitis	VBIStrMit240352_0065	Maltose_operon_transcriptional_repressor_MalR_LacI_family
Streptococcus_mitis	VBIStrMit240352_0085	Mg(2+)_transport_ATPase_P-type_(EC_3.6.3.2)
Streptococcus_mitis	VBIStrMit240352_0097	Cell_envelope-associated_transcriptional_attenuator_LytR-CpsA-Psr_subfamily_F2_(as_in_PMID19099556)
Streptococcus_mitis	VBIStrMit240352_0133	Undecaprenyl_pyrophosphate_synthetase_(EC_2.5.1.31)
Streptococcus_mitis	VBIStrMit240352_0144	UTP--glucose-1-phosphate_uridylyltransferase_(EC_2.7.7.9)
Streptococcus_mitis	VBIStrMit240352_0147	Ferric_iron_ABC_transporter_ATP-binding_protein
Streptococcus_mitis	VBIStrMit240352_0254	Protein_export_cytoplasm_protein_SecA_ATPase_RNA_helicase_(TC_3.A.5.1.1)
Streptococcus_mitis	VBIStrMit240352_0320	Oligopeptide_ABC_transporter_periplasmic_oligopeptide-binding_protein_OppA_(TC_3.A.1.5.1)
Streptococcus_mitis	VBIStrMit240352_0350	ATPase_component_of_general_energizing_module_of_ECF_transporters
Streptococcus_mitis	VBIStrMit240352_0351	ATPase_component_of_general_energizing_module_of_ECF_transporters
Streptococcus_mitis	VBIStrMit240352_0387	putative_UDP-galactose--lipooligosaccharide_galactosyltransferase
Streptococcus_mitis	VBIStrMit240352_0388	UDP-N-acetylglucosamine_4_6-dehydratase_(EC_4.2.1.-)
Streptococcus_mitis	VBIStrMit240352_0465	Vitamin_B12_ABC_transporter_ATPase_component_BtuD
Streptococcus_mitis	VBIStrMit240352_0467	Vitamin_B12_ABC_transporter_permease_component_BtuC
Streptococcus_mitis	VBIStrMit240352_0481	Manganese_ABC_transporter_ATP-binding_protein_SitB
Streptococcus_mitis	VBIStrMit240352_0487	GTP_pyrophosphokinase_(EC_2.7.6.5)_(p)ppGpp_synthetase_I
Streptococcus_mitis	VBIStrMit240352_0488	Multiple_sugar_ABC_transporter_ATP-binding_protein
Streptococcus_mitis	VBIStrMit240352_0512	Cell_division_transporter_ATP-binding_protein_FtsE_(TC_3.A.5.1.1)
Streptococcus_mitis	VBIStrMit240352_0520	Calcium-transporting_ATPase_(EC_3.6.3.8)
Streptococcus_mitis	VBIStrMit240352_0530	Serine_threonine_protein_kinase_PrkC_regulator_of_stationary_phase
Streptococcus_mitis	VBIStrMit240352_0531	Protein_serine_threonine_phosphatase_PrpC_regulation_of_stationary_phase
Streptococcus_mitis	VBIStrMit240352_0571	UDP-4-amino-4-deoxy-L-arabinose--oxoglutarate_aminotransferase_(EC_2.6.1.-)
Streptococcus_mitis	VBIStrMit240352_0572	Undecaprenyl-phosphate_galactosephosphotransferase_(EC_2.7.8.6)
Streptococcus_mitis	VBIStrMit240352_0599	Lipid_A_export_ATP-binding_permease_protein_MsbA
Streptococcus_mitis	VBIStrMit240352_0634	Hemolysins_and_related_proteins_containing_CBS_domains
Streptococcus_mitis	VBIStrMit240352_0638	Oligopeptide_transport_ATP-binding_protein_OppD_(TC_3.A.1.5.1)
Streptococcus_mitis	VBIStrMit240352_0639	Oligopeptide_transport_ATP-binding_protein_OppF_(TC_3.A.1.5.1)
Streptococcus_mitis	VBIStrMit240352_0661	Catabolite_control_protein_A
Streptococcus_mitis	VBIStrMit240352_0679	Glutamine_synthetase_type_I_(EC_6.3.1.2)
Streptococcus_mitis	VBIStrMit240352_0690	ABC_transporter_ATP-binding_protein_EcsA
Streptococcus_mitis	VBIStrMit240352_0729	Malonyl_CoA-acyl_carrier_protein_transacylase_(EC_2.3.1.39)
Streptococcus_mitis	VBIStrMit240352_0729	Malonyl_CoA-acyl_carrier_protein_transacylase_(EC_2.3.1.39)
Streptococcus_mitis	VBIStrMit240352_0729	Malonyl_CoA-acyl_carrier_protein_transacylase_(EC_2.3.1.39)
Streptococcus_mitis	VBIStrMit240352_0729	Malonyl_CoA-acyl_carrier_protein_transacylase_(EC_2.3.1.39)
Streptococcus_mitis	VBIStrMit240352_0730	3-oxoacyl-acyl-carrier_proteinreductase_(EC_1.1.1.100)
Streptococcus_mitis	VBIStrMit240352_0731	3-oxoacyl-acyl-carrier-proteinsynthase_KASII_(EC_2.3.1.41)
Streptococcus_mitis	VBIStrMit240352_0733	(3R)-hydroxymyristoyl-acyl_carrier_protein_dehydratase_(EC_4.2.1.-)
Streptococcus_mitis	VBIStrMit240352_0768	Amino_acid_transport_ATP-binding_protein
Streptococcus_mitis	VBIStrMit240352_0774	putative_ATP-dependent_Clp_proteinase_(ATP-binding_subunit)
Streptococcus_mitis	VBIStrMit240352_0774	putative_ATP-dependent_Clp_proteinase_(ATP-binding_subunit)
Streptococcus_mitis	VBIStrMit240352_0775	S-ribosylhomocysteine_lyase_(EC_4.4.1.21)_Autoinducer-2_production_protein_LuxS
Streptococcus_mitis	VBIStrMit240352_0793	Cell_division_trigger_factor_(EC_5.2.1.8)
Streptococcus_mitis	VBIStrMit240352_0860	Phosphoglucosamine_mutase_(EC_5.4.2.10)
Streptococcus_mitis	VBIStrMit240352_0940	Branched-chain_amino_acid_transport_ATP-binding_protein_LivG_(TC_3.A.1.4.1)
Streptococcus_mitis	VBIStrMit240352_0941	ABC_transporter_ATP-binding_protein_Branched-chain_amino_acid_transport_ATP-binding_protein_LivF_(TC_3.A.1.4.1)
Streptococcus_mitis	VBIStrMit240352_0947	Streptococcal_lipoprotein_rotamase_A_Peptidyl-prolyl_cis-trans_isomerase_(EC_5.2.1.8)
Streptococcus_mitis	VBIStrMit240352_0981	ABC_transporter_ATP-binding_protein_Vex2
Streptococcus_mitis	VBIStrMit240352_1008	C3-degrading_proteinase
Streptococcus_mitis	VBIStrMit240352_1034	Prolipoprotein_diacylglyceryl_transferase_(EC_2.4.99.-)
Streptococcus_mitis	VBIStrMit240352_1049	Phosphate_transport_ATP-binding_protein_PstB_(TC_3.A.1.7.1)
Streptococcus_mitis	VBIStrMit240352_1070	Manganese_superoxide_dismutase_(EC_1.15.1.1)
Streptococcus_mitis	VBIStrMit240352_1084	Glutamate_transport_ATP-binding_protein
Streptococcus_mitis	VBIStrMit240352_1124	RNA_polymerase_sigma_factor_RpoD
Streptococcus_mitis	VBIStrMit240352_1134	Two-component_response_regulator_SA14-24
Streptococcus_mitis	VBIStrMit240352_1302	Two_component_system_sensor_histidine_kinase_CiaH_(EC_2.7.3.-)
Streptococcus_mitis	VBIStrMit240352_1305	ABC_transporter_ATP-binding_protein
Streptococcus_mitis	VBIStrMit240352_1353	Translation_elongation_factor_Tu
Streptococcus_mitis	VBIStrMit240352_1373	ATP_synthase_alpha_chain_(EC_3.6.3.14)
Streptococcus_mitis	VBIStrMit240352_1375	ATP_synthase_beta_chain_(EC_3.6.3.14)
Streptococcus_mitis	VBIStrMit240352_1409	Sortase_A_LPXTG_specific
Streptococcus_mitis	VBIStrMit240352_1438	Enolase_(EC_4.2.1.11)
Streptococcus_mitis	VBIStrMit240352_1496	Xanthine_dehydrogenase_molybdenum_binding_subunit_(EC_1.17.1.4)
Streptococcus_mitis	VBIStrMit240352_1506	Acetoin_dehydrogenase_E1_component_beta-subunit_(EC_1.2.4.-)
Streptococcus_mitis	VBIStrMit240352_1509	Lipoate-protein_ligase_A
Streptococcus_mitis	VBIStrMit240352_1565	UDP-glucose_4-epimerase_(EC_5.1.3.2)
Streptococcus_mitis	VBIStrMit240352_1572	COG1272_Predicted_membrane_protein_hemolysin_III_homolog
Streptococcus_mitis	VBIStrMit240352_1578	ABC-type_multidrug_transport_system_ATPase_component
Streptococcus_mitis	VBIStrMit240352_1604	Putative_hemagglutinin_hemolysin-related_protein
Streptococcus_mitis	VBIStrMit240352_1604	Putative_hemagglutinin_hemolysin-related_protein
Streptococcus_mitis	VBIStrMit240352_1604	Putative_hemagglutinin_hemolysin-related_protein
Streptococcus_mitis	VBIStrMit240352_1604	Putative_hemagglutinin_hemolysin-related_protein
Streptococcus_mitis	VBIStrMit240352_1604	Putative_hemagglutinin_hemolysin-related_protein
Streptococcus_mitis	VBIStrMit240352_1614	D-alanyl_transfer_protein_DltB
Streptococcus_mitis	VBIStrMit240352_1616	D-alanine--poly(phosphoribitol)_ligase_subunit_1_(EC_6.1.1.13)
Streptococcus_mitis	VBIStrMit240352_1619	D-alanyl_transfer_protein_DltB
Streptococcus_mitis	VBIStrMit240352_1628	Hydroxymethylpyrimidine_ABC_transporter_ATPase_component
Streptococcus_mitis	VBIStrMit240352_1656	Poly(glycerol-phosphate)_alpha-glucosyltransferase_(EC_2.4.1.52)
Streptococcus_mitis	VBIStrMit240352_1661	Tyrosine-protein_kinase_EpsD_(EC_2.7.10.2)
Streptococcus_mitis	VBIStrMit240352_1662	Tyrosine-protein_kinase_transmembrane_modulator_EpsC
Streptococcus_mitis	VBIStrMit3699_0348	Glutamine_synthetase_type_I_(EC_6.3.1.2)
Streptococcus_mitis	VBIStrMit3699_0613	Manganese_ABC_transporter_ATP-binding_protein_SitB
Streptococcus_mitis	VBIStrMit3699_0620	GTP_pyrophosphokinase_(EC_2.7.6.5)_(p)ppGpp_synthetase_I
Streptococcus_mitis	VBIStrMit3699_1082	ABC_transporter_ATP-binding_protein
Streptococcus_mitis	VBIStrMit3699_1611	Multiple_sugar_ABC_transporter_ATP-binding_protein
Streptococcus_mitis	VBIStrMit3699_1755	Cell_division_trigger_factor_(EC_5.2.1.8)
Streptococcus_mitis	VBIStrMit75374_0152	Phosphatidate_cytidylyltransferase_(EC_2.7.7.41)
Streptococcus_mitis	VBIStrMit75374_0283	Cell_division_trigger_factor_(EC_5.2.1.8)
Streptococcus_mitis	VBIStrMit75374_0311	3-oxoacyl-acyl-carrier_proteinreductase_(EC_1.1.1.100)
Streptococcus_mitis	VBIStrMit75374_0314	(3R)-hydroxymyristoyl-acyl_carrier_protein_dehydratase_(EC_4.2.1.-)
Streptococcus_mitis	VBIStrMit75374_0391	Glutamate_transport_ATP-binding_protein
Streptococcus_mitis	VBIStrMit75374_0903	Enolase_(EC_4.2.1.11)
Streptococcus_mitis	VBIStrMit75374_1184	ATP_synthase_beta_chain_(EC_3.6.3.14)
Streptococcus_mitis	VBIStrMit75374_1297	Prolipoprotein_diacylglyceryl_transferase_(EC_2.4.99.-)
Streptococcus_mitis	VBIStrMit75374_1325	ABC_transporter_ATP-binding_protein_Vex2
Streptococcus_mitis	VBIStrMit75374_1636	Glutamine_synthetase_type_I_(EC_6.3.1.2)
Streptococcus_mutans	VBIStrMut11111_0074	Cell_division_trigger_factor_(EC_5.2.1.8)
Streptococcus_mutans	VBIStrMut11111_0117	Acetoin_dehydrogenase_E1_component_beta-subunit_(EC_1.2.4.-)
Streptococcus_mutans	VBIStrMut11111_0120	Lipoate-protein_ligase_A
Streptococcus_mutans	VBIStrMut11111_0129	Alcohol_dehydrogenase_(EC_1.1.1.1)_Acetaldehyde_dehydrogenase_(EC_1.2.1.10)
Streptococcus_mutans	VBIStrMut11111_0158	Manganese_ABC_transporter_inner_membrane_permease_protein_SitD
Streptococcus_mutans	VBIStrMut11111_0159	Manganese_ABC_transporter_periplasmic-binding_protein_SitA
Streptococcus_mutans	VBIStrMut11111_0166	Zinc_ABC_transporter_ATP-binding_protein_ZnuC
Streptococcus_mutans	VBIStrMut11111_0204	Heat_shock_protein_60_family_chaperone_GroEL
Streptococcus_mutans	VBIStrMut11111_0228	ABC_transporter_ATP-binding_protein_YvcR
Streptococcus_mutans	VBIStrMut11111_0231	Response_regulator_CsrR
Streptococcus_mutans	VBIStrMut11111_0299	Protein_export_cytoplasm_protein_SecA_ATPase_RNA_helicase_(TC_3.A.5.1.1)
Streptococcus_mutans	VBIStrMut11111_0381	Malonyl_CoA-acyl_carrier_protein_transacylase_(EC_2.3.1.39)
Streptococcus_mutans	VBIStrMut11111_0381	Malonyl_CoA-acyl_carrier_protein_transacylase_(EC_2.3.1.39)
Streptococcus_mutans	VBIStrMut11111_0381	Malonyl_CoA-acyl_carrier_protein_transacylase_(EC_2.3.1.39)
Streptococcus_mutans	VBIStrMut11111_0381	Malonyl_CoA-acyl_carrier_protein_transacylase_(EC_2.3.1.39)
Streptococcus_mutans	VBIStrMut11111_0382	3-oxoacyl-acyl-carrier_proteinreductase_(EC_1.1.1.100)
Streptococcus_mutans	VBIStrMut11111_0383	3-oxoacyl-acyl-carrier-proteinsynthase_KASII_(EC_2.3.1.41)
Streptococcus_mutans	VBIStrMut11111_0385	(3R)-hydroxymyristoyl-acyl_carrier_protein_dehydratase_(EC_4.2.1.-)
Streptococcus_mutans	VBIStrMut11111_0425	Hemolysins_and_related_proteins_containing_CBS_domains
Streptococcus_mutans	VBIStrMut11111_0429	D-alanyl_transfer_protein_DltB
Streptococcus_mutans	VBIStrMut11111_0524	Catabolite_control_protein_A
Streptococcus_mutans	VBIStrMut11111_0547	Maltose_operon_transcriptional_repressor_MalR_LacI_family
Streptococcus_mutans	VBIStrMut11111_0578	ATP_synthase_alpha_chain_(EC_3.6.3.14)
Streptococcus_mutans	VBIStrMut11111_0580	ATP_synthase_beta_chain_(EC_3.6.3.14)
Streptococcus_mutans	VBIStrMut11111_0590	Two-component_response_regulator_SA14-24
Streptococcus_mutans	VBIStrMut11111_0649	Glucose-1-phosphate_thymidylyltransferase_(EC_2.7.7.24)
Streptococcus_mutans	VBIStrMut11111_0650	dTDP-4-dehydrorhamnose_3_5-epimerase_(EC_5.1.3.13)
Streptococcus_mutans	VBIStrMut11111_0652	dTDP-glucose_4_6-dehydratase_(EC_4.2.1.46)
Streptococcus_mutans	VBIStrMut11111_0678	Phosphoglucosamine_mutase_(EC_5.4.2.10)
Streptococcus_mutans	VBIStrMut11111_0682	Acetoin_dehydrogenase_E1_component_beta-subunit_(EC_1.2.4.-)
Streptococcus_mutans	VBIStrMut11111_0705	FIG01119388_hypothetical_protein
Streptococcus_mutans	VBIStrMut11111_0719	3-isopropylmalate_dehydratase_small_subunit_(EC_4.2.1.33)
Streptococcus_mutans	VBIStrMut11111_0728	Cell_division_transporter_ATP-binding_protein_FtsE_(TC_3.A.5.1.1)
Streptococcus_mutans	VBIStrMut11111_0748	Candidate_zinc-binding_lipoprotein_ZinT
Streptococcus_mutans	VBIStrMut11111_0800	Enolase_(EC_4.2.1.11)
Streptococcus_mutans	VBIStrMut11111_0918	Sortase_A_LPXTG_specific
Streptococcus_mutans	VBIStrMut11111_0934	ABC_transporter_ATP-binding_protein_Vex2
Streptococcus_mutans	VBIStrMut11111_0950	Phosphoglucomutase_(EC_5.4.2.2)
Streptococcus_mutans	VBIStrMut11111_0959	putative_ABC_transporter_ATP-binding_protein
Streptococcus_mutans	VBIStrMut11111_1007	ABC_transporter_ATP-binding_protein
Streptococcus_mutans	VBIStrMut11111_1008	Glucosyltransferase_GtfG
Streptococcus_mutans	VBIStrMut11111_1009	Glucosyltransferase_GtfG
Streptococcus_mutans	VBIStrMut11111_1026	FIG01118909_hypothetical_protein
Streptococcus_mutans	VBIStrMut11111_1037	Putrescine_transport_ATP-binding_protein_PotA_(TC_3.A.1.11.1)
Streptococcus_mutans	VBIStrMut11111_1061	putative_ATP-dependent_Clp_proteinase_(ATP-binding_subunit)
Streptococcus_mutans	VBIStrMut11111_1076	Hemolysin_III
Streptococcus_mutans	VBIStrMut11111_1175	Bactoprenol_glucosyl_transferase_(EC_2.4.1.-)
Streptococcus_mutans	VBIStrMut11111_1181	rhamnose-containing_polysacharide_translocation_permease
Streptococcus_mutans	VBIStrMut11111_1184	dTDP-4-dehydrorhamnose_reductase_(EC_1.1.1.133)
Streptococcus_mutans	VBIStrMut11111_1201	Glutamate_transport_ATP-binding_protein
Streptococcus_mutans	VBIStrMut11111_1240	Alkyl_hydroperoxide_reductase_protein_C_(EC_1.6.4.-)
Streptococcus_mutans	VBIStrMut11111_1246	Prolipoprotein_diacylglyceryl_transferase_(EC_2.4.99.-)
Streptococcus_mutans	VBIStrMut11111_1274	Calcium-transporting_ATPase_(EC_3.6.3.8)
Streptococcus_mutans	VBIStrMut11111_1288	Translation_elongation_factor_Tu
Streptococcus_mutans	VBIStrMut11111_1358	Manganese_superoxide_dismutase_(EC_1.15.1.1)
Streptococcus_mutans	VBIStrMut11111_1373	FIG01115476_hypothetical_protein
Streptococcus_mutans	VBIStrMut11111_1374	surface_antigen-related_protein
Streptococcus_mutans	VBIStrMut11111_1407	Ferrous_iron_transport_protein_B
Streptococcus_mutans	VBIStrMut11111_1409	Glutamate_transport_ATP-binding_protein
Streptococcus_mutans	VBIStrMut11111_1413	ATP-dependent_Clp_protease_ATP-binding_subunit_ClpE
Streptococcus_mutans	VBIStrMut11111_1489	Serine_threonine_protein_kinase_PrkC_regulator_of_stationary_phase
Streptococcus_mutans	VBIStrMut11111_1490	Protein_serine_threonine_phosphatase_PrpC_regulation_of_stationary_phase
Streptococcus_mutans	VBIStrMut11111_1509	ABC-type_multidrug_transport_system_ATPase_component
Streptococcus_mutans	VBIStrMut11111_1549	ABC_transporter_ATP-binding_protein_EcsA
Streptococcus_mutans	VBIStrMut11111_1552	Cell_envelope-associated_transcriptional_attenuator_LytR-CpsA-Psr_subfamily_F2_(as_in_PMID19099556)
Streptococcus_mutans	VBIStrMut11111_1588	Glutamine_synthetase_type_I_(EC_6.3.1.2)
Streptococcus_mutans	VBIStrMut11111_1592	NAD-dependent_glyceraldehyde-3-phosphate_dehydrogenase_(EC_1.2.1.12)_Plasmin(ogen)_receptor
Streptococcus_mutans	VBIStrMut11111_1631	UTP--glucose-1-phosphate_uridylyltransferase_(EC_2.7.7.9)
Streptococcus_mutans	VBIStrMut11111_1698	Oligopeptide_transport_ATP-binding_protein_OppF_(TC_3.A.1.5.1)
Streptococcus_mutans	VBIStrMut11111_1710	Undecaprenyl-phosphate_N-acetylglucosaminyl_1-phosphate_transferase_(EC_2.7.8.-)
Streptococcus_mutans	VBIStrMut11111_1769	ATP-dependent_Clp_protease_ATP-binding_subunit_ClpA
Streptococcus_mutans	VBIStrMut11111_1769	ATP-dependent_Clp_protease_ATP-binding_subunit_ClpA
Streptococcus_mutans	VBIStrMut204996_0073	Cell_division_trigger_factor_(EC_5.2.1.8)
Streptococcus_mutans	VBIStrMut204996_0103	Acetoin_dehydrogenase_E1_component_beta-subunit_(EC_1.2.4.-)
Streptococcus_mutans	VBIStrMut204996_0106	Lipoate-protein_ligase_A
Streptococcus_mutans	VBIStrMut204996_0121	Alcohol_dehydrogenase_(EC_1.1.1.1)_Acetaldehyde_dehydrogenase_(EC_1.2.1.10)
Streptococcus_mutans	VBIStrMut204996_0153	Manganese_ABC_transporter_ATP-binding_protein_SitB
Streptococcus_mutans	VBIStrMut204996_0154	Manganese_ABC_transporter_inner_membrane_permease_protein_SitD
Streptococcus_mutans	VBIStrMut204996_0181	Undecaprenyl-phosphate_N-acetylglucosaminyl_1-phosphate_transferase_(EC_2.7.8.-)
Streptococcus_mutans	VBIStrMut204996_0192	Oligopeptide_transport_ATP-binding_protein_OppD_(TC_3.A.1.5.1)
Streptococcus_mutans	VBIStrMut204996_0193	Oligopeptide_transport_ATP-binding_protein_OppF_(TC_3.A.1.5.1)
Streptococcus_mutans	VBIStrMut204996_0216	Competence-stimulating_peptide_ABC_transporter_ATP-binding_protein_ComA
Streptococcus_mutans	VBIStrMut204996_0248	UTP--glucose-1-phosphate_uridylyltransferase_(EC_2.7.7.9)
Streptococcus_mutans	VBIStrMut204996_0283	NAD-dependent_glyceraldehyde-3-phosphate_dehydrogenase_(EC_1.2.1.12)_Plasmin(ogen)_receptor
Streptococcus_mutans	VBIStrMut204996_0287	Glutamine_synthetase_type_I_(EC_6.3.1.2)
Streptococcus_mutans	VBIStrMut204996_0294	putative_ABC_transporter_ATP-binding_protein
Streptococcus_mutans	VBIStrMut204996_0330	Cell_envelope-associated_transcriptional_attenuator_LytR-CpsA-Psr_subfamily_F2_(as_in_PMID19099556)
Streptococcus_mutans	VBIStrMut204996_0372	ABC-type_multidrug_transport_system_ATPase_component
Streptococcus_mutans	VBIStrMut204996_0391	Protein_serine_threonine_phosphatase_PrpC_regulation_of_stationary_phase
Streptococcus_mutans	VBIStrMut204996_0392	Serine_threonine_protein_kinase_PrkC_regulator_of_stationary_phase
Streptococcus_mutans	VBIStrMut204996_0395	Two_component_transcriptional_regulator_VraR
Streptococcus_mutans	VBIStrMut204996_0440	Anthranilate_phosphoribosyltransferase_(EC_2.4.2.18)
Streptococcus_mutans	VBIStrMut204996_0465	ATP-dependent_Clp_protease_ATP-binding_subunit_ClpE
Streptococcus_mutans	VBIStrMut204996_0469	Glutamate_transport_ATP-binding_protein
Streptococcus_mutans	VBIStrMut204996_0471	Ferrous_iron_transport_protein_B
Streptococcus_mutans	VBIStrMut204996_0505	surface_antigen-related_protein
Streptococcus_mutans	VBIStrMut204996_0506	FIG01115476_hypothetical_protein
Streptococcus_mutans	VBIStrMut204996_0522	Manganese_superoxide_dismutase_(EC_1.15.1.1)
Streptococcus_mutans	VBIStrMut204996_0549	Two-component_response_regulator
Streptococcus_mutans	VBIStrMut204996_0600	Translation_elongation_factor_Tu
Streptococcus_mutans	VBIStrMut204996_0632	Prolipoprotein_diacylglyceryl_transferase_(EC_2.4.99.-)
Streptococcus_mutans	VBIStrMut204996_0639	Alkyl_hydroperoxide_reductase_protein_C_(EC_1.6.4.-)
Streptococcus_mutans	VBIStrMut204996_0677	Glutamate_transport_ATP-binding_protein
Streptococcus_mutans	VBIStrMut204996_0694	dTDP-4-dehydrorhamnose_reductase_(EC_1.1.1.133)
Streptococcus_mutans	VBIStrMut204996_0697	rhamnose-containing_polysacharide_translocation_permease
Streptococcus_mutans	VBIStrMut204996_0703	Bactoprenol_glucosyl_transferase_(EC_2.4.1.-)
Streptococcus_mutans	VBIStrMut204996_0756	UDP-glucose_4-epimerase_(EC_5.1.3.2)
Streptococcus_mutans	VBIStrMut204996_0777	Lipid_A_export_ATP-binding_permease_protein_MsbA
Streptococcus_mutans	VBIStrMut204996_0794	Hemolysin_III
Streptococcus_mutans	VBIStrMut204996_0809	putative_ATP-dependent_Clp_proteinase_(ATP-binding_subunit)
Streptococcus_mutans	VBIStrMut204996_0823	Putrescine_transport_ATP-binding_protein_PotA_(TC_3.A.1.11.1)
Streptococcus_mutans	VBIStrMut204996_0835	FIG01118909_hypothetical_protein
Streptococcus_mutans	VBIStrMut204996_0843	Iron(III)_dicitrate_transport_system_permease_protein_FecD_(TC_3.A.1.14.1)
Streptococcus_mutans	VBIStrMut204996_0909	putative_ABC_transporter_ATP-binding_protein
Streptococcus_mutans	VBIStrMut204996_0918	Phosphoglucomutase_(EC_5.4.2.2)
Streptococcus_mutans	VBIStrMut204996_1070	Enolase_(EC_4.2.1.11)
Streptococcus_mutans	VBIStrMut204996_1177	3-isopropylmalate_dehydratase_small_subunit_(EC_4.2.1.33)
Streptococcus_mutans	VBIStrMut204996_1191	FIG01119388_hypothetical_protein
Streptococcus_mutans	VBIStrMut204996_1244	dTDP-glucose_4_6-dehydratase_(EC_4.2.1.46)
Streptococcus_mutans	VBIStrMut204996_1246	dTDP-4-dehydrorhamnose_3_5-epimerase_(EC_5.1.3.13)
Streptococcus_mutans	VBIStrMut204996_1247	Glucose-1-phosphate_thymidylyltransferase_(EC_2.7.7.24)
Streptococcus_mutans	VBIStrMut204996_1298	Two-component_response_regulator_SA14-24
Streptococcus_mutans	VBIStrMut204996_1299	Glutamate_transport_ATP-binding_protein
Streptococcus_mutans	VBIStrMut204996_1300	Glutamine_ABC_transporter_periplasmic_glutamine-binding_protein_(TC_3.A.1.3.2)
Streptococcus_mutans	VBIStrMut204996_1308	ATP_synthase_beta_chain_(EC_3.6.3.14)
Streptococcus_mutans	VBIStrMut204996_1310	ATP_synthase_alpha_chain_(EC_3.6.3.14)
Streptococcus_mutans	VBIStrMut204996_1340	cation-transporting_ATPase_E1-E2_family
Streptococcus_mutans	VBIStrMut204996_1343	Maltose_operon_transcriptional_repressor_MalR_LacI_family
Streptococcus_mutans	VBIStrMut204996_1366	Catabolite_control_protein_A
Streptococcus_mutans	VBIStrMut204996_1461	D-alanyl_transfer_protein_DltB
Streptococcus_mutans	VBIStrMut204996_1462	D-alanine--poly(phosphoribitol)_ligase_subunit_1_(EC_6.1.1.13)
Streptococcus_mutans	VBIStrMut204996_1464	Hemolysins_and_related_proteins_containing_CBS_domains
Streptococcus_mutans	VBIStrMut204996_1486	unknown_domain_Nucleoside_5-triphosphatase_RdgB_(dHAPTP_dITP_XTP-specific)_(EC_3.6.1.15)
Streptococcus_mutans	VBIStrMut204996_1489	Diaminopimelate_decarboxylase_(EC_4.1.1.20)
Streptococcus_mutans	VBIStrMut204996_1504	(3R)-hydroxymyristoyl-acyl_carrier_protein_dehydratase_(EC_4.2.1.-)
Streptococcus_mutans	VBIStrMut204996_1506	3-oxoacyl-acyl-carrier-proteinsynthase_KASII_(EC_2.3.1.41)
Streptococcus_mutans	VBIStrMut204996_1507	3-oxoacyl-acyl-carrier_proteinreductase_(EC_1.1.1.100)
Streptococcus_mutans	VBIStrMut204996_1508	Malonyl_CoA-acyl_carrier_protein_transacylase_(EC_2.3.1.39)
Streptococcus_mutans	VBIStrMut204996_1508	Malonyl_CoA-acyl_carrier_protein_transacylase_(EC_2.3.1.39)
Streptococcus_mutans	VBIStrMut204996_1508	Malonyl_CoA-acyl_carrier_protein_transacylase_(EC_2.3.1.39)
Streptococcus_mutans	VBIStrMut204996_1508	Malonyl_CoA-acyl_carrier_protein_transacylase_(EC_2.3.1.39)
Streptococcus_mutans	VBIStrMut204996_1526	Phosphatidate_cytidylyltransferase_(EC_2.7.7.41)
Streptococcus_mutans	VBIStrMut204996_1527	Undecaprenyl_pyrophosphate_synthetase_(EC_2.5.1.31)
Streptococcus_mutans	VBIStrMut204996_1572	Protein_export_cytoplasm_protein_SecA_ATPase_RNA_helicase_(TC_3.A.5.1.1)
Streptococcus_mutans	VBIStrMut204996_1573	Mannose-6-phosphate_isomerase_(EC_5.3.1.8)
Streptococcus_mutans	VBIStrMut204996_1634	Response_regulator_of_the_competence_regulon_ComE
Streptococcus_mutans	VBIStrMut204996_1705	Zinc_ABC_transporter_ATP-binding_protein_ZnuC
Streptococcus_mutans	VBIStrMut204996_1737	ATP-dependent_Clp_protease_ATP-binding_subunit_ClpA
Streptococcus_mutans	VBIStrMut204996_1737	ATP-dependent_Clp_protease_ATP-binding_subunit_ClpA
Streptococcus_mutans	VBIStrMut204996_1750	GTP_pyrophosphokinase_(EC_2.7.6.5)_(p)ppGpp_synthetase_I
Streptococcus_mutans	VBIStrMut204996_1765	UDP-glucose_4-epimerase_(EC_5.1.3.2)
Streptococcus_mutans	VBIStrMut204996_1841	ATPase_component_of_general_energizing_module_of_ECF_transporters
Streptococcus_mutans	VBIStrMut209044_0094	Acetoin_dehydrogenase_E1_component_beta-subunit_(EC_1.2.4.-)
Streptococcus_mutans	VBIStrMut209044_0113	Alcohol_dehydrogenase_(EC_1.1.1.1)_Acetaldehyde_dehydrogenase_(EC_1.2.1.10)
Streptococcus_mutans	VBIStrMut209044_0144	Manganese_ABC_transporter_inner_membrane_permease_protein_SitD
Streptococcus_mutans	VBIStrMut209044_0171	Undecaprenyl-phosphate_N-acetylglucosaminyl_1-phosphate_transferase_(EC_2.7.8.-)
Streptococcus_mutans	VBIStrMut209044_0239	UTP--glucose-1-phosphate_uridylyltransferase_(EC_2.7.7.9)
Streptococcus_mutans	VBIStrMut209044_0274	NAD-dependent_glyceraldehyde-3-phosphate_dehydrogenase_(EC_1.2.1.12)_Plasmin(ogen)_receptor
Streptococcus_mutans	VBIStrMut209044_0278	Glutamine_synthetase_type_I_(EC_6.3.1.2)
Streptococcus_mutans	VBIStrMut209044_0300	C3-degrading_proteinase
Streptococcus_mutans	VBIStrMut209044_0311	Cell_envelope-associated_transcriptional_attenuator_LytR-CpsA-Psr_subfamily_F2_(as_in_PMID19099556)
Streptococcus_mutans	VBIStrMut209044_0314	ABC_transporter_ATP-binding_protein_EcsA
Streptococcus_mutans	VBIStrMut209044_0366	S-ribosylhomocysteine_lyase_(EC_4.4.1.21)_Autoinducer-2_production_protein_LuxS
Streptococcus_mutans	VBIStrMut209044_0374	Serine_threonine_protein_kinase_PrkC_regulator_of_stationary_phase
Streptococcus_mutans	VBIStrMut209044_0448	ATP-dependent_Clp_protease_ATP-binding_subunit_ClpE
Streptococcus_mutans	VBIStrMut209044_0454	Ferrous_iron_transport_protein_B
Streptococcus_mutans	VBIStrMut209044_0491	FIG01115476_hypothetical_protein
Streptococcus_mutans	VBIStrMut209044_0507	Manganese_superoxide_dismutase_(EC_1.15.1.1)
Streptococcus_mutans	VBIStrMut209044_0578	Translation_elongation_factor_Tu
Streptococcus_mutans	VBIStrMut209044_0605	Prolipoprotein_diacylglyceryl_transferase_(EC_2.4.99.-)
Streptococcus_mutans	VBIStrMut209044_0612	Alkyl_hydroperoxide_reductase_protein_C_(EC_1.6.4.-)
Streptococcus_mutans	VBIStrMut209044_0663	RNA_polymerase_sigma_factor_RpoD
Streptococcus_mutans	VBIStrMut209044_0671	Bactoprenol_glucosyl_transferase_(EC_2.4.1.-)
Streptococcus_mutans	VBIStrMut209044_0762	Hemolysin_III
Streptococcus_mutans	VBIStrMut209044_0777	putative_ATP-dependent_Clp_proteinase_(ATP-binding_subunit)
Streptococcus_mutans	VBIStrMut209044_0791	Putrescine_transport_ATP-binding_protein_PotA_(TC_3.A.1.11.1)
Streptococcus_mutans	VBIStrMut209044_0802	FIG01118909_hypothetical_protein
Streptococcus_mutans	VBIStrMut209044_0819	Glucosyltransferase_GtfG
Streptococcus_mutans	VBIStrMut209044_0844	ABC_transporter_ATP-binding_protein
Streptococcus_mutans	VBIStrMut209044_0867	putative_ABC_transporter_ATP-binding_protein
Streptococcus_mutans	VBIStrMut209044_0875	Phosphoglucomutase_(EC_5.4.2.2)
Streptococcus_mutans	VBIStrMut209044_0967	ABC-type_polar_amino_acid_transport_system_ATPase_component
Streptococcus_mutans	VBIStrMut209044_1022	Enolase_(EC_4.2.1.11)
Streptococcus_mutans	VBIStrMut209044_1130	Phosphoglucosamine_mutase_(EC_5.4.2.10)
Streptococcus_mutans	VBIStrMut209044_1156	dTDP-glucose_4_6-dehydratase_(EC_4.2.1.46)
Streptococcus_mutans	VBIStrMut209044_1206	Glutamine_ABC_transporter_periplasmic_glutamine-binding_protein_(TC_3.A.1.3.2)
Streptococcus_mutans	VBIStrMut209044_1214	ATP_synthase_beta_chain_(EC_3.6.3.14)
Streptococcus_mutans	VBIStrMut209044_1216	ATP_synthase_alpha_chain_(EC_3.6.3.14)
Streptococcus_mutans	VBIStrMut209044_1244	cation-transporting_ATPase_E1-E2_family
Streptococcus_mutans	VBIStrMut209044_1247	Maltose_operon_transcriptional_repressor_MalR_LacI_family
Streptococcus_mutans	VBIStrMut209044_1362	D-alanine--poly(phosphoribitol)_ligase_subunit_1_(EC_6.1.1.13)
Streptococcus_mutans	VBIStrMut209044_1364	Hemolysins_and_related_proteins_containing_CBS_domains
Streptococcus_mutans	VBIStrMut209044_1404	(3R)-hydroxymyristoyl-acyl_carrier_protein_dehydratase_(EC_4.2.1.-)
Streptococcus_mutans	VBIStrMut209044_1406	3-oxoacyl-acyl-carrier-proteinsynthase_KASII_(EC_2.3.1.41)
Streptococcus_mutans	VBIStrMut209044_1407	3-oxoacyl-acyl-carrier_proteinreductase_(EC_1.1.1.100)
Streptococcus_mutans	VBIStrMut209044_1408	Malonyl_CoA-acyl_carrier_protein_transacylase_(EC_2.3.1.39)
Streptococcus_mutans	VBIStrMut209044_1408	Malonyl_CoA-acyl_carrier_protein_transacylase_(EC_2.3.1.39)
Streptococcus_mutans	VBIStrMut209044_1408	Malonyl_CoA-acyl_carrier_protein_transacylase_(EC_2.3.1.39)
Streptococcus_mutans	VBIStrMut209044_1408	Malonyl_CoA-acyl_carrier_protein_transacylase_(EC_2.3.1.39)
Streptococcus_mutans	VBIStrMut209044_1425	Phosphatidate_cytidylyltransferase_(EC_2.7.7.41)
Streptococcus_mutans	VBIStrMut209044_1460	Protein_export_cytoplasm_protein_SecA_ATPase_RNA_helicase_(TC_3.A.5.1.1)
Streptococcus_mutans	VBIStrMut209044_1504	Response_regulator_of_the_competence_regulon_ComE
Streptococcus_mutans	VBIStrMut209044_1511	Response_regulator_CsrR
Streptococcus_mutans	VBIStrMut209044_1575	Zinc_ABC_transporter_ATP-binding_protein_ZnuC
Streptococcus_mutans	VBIStrMut209044_1606	ATP-dependent_Clp_protease_ATP-binding_subunit_ClpA
Streptococcus_mutans	VBIStrMut209044_1606	ATP-dependent_Clp_protease_ATP-binding_subunit_ClpA
Streptococcus_mutans	VBIStrMut209044_1674	Osmotically_activated_L-carnitine_choline_ABC_transporter_ATP-binding_protein_OpuCA
Streptococcus_mutans	VBIStrMut209044_1716	Serine_protease_DegP_HtrA_do-like_(EC_3.4.21.-)
Streptococcus_mutans	VBIStrMut210326_0071	Cell_division_trigger_factor_(EC_5.2.1.8)
Streptococcus_mutans	VBIStrMut210326_0102	Acetoin_dehydrogenase_E1_component_beta-subunit_(EC_1.2.4.-)
Streptococcus_mutans	VBIStrMut210326_0105	Lipoate-protein_ligase_A
Streptococcus_mutans	VBIStrMut210326_0120	Alcohol_dehydrogenase_(EC_1.1.1.1)_Acetaldehyde_dehydrogenase_(EC_1.2.1.10)
Streptococcus_mutans	VBIStrMut210326_0153	Manganese_ABC_transporter_inner_membrane_permease_protein_SitD
Streptococcus_mutans	VBIStrMut210326_0154	Manganese_ABC_transporter_periplasmic-binding_protein_SitA
Streptococcus_mutans	VBIStrMut210326_0189	Oligopeptide_ABC_transporter_periplasmic_oligopeptide-binding_protein_OppA_(TC_3.A.1.5.1)
Streptococcus_mutans	VBIStrMut210326_0217	Competence-stimulating_peptide_ABC_transporter_ATP-binding_protein_ComA
Streptococcus_mutans	VBIStrMut210326_0249	UTP--glucose-1-phosphate_uridylyltransferase_(EC_2.7.7.9)
Streptococcus_mutans	VBIStrMut210326_0285	NAD-dependent_glyceraldehyde-3-phosphate_dehydrogenase_(EC_1.2.1.12)_Plasmin(ogen)_receptor
Streptococcus_mutans	VBIStrMut210326_0289	Glutamine_synthetase_type_I_(EC_6.3.1.2)
Streptococcus_mutans	VBIStrMut210326_0332	Cell_envelope-associated_transcriptional_attenuator_LytR-CpsA-Psr_subfamily_F2_(as_in_PMID19099556)
Streptococcus_mutans	VBIStrMut210326_0393	Protein_serine_threonine_phosphatase_PrpC_regulation_of_stationary_phase
Streptococcus_mutans	VBIStrMut210326_0394	Serine_threonine_protein_kinase_PrkC_regulator_of_stationary_phase
Streptococcus_mutans	VBIStrMut210326_0468	ATP-dependent_Clp_protease_ATP-binding_subunit_ClpE
Streptococcus_mutans	VBIStrMut210326_0472	Glutamate_transport_ATP-binding_protein
Streptococcus_mutans	VBIStrMut210326_0474	Ferrous_iron_transport_protein_B
Streptococcus_mutans	VBIStrMut210326_0485	RNA_binding_methyltransferase_FtsJ_like
Streptococcus_mutans	VBIStrMut210326_0508	surface_antigen-related_protein
Streptococcus_mutans	VBIStrMut210326_0509	FIG01115476_hypothetical_protein
Streptococcus_mutans	VBIStrMut210326_0525	Manganese_superoxide_dismutase_(EC_1.15.1.1)
Streptococcus_mutans	VBIStrMut210326_0602	Translation_elongation_factor_Tu
Streptococcus_mutans	VBIStrMut210326_0610	Calcium-transporting_ATPase_(EC_3.6.3.8)
Streptococcus_mutans	VBIStrMut210326_0635	Prolipoprotein_diacylglyceryl_transferase_(EC_2.4.99.-)
Streptococcus_mutans	VBIStrMut210326_0642	Alkyl_hydroperoxide_reductase_protein_C_(EC_1.6.4.-)
Streptococcus_mutans	VBIStrMut210326_0679	Glutamate_transport_ATP-binding_protein
Streptococcus_mutans	VBIStrMut210326_0695	RNA_polymerase_sigma_factor_RpoD
Streptococcus_mutans	VBIStrMut210326_0697	dTDP-4-dehydrorhamnose_reductase_(EC_1.1.1.133)
Streptococcus_mutans	VBIStrMut210326_0698	Alpha-D-GlcNAc_alpha-1_2-L-rhamnosyltransferase_(EC_2.4.1.-)
Streptococcus_mutans	VBIStrMut210326_0699	Alpha-L-Rha_alpha-1_3-L-rhamnosyltransferase_(EC_2.4.1.-)
Streptococcus_mutans	VBIStrMut210326_0724	Cysteine_and_methionine_metabolism_regulator_CmbR_LysR_family
Streptococcus_mutans	VBIStrMut210326_0758	UDP-glucose_4-epimerase_(EC_5.1.3.2)
Streptococcus_mutans	VBIStrMut210326_0768	Lipid_A_export_ATP-binding_permease_protein_MsbA
Streptococcus_mutans	VBIStrMut210326_0780	Lipid_A_export_ATP-binding_permease_protein_MsbA
Streptococcus_mutans	VBIStrMut210326_0796	Hemolysin_III
Streptococcus_mutans	VBIStrMut210326_0811	putative_ATP-dependent_Clp_proteinase_(ATP-binding_subunit)
Streptococcus_mutans	VBIStrMut210326_0825	Putrescine_transport_ATP-binding_protein_PotA_(TC_3.A.1.11.1)
Streptococcus_mutans	VBIStrMut210326_0837	FIG01118909_hypothetical_protein
Streptococcus_mutans	VBIStrMut210326_0855	Glucosyltransferase_GtfG
Streptococcus_mutans	VBIStrMut210326_0888	ABC_transporter_ATP-binding_protein
Streptococcus_mutans	VBIStrMut210326_0912	putative_ABC_transporter_ATP-binding_protein
Streptococcus_mutans	VBIStrMut210326_0921	Phosphoglucomutase_(EC_5.4.2.2)
Streptococcus_mutans	VBIStrMut210326_0922	ABC_transporter_ATP-binding_permease_protein
Streptococcus_mutans	VBIStrMut210326_0938	ABC_transporter_ATP-binding_protein_Vex2
Streptococcus_mutans	VBIStrMut210326_1010	ABC-type_polar_amino_acid_transport_system_ATPase_component
Streptococcus_mutans	VBIStrMut210326_1072	Enolase_(EC_4.2.1.11)
Streptococcus_mutans	VBIStrMut210326_1090	Imidazole_glycerol_phosphate_synthase_amidotransferase_subunit_(EC_2.4.2.-)
Streptococcus_mutans	VBIStrMut210326_1141	Cell_division_transporter_ATP-binding_protein_FtsE_(TC_3.A.5.1.1)
Streptococcus_mutans	VBIStrMut210326_1213	Acetoin_dehydrogenase_E1_component_beta-subunit_(EC_1.2.4.-)
Streptococcus_mutans	VBIStrMut210326_1216	ClpB_protein
Streptococcus_mutans	VBIStrMut210326_1217	Phosphoglucosamine_mutase_(EC_5.4.2.10)
Streptococcus_mutans	VBIStrMut210326_1244	dTDP-glucose_4_6-dehydratase_(EC_4.2.1.46)
Streptococcus_mutans	VBIStrMut210326_1247	Glucose-1-phosphate_thymidylyltransferase_(EC_2.7.7.24)
Streptococcus_mutans	VBIStrMut210326_1295	Two-component_sensor_kinase_SA14-24
Streptococcus_mutans	VBIStrMut210326_1297	Glutamate_transport_ATP-binding_protein
Streptococcus_mutans	VBIStrMut210326_1306	ATP_synthase_beta_chain_(EC_3.6.3.14)
Streptococcus_mutans	VBIStrMut210326_1308	ATP_synthase_alpha_chain_(EC_3.6.3.14)
Streptococcus_mutans	VBIStrMut210326_1340	Maltose_operon_transcriptional_repressor_MalR_LacI_family
Streptococcus_mutans	VBIStrMut210326_1361	Catabolite_control_protein_A
Streptococcus_mutans	VBIStrMut210326_1456	D-alanyl_transfer_protein_DltB
Streptococcus_mutans	VBIStrMut210326_1459	Hemolysins_and_related_proteins_containing_CBS_domains
Streptococcus_mutans	VBIStrMut210326_1484	Diaminopimelate_decarboxylase_(EC_4.1.1.20)
Streptococcus_mutans	VBIStrMut210326_1499	(3R)-hydroxymyristoyl-acyl_carrier_protein_dehydratase_(EC_4.2.1.-)
Streptococcus_mutans	VBIStrMut210326_1501	3-oxoacyl-acyl-carrier-proteinsynthase_KASII_(EC_2.3.1.41)
Streptococcus_mutans	VBIStrMut210326_1503	Malonyl_CoA-acyl_carrier_protein_transacylase_(EC_2.3.1.39)
Streptococcus_mutans	VBIStrMut210326_1503	Malonyl_CoA-acyl_carrier_protein_transacylase_(EC_2.3.1.39)
Streptococcus_mutans	VBIStrMut210326_1503	Malonyl_CoA-acyl_carrier_protein_transacylase_(EC_2.3.1.39)
Streptococcus_mutans	VBIStrMut210326_1503	Malonyl_CoA-acyl_carrier_protein_transacylase_(EC_2.3.1.39)
Streptococcus_mutans	VBIStrMut210326_1521	Phosphatidate_cytidylyltransferase_(EC_2.7.7.41)
Streptococcus_mutans	VBIStrMut210326_1567	Protein_export_cytoplasm_protein_SecA_ATPase_RNA_helicase_(TC_3.A.5.1.1)
Streptococcus_mutans	VBIStrMut210326_1662	Heat_shock_protein_60_family_chaperone_GroEL
Streptococcus_mutans	VBIStrMut210326_1700	Zinc_ABC_transporter_ATP-binding_protein_ZnuC
Streptococcus_mutans	VBIStrMut210326_1731	ATP-dependent_Clp_protease_ATP-binding_subunit_ClpA
Streptococcus_mutans	VBIStrMut210326_1731	ATP-dependent_Clp_protease_ATP-binding_subunit_ClpA
Streptococcus_mutans	VBIStrMut210326_1743	GTP_pyrophosphokinase_(EC_2.7.6.5)_(p)ppGpp_synthetase_I
Streptococcus_mutans	VBIStrMut210794_0067	Cell_division_trigger_factor_(EC_5.2.1.8)
Streptococcus_mutans	VBIStrMut210794_0096	Acetoin_dehydrogenase_E1_component_beta-subunit_(EC_1.2.4.-)
Streptococcus_mutans	VBIStrMut210794_0107	Alcohol_dehydrogenase_(EC_1.1.1.1)_Acetaldehyde_dehydrogenase_(EC_1.2.1.10)
Streptococcus_mutans	VBIStrMut210794_0133	Manganese_ABC_transporter_ATP-binding_protein_SitB
Streptococcus_mutans	VBIStrMut210794_0134	Manganese_ABC_transporter_inner_membrane_permease_protein_SitD
Streptococcus_mutans	VBIStrMut210794_0135	Manganese_ABC_transporter_periplasmic-binding_protein_SitA
Streptococcus_mutans	VBIStrMut210794_0157	Undecaprenyl-phosphate_N-acetylglucosaminyl_1-phosphate_transferase_(EC_2.7.8.-)
Streptococcus_mutans	VBIStrMut210794_0168	Oligopeptide_transport_ATP-binding_protein_OppD_(TC_3.A.1.5.1)
Streptococcus_mutans	VBIStrMut210794_0253	NAD-dependent_glyceraldehyde-3-phosphate_dehydrogenase_(EC_1.2.1.12)_Plasmin(ogen)_receptor
Streptococcus_mutans	VBIStrMut210794_0257	Glutamine_synthetase_type_I_(EC_6.3.1.2)
Streptococcus_mutans	VBIStrMut210794_0291	Cell_envelope-associated_transcriptional_attenuator_LytR-CpsA-Psr_subfamily_F2_(as_in_PMID19099556)
Streptococcus_mutans	VBIStrMut210794_0354	Serine_threonine_protein_kinase_PrkC_regulator_of_stationary_phase
Streptococcus_mutans	VBIStrMut210794_0429	ATP-dependent_Clp_protease_ATP-binding_subunit_ClpE
Streptococcus_mutans	VBIStrMut210794_0446	RNA_binding_methyltransferase_FtsJ_like
Streptococcus_mutans	VBIStrMut210794_0466	surface_antigen-related_protein
Streptococcus_mutans	VBIStrMut210794_0467	FIG01115476_hypothetical_protein
Streptococcus_mutans	VBIStrMut210794_0482	Manganese_superoxide_dismutase_(EC_1.15.1.1)
Streptococcus_mutans	VBIStrMut210794_0553	Translation_elongation_factor_Tu
Streptococcus_mutans	VBIStrMut210794_0561	Calcium-transporting_ATPase_(EC_3.6.3.8)
Streptococcus_mutans	VBIStrMut210794_0585	Prolipoprotein_diacylglyceryl_transferase_(EC_2.4.99.-)
Streptococcus_mutans	VBIStrMut210794_0591	Alkyl_hydroperoxide_reductase_protein_C_(EC_1.6.4.-)
Streptococcus_mutans	VBIStrMut210794_0627	Glutamate_transport_ATP-binding_protein
Streptococcus_mutans	VBIStrMut210794_0643	RNA_polymerase_sigma_factor_RpoD
Streptococcus_mutans	VBIStrMut210794_0646	Alpha-L-Rha_alpha-1_3-L-rhamnosyltransferase_(EC_2.4.1.-)
Streptococcus_mutans	VBIStrMut210794_0649	putative_glycosyltransferase_-_possibly_involved_in_cell_wall_localization_and_side_chain_formation_of_rhamnose-glucose_polysaccharide
Streptococcus_mutans	VBIStrMut210794_0678	ABC_transporter_ATP-binding_protein
Streptococcus_mutans	VBIStrMut210794_0723	Lipid_A_export_ATP-binding_permease_protein_MsbA
Streptococcus_mutans	VBIStrMut210794_0740	Hemolysin_III
Streptococcus_mutans	VBIStrMut210794_0755	putative_ATP-dependent_Clp_proteinase_(ATP-binding_subunit)
Streptococcus_mutans	VBIStrMut210794_0769	Putrescine_transport_ATP-binding_protein_PotA_(TC_3.A.1.11.1)
Streptococcus_mutans	VBIStrMut210794_0788	Iron(III)_dicitrate_transport_system_permease_protein_FecD_(TC_3.A.1.14.1)
Streptococcus_mutans	VBIStrMut210794_0797	Glucosyltransferase_GtfG
Streptococcus_mutans	VBIStrMut210794_0822	ABC_transporter_ATP-binding_protein
Streptococcus_mutans	VBIStrMut210794_0856	Phosphoglucomutase_(EC_5.4.2.2)
Streptococcus_mutans	VBIStrMut210794_0872	ABC_transporter_ATP-binding_protein_Vex2
Streptococcus_mutans	VBIStrMut210794_0887	Sortase_A_LPXTG_specific
Streptococcus_mutans	VBIStrMut210794_1000	Enolase_(EC_4.2.1.11)
Streptococcus_mutans	VBIStrMut210794_1192	Glutamate_transport_ATP-binding_protein
Streptococcus_mutans	VBIStrMut210794_1201	ATP_synthase_beta_chain_(EC_3.6.3.14)
Streptococcus_mutans	VBIStrMut210794_1203	ATP_synthase_alpha_chain_(EC_3.6.3.14)
Streptococcus_mutans	VBIStrMut210794_1234	Maltose_operon_transcriptional_repressor_MalR_LacI_family
Streptococcus_mutans	VBIStrMut210794_1352	Hemolysins_and_related_proteins_containing_CBS_domains
Streptococcus_mutans	VBIStrMut210794_1393	(3R)-hydroxymyristoyl-acyl_carrier_protein_dehydratase_(EC_4.2.1.-)
Streptococcus_mutans	VBIStrMut210794_1395	3-oxoacyl-acyl-carrier-proteinsynthase_KASII_(EC_2.3.1.41)
Streptococcus_mutans	VBIStrMut210794_1419	Phosphatidate_cytidylyltransferase_(EC_2.7.7.41)
Streptococcus_mutans	VBIStrMut210794_1463	Protein_export_cytoplasm_protein_SecA_ATPase_RNA_helicase_(TC_3.A.5.1.1)
Streptococcus_mutans	VBIStrMut210794_1516	ABC_transporter_ATP-binding_protein_YvcR
Streptococcus_mutans	VBIStrMut210794_1539	Heat_shock_protein_60_family_chaperone_GroEL
Streptococcus_mutans	VBIStrMut210794_1577	Zinc_ABC_transporter_ATP-binding_protein_ZnuC
Streptococcus_mutans	VBIStrMut210794_1608	ATP-dependent_Clp_protease_ATP-binding_subunit_ClpA
Streptococcus_mutans	VBIStrMut210794_1608	ATP-dependent_Clp_protease_ATP-binding_subunit_ClpA
Streptococcus_mutans	VBIStrMut210794_1678	Osmotically_activated_L-carnitine_choline_ABC_transporter_ATP-binding_protein_OpuCA
Streptococcus_mutans	VBIStrMut210794_1706	ATPase_component_of_general_energizing_module_of_ECF_transporters
Streptococcus_mutans	VBIStrMut210794_1707	ATPase_component_of_general_energizing_module_of_ECF_transporters
Streptococcus_mutans	VBIStrMut211255_0103	Acetoin_dehydrogenase_E1_component_beta-subunit_(EC_1.2.4.-)
Streptococcus_mutans	VBIStrMut211255_0121	Alcohol_dehydrogenase_(EC_1.1.1.1)_Acetaldehyde_dehydrogenase_(EC_1.2.1.10)
Streptococcus_mutans	VBIStrMut211255_0153	Manganese_ABC_transporter_ATP-binding_protein_SitB
Streptococcus_mutans	VBIStrMut211255_0154	Manganese_ABC_transporter_inner_membrane_permease_protein_SitD
Streptococcus_mutans	VBIStrMut211255_0155	Manganese_ABC_transporter_periplasmic-binding_protein_SitA
Streptococcus_mutans	VBIStrMut211255_0181	Undecaprenyl-phosphate_N-acetylglucosaminyl_1-phosphate_transferase_(EC_2.7.8.-)
Streptococcus_mutans	VBIStrMut211255_0216	Competence-stimulating_peptide_ABC_transporter_ATP-binding_protein_ComA
Streptococcus_mutans	VBIStrMut211255_0285	NAD-dependent_glyceraldehyde-3-phosphate_dehydrogenase_(EC_1.2.1.12)_Plasmin(ogen)_receptor
Streptococcus_mutans	VBIStrMut211255_0289	Glutamine_synthetase_type_I_(EC_6.3.1.2)
Streptococcus_mutans	VBIStrMut211255_0332	Cell_envelope-associated_transcriptional_attenuator_LytR-CpsA-Psr_subfamily_F2_(as_in_PMID19099556)
Streptococcus_mutans	VBIStrMut211255_0386	S-ribosylhomocysteine_lyase_(EC_4.4.1.21)_Autoinducer-2_production_protein_LuxS
Streptococcus_mutans	VBIStrMut211255_0393	Protein_serine_threonine_phosphatase_PrpC_regulation_of_stationary_phase
Streptococcus_mutans	VBIStrMut211255_0394	Serine_threonine_protein_kinase_PrkC_regulator_of_stationary_phase
Streptococcus_mutans	VBIStrMut211255_0397	Two_component_transcriptional_regulator_VraR
Streptococcus_mutans	VBIStrMut211255_0468	ATP-dependent_Clp_protease_ATP-binding_subunit_ClpE
Streptococcus_mutans	VBIStrMut211255_0472	Glutamate_transport_ATP-binding_protein
Streptococcus_mutans	VBIStrMut211255_0474	Ferrous_iron_transport_protein_B
Streptococcus_mutans	VBIStrMut211255_0485	RNA_binding_methyltransferase_FtsJ_like
Streptococcus_mutans	VBIStrMut211255_0508	surface_antigen-related_protein
Streptococcus_mutans	VBIStrMut211255_0509	FIG01115476_hypothetical_protein
Streptococcus_mutans	VBIStrMut211255_0525	Manganese_superoxide_dismutase_(EC_1.15.1.1)
Streptococcus_mutans	VBIStrMut211255_0602	Translation_elongation_factor_Tu
Streptococcus_mutans	VBIStrMut211255_0610	Calcium-transporting_ATPase_(EC_3.6.3.8)
Streptococcus_mutans	VBIStrMut211255_0635	Prolipoprotein_diacylglyceryl_transferase_(EC_2.4.99.-)
Streptococcus_mutans	VBIStrMut211255_0642	Alkyl_hydroperoxide_reductase_protein_C_(EC_1.6.4.-)
Streptococcus_mutans	VBIStrMut211255_0679	Glutamate_transport_ATP-binding_protein
Streptococcus_mutans	VBIStrMut211255_0695	RNA_polymerase_sigma_factor_RpoD
Streptococcus_mutans	VBIStrMut211255_0697	dTDP-4-dehydrorhamnose_reductase_(EC_1.1.1.133)
Streptococcus_mutans	VBIStrMut211255_0700	rhamnose-containing_polysacharide_translocation_permease
Streptococcus_mutans	VBIStrMut211255_0701	ABC-transporter_(ATP-binding_protein)_-possibly_involved_in_cell_wall_localization_and_side_chain_formation_of_rhamnose-glucose_polysaccharide
Streptococcus_mutans	VBIStrMut211255_0703	Alpha-L-Rha_alpha-1_2-L-rhamnosyltransferase_alpha-L-Rha_alpha-1_3-L-_rhamnosyltransferase_(EC_2.4.1.-)
Streptococcus_mutans	VBIStrMut211255_0797	Hemolysin_III
Streptococcus_mutans	VBIStrMut211255_0812	putative_ATP-dependent_Clp_proteinase_(ATP-binding_subunit)
Streptococcus_mutans	VBIStrMut211255_0856	Glucosyltransferase_GtfG
Streptococcus_mutans	VBIStrMut211255_0857	ABC_transporter_ATP-binding_protein
Streptococcus_mutans	VBIStrMut211255_0889	ABC_transporter_ATP-binding_protein
Streptococcus_mutans	VBIStrMut211255_0922	Phosphoglucomutase_(EC_5.4.2.2)
Streptococcus_mutans	VBIStrMut211255_1011	ABC-type_polar_amino_acid_transport_system_ATPase_component
Streptococcus_mutans	VBIStrMut211255_1052	Methionine_biosynthesis_and_transport_regulator_MtaR_LysR_family
Streptococcus_mutans	VBIStrMut211255_1073	Enolase_(EC_4.2.1.11)
Streptococcus_mutans	VBIStrMut211255_1089	Imidazole_glycerol_phosphate_synthase_cyclase_subunit_(EC_4.1.3.-)
Streptococcus_mutans	VBIStrMut211255_1143	Cell_division_transporter_ATP-binding_protein_FtsE_(TC_3.A.5.1.1)
Streptococcus_mutans	VBIStrMut211255_1179	3-isopropylmalate_dehydratase_small_subunit_(EC_4.2.1.33)
Streptococcus_mutans	VBIStrMut211255_1215	Acetoin_dehydrogenase_E1_component_beta-subunit_(EC_1.2.4.-)
Streptococcus_mutans	VBIStrMut211255_1219	Phosphoglucosamine_mutase_(EC_5.4.2.10)
Streptococcus_mutans	VBIStrMut211255_1247	dTDP-glucose_4_6-dehydratase_(EC_4.2.1.46)
Streptococcus_mutans	VBIStrMut211255_1250	Glucose-1-phosphate_thymidylyltransferase_(EC_2.7.7.24)
Streptococcus_mutans	VBIStrMut211255_1300	Two-component_sensor_kinase_SA14-24
Streptococcus_mutans	VBIStrMut211255_1301	Two-component_response_regulator_SA14-24
Streptococcus_mutans	VBIStrMut211255_1302	Glutamate_transport_ATP-binding_protein
Streptococcus_mutans	VBIStrMut211255_1303	Glutamine_ABC_transporter_periplasmic_glutamine-binding_protein_(TC_3.A.1.3.2)
Streptococcus_mutans	VBIStrMut211255_1311	ATP_synthase_beta_chain_(EC_3.6.3.14)
Streptococcus_mutans	VBIStrMut211255_1313	ATP_synthase_alpha_chain_(EC_3.6.3.14)
Streptococcus_mutans	VBIStrMut211255_1342	cation-transporting_ATPase_E1-E2_family
Streptococcus_mutans	VBIStrMut211255_1365	Catabolite_control_protein_A
Streptococcus_mutans	VBIStrMut211255_1438	Branched-chain_amino_acid_transport_ATP-binding_protein_LivG_(TC_3.A.1.4.1)
Streptococcus_mutans	VBIStrMut211255_1463	Hemolysins_and_related_proteins_containing_CBS_domains
Streptococcus_mutans	VBIStrMut211255_1488	Diaminopimelate_decarboxylase_(EC_4.1.1.20)
Streptococcus_mutans	VBIStrMut211255_1505	3-oxoacyl-acyl-carrier-proteinsynthase_KASII_(EC_2.3.1.41)
Streptococcus_mutans	VBIStrMut211255_1506	3-oxoacyl-acyl-carrier_proteinreductase_(EC_1.1.1.100)
Streptococcus_mutans	VBIStrMut211255_1525	Phosphatidate_cytidylyltransferase_(EC_2.7.7.41)
Streptococcus_mutans	VBIStrMut211255_1571	Protein_export_cytoplasm_protein_SecA_ATPase_RNA_helicase_(TC_3.A.5.1.1)
Streptococcus_mutans	VBIStrMut211255_1572	Mannose-6-phosphate_isomerase_(EC_5.3.1.8)
Streptococcus_mutans	VBIStrMut211255_1667	Heat_shock_protein_60_family_chaperone_GroEL
Streptococcus_mutans	VBIStrMut211255_1737	ATP-dependent_Clp_protease_ATP-binding_subunit_ClpA
Streptococcus_mutans	VBIStrMut211255_1737	ATP-dependent_Clp_protease_ATP-binding_subunit_ClpA
Streptococcus_mutans	VBIStrMut211255_1765	UDP-glucose_4-epimerase_(EC_5.1.3.2)
Streptococcus_mutans	VBIStrMut211255_1841	ATPase_component_of_general_energizing_module_of_ECF_transporters
Streptococcus_mutans	VBIStrMut211886_0071	Cell_division_trigger_factor_(EC_5.2.1.8)
Streptococcus_mutans	VBIStrMut211886_0111	Alcohol_dehydrogenase_(EC_1.1.1.1)_Acetaldehyde_dehydrogenase_(EC_1.2.1.10)
Streptococcus_mutans	VBIStrMut211886_0141	Manganese_ABC_transporter_inner_membrane_permease_protein_SitD
Streptococcus_mutans	VBIStrMut211886_0175	Methionine_ABC_transporter_ATP-binding_protein
Streptococcus_mutans	VBIStrMut211886_0182	Undecaprenyl-phosphate_N-acetylglucosaminyl_1-phosphate_transferase_(EC_2.7.8.-)
Streptococcus_mutans	VBIStrMut211886_0242	UTP--glucose-1-phosphate_uridylyltransferase_(EC_2.7.7.9)
Streptococcus_mutans	VBIStrMut211886_0279	NAD-dependent_glyceraldehyde-3-phosphate_dehydrogenase_(EC_1.2.1.12)_Plasmin(ogen)_receptor
Streptococcus_mutans	VBIStrMut211886_0283	Glutamine_synthetase_type_I_(EC_6.3.1.2)
Streptococcus_mutans	VBIStrMut211886_0317	Cell_envelope-associated_transcriptional_attenuator_LytR-CpsA-Psr_subfamily_F2_(as_in_PMID19099556)
Streptococcus_mutans	VBIStrMut211886_0378	Protein_serine_threonine_phosphatase_PrpC_regulation_of_stationary_phase
Streptococcus_mutans	VBIStrMut211886_0379	Serine_threonine_protein_kinase_PrkC_regulator_of_stationary_phase
Streptococcus_mutans	VBIStrMut211886_0449	ATP-dependent_Clp_protease_ATP-binding_subunit_ClpE
Streptococcus_mutans	VBIStrMut211886_0453	Glutamate_transport_ATP-binding_protein
Streptococcus_mutans	VBIStrMut211886_0489	FIG01115476_hypothetical_protein
Streptococcus_mutans	VBIStrMut211886_0502	Manganese_superoxide_dismutase_(EC_1.15.1.1)
Streptococcus_mutans	VBIStrMut211886_0572	Translation_elongation_factor_Tu
Streptococcus_mutans	VBIStrMut211886_0605	Prolipoprotein_diacylglyceryl_transferase_(EC_2.4.99.-)
Streptococcus_mutans	VBIStrMut211886_0611	Alkyl_hydroperoxide_reductase_protein_C_(EC_1.6.4.-)
Streptococcus_mutans	VBIStrMut211886_0666	RNA_polymerase_sigma_factor_RpoD
Streptococcus_mutans	VBIStrMut211886_0668	dTDP-4-dehydrorhamnose_reductase_(EC_1.1.1.133)
Streptococcus_mutans	VBIStrMut211886_0669	Alpha-D-GlcNAc_alpha-1_2-L-rhamnosyltransferase_(EC_2.4.1.-)
Streptococcus_mutans	VBIStrMut211886_0670	Alpha-L-Rha_alpha-1_3-L-rhamnosyltransferase_(EC_2.4.1.-)
Streptococcus_mutans	VBIStrMut211886_0671	rhamnose-containing_polysacharide_translocation_permease
Streptococcus_mutans	VBIStrMut211886_0705	ABC_transporter_ATP-binding_protein
Streptococcus_mutans	VBIStrMut211886_0767	Hemolysin_III
Streptococcus_mutans	VBIStrMut211886_0782	putative_ATP-dependent_Clp_proteinase_(ATP-binding_subunit)
Streptococcus_mutans	VBIStrMut211886_0807	FIG01118909_hypothetical_protein
Streptococcus_mutans	VBIStrMut211886_0850	ABC_transporter_ATP-binding_protein
Streptococcus_mutans	VBIStrMut211886_0873	putative_ABC_transporter_ATP-binding_protein
Streptococcus_mutans	VBIStrMut211886_0882	Phosphoglucomutase_(EC_5.4.2.2)
Streptococcus_mutans	VBIStrMut211886_0972	ABC-type_polar_amino_acid_transport_system_ATPase_component
Streptococcus_mutans	VBIStrMut211886_1027	Enolase_(EC_4.2.1.11)
Streptococcus_mutans	VBIStrMut211886_1071	Candidate_zinc-binding_lipoprotein_ZinT
Streptococcus_mutans	VBIStrMut211886_1088	2_3-butanediol_dehydrogenase_S-alcohol_forming_(R)-acetoin-specific_(EC_1.1.1.4)_Acetoin_(diacetyl)_reductase_(EC_1.1.1.5)
Streptococcus_mutans	VBIStrMut211886_1091	Cell_division_transporter_ATP-binding_protein_FtsE_(TC_3.A.5.1.1)
Streptococcus_mutans	VBIStrMut211886_1111	FIG01119388_hypothetical_protein
Streptococcus_mutans	VBIStrMut211886_1136	Phosphoglucosamine_mutase_(EC_5.4.2.10)
Streptococcus_mutans	VBIStrMut211886_1162	dTDP-glucose_4_6-dehydratase_(EC_4.2.1.46)
Streptococcus_mutans	VBIStrMut211886_1215	Glutamate_transport_ATP-binding_protein
Streptococcus_mutans	VBIStrMut211886_1224	ATP_synthase_beta_chain_(EC_3.6.3.14)
Streptococcus_mutans	VBIStrMut211886_1226	ATP_synthase_alpha_chain_(EC_3.6.3.14)
Streptococcus_mutans	VBIStrMut211886_1258	Maltose_operon_transcriptional_repressor_MalR_LacI_family
Streptococcus_mutans	VBIStrMut211886_1276	Catabolite_control_protein_A
Streptococcus_mutans	VBIStrMut211886_1372	D-alanyl_transfer_protein_DltB
Streptococcus_mutans	VBIStrMut211886_1375	Hemolysins_and_related_proteins_containing_CBS_domains
Streptococcus_mutans	VBIStrMut211886_1416	(3R)-hydroxymyristoyl-acyl_carrier_protein_dehydratase_(EC_4.2.1.-)
Streptococcus_mutans	VBIStrMut211886_1418	3-oxoacyl-acyl-carrier-proteinsynthase_KASII_(EC_2.3.1.41)
Streptococcus_mutans	VBIStrMut211886_1419	3-oxoacyl-acyl-carrier_proteinreductase_(EC_1.1.1.100)
Streptococcus_mutans	VBIStrMut211886_1420	Malonyl_CoA-acyl_carrier_protein_transacylase_(EC_2.3.1.39)
Streptococcus_mutans	VBIStrMut211886_1420	Malonyl_CoA-acyl_carrier_protein_transacylase_(EC_2.3.1.39)
Streptococcus_mutans	VBIStrMut211886_1420	Malonyl_CoA-acyl_carrier_protein_transacylase_(EC_2.3.1.39)
Streptococcus_mutans	VBIStrMut211886_1420	Malonyl_CoA-acyl_carrier_protein_transacylase_(EC_2.3.1.39)
Streptococcus_mutans	VBIStrMut211886_1437	Phosphatidate_cytidylyltransferase_(EC_2.7.7.41)
Streptococcus_mutans	VBIStrMut211886_1438	Undecaprenyl_pyrophosphate_synthetase_(EC_2.5.1.31)
Streptococcus_mutans	VBIStrMut211886_1461	Two-component_response_regulator
Streptococcus_mutans	VBIStrMut211886_1482	Protein_export_cytoplasm_protein_SecA_ATPase_RNA_helicase_(TC_3.A.5.1.1)
Streptococcus_mutans	VBIStrMut211886_1544	Response_regulator_of_the_competence_regulon_ComE
Streptococcus_mutans	VBIStrMut211886_1615	Zinc_ABC_transporter_ATP-binding_protein_ZnuC
Streptococcus_mutans	VBIStrMut211886_1647	ATP-dependent_Clp_protease_ATP-binding_subunit_ClpA
Streptococcus_mutans	VBIStrMut211886_1647	ATP-dependent_Clp_protease_ATP-binding_subunit_ClpA
Streptococcus_mutans	VBIStrMut211886_1717	Osmotically_activated_L-carnitine_choline_ABC_transporter_ATP-binding_protein_OpuCA
Streptococcus_mutans	VBIStrMut211886_1745	ATPase_component_of_general_energizing_module_of_ECF_transporters
Streptococcus_mutans	VBIStrMut211886_1758	Serine_protease_DegP_HtrA_do-like_(EC_3.4.21.-)
Streptococcus_mutans	VBIStrMut212285_0071	Cell_division_trigger_factor_(EC_5.2.1.8)
Streptococcus_mutans	VBIStrMut212285_0100	Acetoin_dehydrogenase_E1_component_beta-subunit_(EC_1.2.4.-)
Streptococcus_mutans	VBIStrMut212285_0119	Alcohol_dehydrogenase_(EC_1.1.1.1)_Acetaldehyde_dehydrogenase_(EC_1.2.1.10)
Streptococcus_mutans	VBIStrMut212285_0146	Manganese_ABC_transporter_ATP-binding_protein_SitB
Streptococcus_mutans	VBIStrMut212285_0147	Manganese_ABC_transporter_inner_membrane_permease_protein_SitD
Streptococcus_mutans	VBIStrMut212285_0148	Manganese_ABC_transporter_periplasmic-binding_protein_SitA
Streptococcus_mutans	VBIStrMut212285_0173	Undecaprenyl-phosphate_N-acetylglucosaminyl_1-phosphate_transferase_(EC_2.7.8.-)
Streptococcus_mutans	VBIStrMut212285_0236	UTP--glucose-1-phosphate_uridylyltransferase_(EC_2.7.7.9)
Streptococcus_mutans	VBIStrMut212285_0272	NAD-dependent_glyceraldehyde-3-phosphate_dehydrogenase_(EC_1.2.1.12)_Plasmin(ogen)_receptor
Streptococcus_mutans	VBIStrMut212285_0319	Cell_envelope-associated_transcriptional_attenuator_LytR-CpsA-Psr_subfamily_F2_(as_in_PMID19099556)
Streptococcus_mutans	VBIStrMut212285_0362	ABC-type_multidrug_transport_system_ATPase_component
Streptococcus_mutans	VBIStrMut212285_0374	S-ribosylhomocysteine_lyase_(EC_4.4.1.21)_Autoinducer-2_production_protein_LuxS
Streptococcus_mutans	VBIStrMut212285_0381	Protein_serine_threonine_phosphatase_PrpC_regulation_of_stationary_phase
Streptococcus_mutans	VBIStrMut212285_0382	Serine_threonine_protein_kinase_PrkC_regulator_of_stationary_phase
Streptococcus_mutans	VBIStrMut212285_0385	Two_component_transcriptional_regulator_VraR
Streptococcus_mutans	VBIStrMut212285_0428	Anthranilate_phosphoribosyltransferase_(EC_2.4.2.18)
Streptococcus_mutans	VBIStrMut212285_0454	ATP-dependent_Clp_protease_ATP-binding_subunit_ClpE
Streptococcus_mutans	VBIStrMut212285_0458	Glutamate_transport_ATP-binding_protein
Streptococcus_mutans	VBIStrMut212285_0494	surface_antigen-related_protein
Streptococcus_mutans	VBIStrMut212285_0495	FIG01115476_hypothetical_protein
Streptococcus_mutans	VBIStrMut212285_0511	Manganese_superoxide_dismutase_(EC_1.15.1.1)
Streptococcus_mutans	VBIStrMut212285_0589	Translation_elongation_factor_Tu
Streptococcus_mutans	VBIStrMut212285_0622	Prolipoprotein_diacylglyceryl_transferase_(EC_2.4.99.-)
Streptococcus_mutans	VBIStrMut212285_0629	Alkyl_hydroperoxide_reductase_protein_C_(EC_1.6.4.-)
Streptococcus_mutans	VBIStrMut212285_0681	RNA_polymerase_sigma_factor_RpoD
Streptococcus_mutans	VBIStrMut212285_0789	Hemolysin_III
Streptococcus_mutans	VBIStrMut212285_0804	putative_ATP-dependent_Clp_proteinase_(ATP-binding_subunit)
Streptococcus_mutans	VBIStrMut212285_0818	Putrescine_transport_ATP-binding_protein_PotA_(TC_3.A.1.11.1)
Streptococcus_mutans	VBIStrMut212285_0830	FIG01118909_hypothetical_protein
Streptococcus_mutans	VBIStrMut212285_0906	Phosphoglucomutase_(EC_5.4.2.2)
Streptococcus_mutans	VBIStrMut212285_0938	Sortase_A_LPXTG_specific
Streptococcus_mutans	VBIStrMut212285_1046	Enolase_(EC_4.2.1.11)
Streptococcus_mutans	VBIStrMut212285_1055	Imidazole_glycerol_phosphate_synthase_cyclase_subunit_(EC_4.1.3.-)
Streptococcus_mutans	VBIStrMut212285_1108	Cell_division_transporter_ATP-binding_protein_FtsE_(TC_3.A.5.1.1)
Streptococcus_mutans	VBIStrMut212285_1179	Acetoin_dehydrogenase_E1_component_beta-subunit_(EC_1.2.4.-)
Streptococcus_mutans	VBIStrMut212285_1183	Phosphoglucosamine_mutase_(EC_5.4.2.10)
Streptococcus_mutans	VBIStrMut212285_1210	dTDP-glucose_4_6-dehydratase_(EC_4.2.1.46)
Streptococcus_mutans	VBIStrMut212285_1212	dTDP-4-dehydrorhamnose_3_5-epimerase_(EC_5.1.3.13)
Streptococcus_mutans	VBIStrMut212285_1213	Glucose-1-phosphate_thymidylyltransferase_(EC_2.7.7.24)
Streptococcus_mutans	VBIStrMut212285_1265	Glutamate_transport_ATP-binding_protein
Streptococcus_mutans	VBIStrMut212285_1274	ATP_synthase_beta_chain_(EC_3.6.3.14)
Streptococcus_mutans	VBIStrMut212285_1276	ATP_synthase_alpha_chain_(EC_3.6.3.14)
Streptococcus_mutans	VBIStrMut212285_1327	Catabolite_control_protein_A
Streptococcus_mutans	VBIStrMut212285_1420	D-alanyl_transfer_protein_DltB
Streptococcus_mutans	VBIStrMut212285_1423	Hemolysins_and_related_proteins_containing_CBS_domains
Streptococcus_mutans	VBIStrMut212285_1446	unknown_domain_Nucleoside_5-triphosphatase_RdgB_(dHAPTP_dITP_XTP-specific)_(EC_3.6.1.15)
Streptococcus_mutans	VBIStrMut212285_1464	(3R)-hydroxymyristoyl-acyl_carrier_protein_dehydratase_(EC_4.2.1.-)
Streptococcus_mutans	VBIStrMut212285_1468	Malonyl_CoA-acyl_carrier_protein_transacylase_(EC_2.3.1.39)
Streptococcus_mutans	VBIStrMut212285_1468	Malonyl_CoA-acyl_carrier_protein_transacylase_(EC_2.3.1.39)
Streptococcus_mutans	VBIStrMut212285_1468	Malonyl_CoA-acyl_carrier_protein_transacylase_(EC_2.3.1.39)
Streptococcus_mutans	VBIStrMut212285_1468	Malonyl_CoA-acyl_carrier_protein_transacylase_(EC_2.3.1.39)
Streptococcus_mutans	VBIStrMut212285_1488	Phosphatidate_cytidylyltransferase_(EC_2.7.7.41)
Streptococcus_mutans	VBIStrMut212285_1489	Undecaprenyl_pyrophosphate_synthetase_(EC_2.5.1.31)
Streptococcus_mutans	VBIStrMut212285_1536	Protein_export_cytoplasm_protein_SecA_ATPase_RNA_helicase_(TC_3.A.5.1.1)
Streptococcus_mutans	VBIStrMut212285_1597	ABC_transporter_ATP-binding_protein_YvcR
Streptococcus_mutans	VBIStrMut212285_1629	fructose_response_regulator_of_fruA_and_EII_fructose_mannose
Streptococcus_mutans	VBIStrMut212285_1689	ATP-dependent_Clp_protease_ATP-binding_subunit_ClpA
Streptococcus_mutans	VBIStrMut212285_1689	ATP-dependent_Clp_protease_ATP-binding_subunit_ClpA
Streptococcus_mutans	VBIStrMut212285_1702	GTP_pyrophosphokinase_(EC_2.7.6.5)_(p)ppGpp_synthetase_I
Streptococcus_mutans	VBIStrMut215682_0094	Acetoin_dehydrogenase_E1_component_beta-subunit_(EC_1.2.4.-)
Streptococcus_mutans	VBIStrMut215682_0105	Alcohol_dehydrogenase_(EC_1.1.1.1)_Acetaldehyde_dehydrogenase_(EC_1.2.1.10)
Streptococcus_mutans	VBIStrMut215682_0159	Undecaprenyl-phosphate_N-acetylglucosaminyl_1-phosphate_transferase_(EC_2.7.8.-)
Streptococcus_mutans	VBIStrMut215682_0171	Oligopeptide_transport_ATP-binding_protein_OppF_(TC_3.A.1.5.1)
Streptococcus_mutans	VBIStrMut215682_0221	UTP--glucose-1-phosphate_uridylyltransferase_(EC_2.7.7.9)
Streptococcus_mutans	VBIStrMut215682_0257	NAD-dependent_glyceraldehyde-3-phosphate_dehydrogenase_(EC_1.2.1.12)_Plasmin(ogen)_receptor
Streptococcus_mutans	VBIStrMut215682_0261	Glutamine_synthetase_type_I_(EC_6.3.1.2)
Streptococcus_mutans	VBIStrMut215682_0293	C3-degrading_proteinase
Streptococcus_mutans	VBIStrMut215682_0367	Protein_serine_threonine_phosphatase_PrpC_regulation_of_stationary_phase
Streptococcus_mutans	VBIStrMut215682_0368	Serine_threonine_protein_kinase_PrkC_regulator_of_stationary_phase
Streptococcus_mutans	VBIStrMut215682_0440	ATP-dependent_Clp_protease_ATP-binding_subunit_ClpE
Streptococcus_mutans	VBIStrMut215682_0444	Glutamate_transport_ATP-binding_protein
Streptococcus_mutans	VBIStrMut215682_0481	surface_antigen-related_protein
Streptococcus_mutans	VBIStrMut215682_0483	FIG01115476_hypothetical_protein
Streptococcus_mutans	VBIStrMut215682_0499	Manganese_superoxide_dismutase_(EC_1.15.1.1)
Streptococcus_mutans	VBIStrMut215682_0522	Two-component_response_regulator
Streptococcus_mutans	VBIStrMut215682_0567	Translation_elongation_factor_Tu
Streptococcus_mutans	VBIStrMut215682_0598	Prolipoprotein_diacylglyceryl_transferase_(EC_2.4.99.-)
Streptococcus_mutans	VBIStrMut215682_0604	Alkyl_hydroperoxide_reductase_protein_C_(EC_1.6.4.-)
Streptococcus_mutans	VBIStrMut215682_0639	Glutamate_transport_ATP-binding_protein
Streptococcus_mutans	VBIStrMut215682_0654	RNA_polymerase_sigma_factor_RpoD
Streptococcus_mutans	VBIStrMut215682_0656	dTDP-4-dehydrorhamnose_reductase_(EC_1.1.1.133)
Streptococcus_mutans	VBIStrMut215682_0665	Bactoprenol_glucosyl_transferase_(EC_2.4.1.-)
Streptococcus_mutans	VBIStrMut215682_0693	ABC_transporter_ATP-binding_protein
Streptococcus_mutans	VBIStrMut215682_0755	Hemolysin_III
Streptococcus_mutans	VBIStrMut215682_0770	putative_ATP-dependent_Clp_proteinase_(ATP-binding_subunit)
Streptococcus_mutans	VBIStrMut215682_0797	FIG01118909_hypothetical_protein
Streptococcus_mutans	VBIStrMut215682_0814	Glucosyltransferase_GtfG
Streptococcus_mutans	VBIStrMut215682_0843	ABC_transporter_ATP-binding_protein
Streptococcus_mutans	VBIStrMut215682_0874	Phosphoglucomutase_(EC_5.4.2.2)
Streptococcus_mutans	VBIStrMut215682_1019	Enolase_(EC_4.2.1.11)
Streptococcus_mutans	VBIStrMut215682_1097	3-isopropylmalate_dehydratase_small_subunit_(EC_4.2.1.33)
Streptococcus_mutans	VBIStrMut215682_1132	Acetoin_dehydrogenase_E1_component_beta-subunit_(EC_1.2.4.-)
Streptococcus_mutans	VBIStrMut215682_1136	Phosphoglucosamine_mutase_(EC_5.4.2.10)
Streptococcus_mutans	VBIStrMut215682_1162	dTDP-glucose_4_6-dehydratase_(EC_4.2.1.46)
Streptococcus_mutans	VBIStrMut215682_1164	Glucose-1-phosphate_thymidylyltransferase_(EC_2.7.7.24)
Streptococcus_mutans	VBIStrMut215682_1223	ATP_synthase_beta_chain_(EC_3.6.3.14)
Streptococcus_mutans	VBIStrMut215682_1225	ATP_synthase_alpha_chain_(EC_3.6.3.14)
Streptococcus_mutans	VBIStrMut215682_1256	Maltose_operon_transcriptional_repressor_MalR_LacI_family
Streptococcus_mutans	VBIStrMut215682_1369	Hemolysins_and_related_proteins_containing_CBS_domains
Streptococcus_mutans	VBIStrMut215682_1390	unknown_domain_Nucleoside_5-triphosphatase_RdgB_(dHAPTP_dITP_XTP-specific)_(EC_3.6.1.15)
Streptococcus_mutans	VBIStrMut215682_1408	(3R)-hydroxymyristoyl-acyl_carrier_protein_dehydratase_(EC_4.2.1.-)
Streptococcus_mutans	VBIStrMut215682_1410	3-oxoacyl-acyl-carrier-proteinsynthase_KASII_(EC_2.3.1.41)
Streptococcus_mutans	VBIStrMut215682_1411	3-oxoacyl-acyl-carrier_proteinreductase_(EC_1.1.1.100)
Streptococcus_mutans	VBIStrMut215682_1412	Malonyl_CoA-acyl_carrier_protein_transacylase_(EC_2.3.1.39)
Streptococcus_mutans	VBIStrMut215682_1412	Malonyl_CoA-acyl_carrier_protein_transacylase_(EC_2.3.1.39)
Streptococcus_mutans	VBIStrMut215682_1412	Malonyl_CoA-acyl_carrier_protein_transacylase_(EC_2.3.1.39)
Streptococcus_mutans	VBIStrMut215682_1412	Malonyl_CoA-acyl_carrier_protein_transacylase_(EC_2.3.1.39)
Streptococcus_mutans	VBIStrMut215682_1430	Undecaprenyl_pyrophosphate_synthetase_(EC_2.5.1.31)
Streptococcus_mutans	VBIStrMut215682_1468	Protein_export_cytoplasm_protein_SecA_ATPase_RNA_helicase_(TC_3.A.5.1.1)
Streptococcus_mutans	VBIStrMut215682_1511	Competence-stimulating_peptide_ABC_transporter_ATP-binding_protein_ComA
Streptococcus_mutans	VBIStrMut215682_1535	ABC_transporter_ATP-binding_protein_YvcR
Streptococcus_mutans	VBIStrMut215682_1629	ATP-dependent_Clp_protease_ATP-binding_subunit_ClpA
Streptococcus_mutans	VBIStrMut215682_1629	ATP-dependent_Clp_protease_ATP-binding_subunit_ClpA
Streptococcus_mutans	VBIStrMut249475_0109	Acetoin_dehydrogenase_E1_component_beta-subunit_(EC_1.2.4.-)
Streptococcus_mutans	VBIStrMut249475_0112	Lipoate-protein_ligase_A
Streptococcus_mutans	VBIStrMut249475_0128	Alcohol_dehydrogenase_(EC_1.1.1.1)_Acetaldehyde_dehydrogenase_(EC_1.2.1.10)
Streptococcus_mutans	VBIStrMut249475_0162	Manganese_ABC_transporter_inner_membrane_permease_protein_SitD
Streptococcus_mutans	VBIStrMut249475_0163	Manganese_ABC_transporter_periplasmic-binding_protein_SitA
Streptococcus_mutans	VBIStrMut249475_0191	Undecaprenyl-phosphate_N-acetylglucosaminyl_1-phosphate_transferase_(EC_2.7.8.-)
Streptococcus_mutans	VBIStrMut249475_0199	Oligopeptide_ABC_transporter_periplasmic_oligopeptide-binding_protein_OppA_(TC_3.A.1.5.1)
Streptococcus_mutans	VBIStrMut249475_0203	Oligopeptide_transport_ATP-binding_protein_OppF_(TC_3.A.1.5.1)
Streptococcus_mutans	VBIStrMut249475_0259	UTP--glucose-1-phosphate_uridylyltransferase_(EC_2.7.7.9)
Streptococcus_mutans	VBIStrMut249475_0295	NAD-dependent_glyceraldehyde-3-phosphate_dehydrogenase_(EC_1.2.1.12)_Plasmin(ogen)_receptor
Streptococcus_mutans	VBIStrMut249475_0299	Glutamine_synthetase_type_I_(EC_6.3.1.2)
Streptococcus_mutans	VBIStrMut249475_0361	ABC_transporter_ATP-binding_protein_EcsA
Streptococcus_mutans	VBIStrMut249475_0413	S-ribosylhomocysteine_lyase_(EC_4.4.1.21)_Autoinducer-2_production_protein_LuxS
Streptococcus_mutans	VBIStrMut249475_0420	Protein_serine_threonine_phosphatase_PrpC_regulation_of_stationary_phase
Streptococcus_mutans	VBIStrMut249475_0421	Serine_threonine_protein_kinase_PrkC_regulator_of_stationary_phase
Streptococcus_mutans	VBIStrMut249475_0473	Anthranilate_phosphoribosyltransferase_(EC_2.4.2.18)
Streptococcus_mutans	VBIStrMut249475_0500	ATP-dependent_Clp_protease_ATP-binding_subunit_ClpE
Streptococcus_mutans	VBIStrMut249475_0544	surface_antigen-related_protein
Streptococcus_mutans	VBIStrMut249475_0545	FIG01115476_hypothetical_protein
Streptococcus_mutans	VBIStrMut249475_0562	Manganese_superoxide_dismutase_(EC_1.15.1.1)
Streptococcus_mutans	VBIStrMut249475_0641	Translation_elongation_factor_Tu
Streptococcus_mutans	VBIStrMut249475_0649	Calcium-transporting_ATPase_(EC_3.6.3.8)
Streptococcus_mutans	VBIStrMut249475_0677	Prolipoprotein_diacylglyceryl_transferase_(EC_2.4.99.-)
Streptococcus_mutans	VBIStrMut249475_0684	Alkyl_hydroperoxide_reductase_protein_C_(EC_1.6.4.-)
Streptococcus_mutans	VBIStrMut249475_0729	Glutamate_transport_ATP-binding_protein
Streptococcus_mutans	VBIStrMut249475_0745	RNA_polymerase_sigma_factor_RpoD
Streptococcus_mutans	VBIStrMut249475_0747	dTDP-4-dehydrorhamnose_reductase_(EC_1.1.1.133)
Streptococcus_mutans	VBIStrMut249475_0756	Bactoprenol_glucosyl_transferase_(EC_2.4.1.-)
Streptococcus_mutans	VBIStrMut249475_0837	Lipid_A_export_ATP-binding_permease_protein_MsbA
Streptococcus_mutans	VBIStrMut249475_0854	Hemolysin_III
Streptococcus_mutans	VBIStrMut249475_0869	putative_ATP-dependent_Clp_proteinase_(ATP-binding_subunit)
Streptococcus_mutans	VBIStrMut249475_0895	FIG01118909_hypothetical_protein
Streptococcus_mutans	VBIStrMut249475_0913	Glucosyltransferase_GtfG
Streptococcus_mutans	VBIStrMut249475_0938	ABC_transporter_ATP-binding_protein
Streptococcus_mutans	VBIStrMut249475_0971	Phosphoglucomutase_(EC_5.4.2.2)
Streptococcus_mutans	VBIStrMut249475_1006	Sortase_A_LPXTG_specific
Streptococcus_mutans	VBIStrMut249475_1068	ABC-type_polar_amino_acid_transport_system_ATPase_component
Streptococcus_mutans	VBIStrMut249475_1129	Enolase_(EC_4.2.1.11)
Streptococcus_mutans	VBIStrMut249475_1202	2_3-butanediol_dehydrogenase_S-alcohol_forming_(R)-acetoin-specific_(EC_1.1.1.4)_Acetoin_(diacetyl)_reductase_(EC_1.1.1.5)
Streptococcus_mutans	VBIStrMut249475_1205	Cell_division_transporter_ATP-binding_protein_FtsE_(TC_3.A.5.1.1)
Streptococcus_mutans	VBIStrMut249475_1217	putative_bacitracin_synthetase
Streptococcus_mutans	VBIStrMut249475_1217	putative_bacitracin_synthetase
Streptococcus_mutans	VBIStrMut249475_1217	putative_bacitracin_synthetase
Streptococcus_mutans	VBIStrMut249475_1217	putative_bacitracin_synthetase
Streptococcus_mutans	VBIStrMut249475_1217	putative_bacitracin_synthetase
Streptococcus_mutans	VBIStrMut249475_1226	ABC_transporter_ATP-binding_protein
Streptococcus_mutans	VBIStrMut249475_1240	ABC_transporter_ATP-binding_protein
Streptococcus_mutans	VBIStrMut249475_1251	3-isopropylmalate_dehydratase_small_subunit_(EC_4.2.1.33)
Streptococcus_mutans	VBIStrMut249475_1265	FIG01119388_hypothetical_protein
Streptococcus_mutans	VBIStrMut249475_1294	Acetoin_dehydrogenase_E1_component_beta-subunit_(EC_1.2.4.-)
Streptococcus_mutans	VBIStrMut249475_1298	Phosphoglucosamine_mutase_(EC_5.4.2.10)
Streptococcus_mutans	VBIStrMut249475_1325	dTDP-glucose_4_6-dehydratase_(EC_4.2.1.46)
Streptococcus_mutans	VBIStrMut249475_1328	Glucose-1-phosphate_thymidylyltransferase_(EC_2.7.7.24)
Streptococcus_mutans	VBIStrMut249475_1391	Two-component_response_regulator_SA14-24
Streptococcus_mutans	VBIStrMut249475_1401	ATP_synthase_beta_chain_(EC_3.6.3.14)
Streptococcus_mutans	VBIStrMut249475_1403	ATP_synthase_alpha_chain_(EC_3.6.3.14)
Streptococcus_mutans	VBIStrMut249475_1431	cation-transporting_ATPase_E1-E2_family
Streptococcus_mutans	VBIStrMut249475_1434	Maltose_operon_transcriptional_repressor_MalR_LacI_family
Streptococcus_mutans	VBIStrMut249475_1456	Catabolite_control_protein_A
Streptococcus_mutans	VBIStrMut249475_1551	D-alanine--poly(phosphoribitol)_ligase_subunit_1_(EC_6.1.1.13)
Streptococcus_mutans	VBIStrMut249475_1553	Hemolysins_and_related_proteins_containing_CBS_domains
Streptococcus_mutans	VBIStrMut249475_1575	unknown_domain_Nucleoside_5-triphosphatase_RdgB_(dHAPTP_dITP_XTP-specific)_(EC_3.6.1.15)
Streptococcus_mutans	VBIStrMut249475_1595	(3R)-hydroxymyristoyl-acyl_carrier_protein_dehydratase_(EC_4.2.1.-)
Streptococcus_mutans	VBIStrMut249475_1598	3-oxoacyl-acyl-carrier_proteinreductase_(EC_1.1.1.100)
Streptococcus_mutans	VBIStrMut249475_1599	Malonyl_CoA-acyl_carrier_protein_transacylase_(EC_2.3.1.39)
Streptococcus_mutans	VBIStrMut249475_1599	Malonyl_CoA-acyl_carrier_protein_transacylase_(EC_2.3.1.39)
Streptococcus_mutans	VBIStrMut249475_1599	Malonyl_CoA-acyl_carrier_protein_transacylase_(EC_2.3.1.39)
Streptococcus_mutans	VBIStrMut249475_1599	Malonyl_CoA-acyl_carrier_protein_transacylase_(EC_2.3.1.39)
Streptococcus_mutans	VBIStrMut249475_1636	Phosphatidate_cytidylyltransferase_(EC_2.7.7.41)
Streptococcus_mutans	VBIStrMut249475_1674	Protein_export_cytoplasm_protein_SecA_ATPase_RNA_helicase_(TC_3.A.5.1.1)
Streptococcus_mutans	VBIStrMut249475_1675	Mannose-6-phosphate_isomerase_(EC_5.3.1.8)
Streptococcus_mutans	VBIStrMut249475_1732	Response_regulator_of_the_competence_regulon_ComE
Streptococcus_mutans	VBIStrMut249475_1743	ABC_transporter_ATP-binding_protein_YvcR
Streptococcus_mutans	VBIStrMut249475_1774	Heat_shock_protein_60_family_chaperone_GroEL
Streptococcus_mutans	VBIStrMut249475_1846	ATP-dependent_Clp_protease_ATP-binding_subunit_ClpA
Streptococcus_mutans	VBIStrMut249475_1846	ATP-dependent_Clp_protease_ATP-binding_subunit_ClpA
Streptococcus_mutans	VBIStrMut249475_1949	ATPase_component_of_general_energizing_module_of_ECF_transporters
Streptococcus_mutans	VBIStrMut61772_0048	FIG01116088_hypothetical_protein
Streptococcus_mutans	VBIStrMut61772_0079	Cell_division_trigger_factor_(EC_5.2.1.8)
Streptococcus_mutans	VBIStrMut61772_0108	Acetoin_dehydrogenase_E1_component_beta-subunit_(EC_1.2.4.-)
Streptococcus_mutans	VBIStrMut61772_0126	Alcohol_dehydrogenase_(EC_1.1.1.1)_Acetaldehyde_dehydrogenase_(EC_1.2.1.10)
Streptococcus_mutans	VBIStrMut61772_0158	Manganese_ABC_transporter_ATP-binding_protein_SitB
Streptococcus_mutans	VBIStrMut61772_0159	Manganese_ABC_transporter_inner_membrane_permease_protein_SitD
Streptococcus_mutans	VBIStrMut61772_0160	Manganese_ABC_transporter_periplasmic-binding_protein_SitA
Streptococcus_mutans	VBIStrMut61772_0213	Undecaprenyl-phosphate_N-acetylglucosaminyl_1-phosphate_transferase_(EC_2.7.8.-)
Streptococcus_mutans	VBIStrMut61772_0221	Oligopeptide_ABC_transporter_periplasmic_oligopeptide-binding_protein_OppA_(TC_3.A.1.5.1)
Streptococcus_mutans	VBIStrMut61772_0224	Oligopeptide_transport_ATP-binding_protein_OppD_(TC_3.A.1.5.1)
Streptococcus_mutans	VBIStrMut61772_0225	Oligopeptide_transport_ATP-binding_protein_OppF_(TC_3.A.1.5.1)
Streptococcus_mutans	VBIStrMut61772_0247	Competence-stimulating_peptide_ABC_transporter_ATP-binding_protein_ComA
Streptococcus_mutans	VBIStrMut61772_0278	UTP--glucose-1-phosphate_uridylyltransferase_(EC_2.7.7.9)
Streptococcus_mutans	VBIStrMut61772_0314	NAD-dependent_glyceraldehyde-3-phosphate_dehydrogenase_(EC_1.2.1.12)_Plasmin(ogen)_receptor
Streptococcus_mutans	VBIStrMut61772_0318	Glutamine_synthetase_type_I_(EC_6.3.1.2)
Streptococcus_mutans	VBIStrMut61772_0324	putative_ABC_transporter_ATP-binding_protein
Streptococcus_mutans	VBIStrMut61772_0360	Cell_envelope-associated_transcriptional_attenuator_LytR-CpsA-Psr_subfamily_F2_(as_in_PMID19099556)
Streptococcus_mutans	VBIStrMut61772_0404	ABC-type_multidrug_transport_system_ATPase_component
Streptococcus_mutans	VBIStrMut61772_0416	S-ribosylhomocysteine_lyase_(EC_4.4.1.21)_Autoinducer-2_production_protein_LuxS
Streptococcus_mutans	VBIStrMut61772_0423	Protein_serine_threonine_phosphatase_PrpC_regulation_of_stationary_phase
Streptococcus_mutans	VBIStrMut61772_0424	Serine_threonine_protein_kinase_PrkC_regulator_of_stationary_phase
Streptococcus_mutans	VBIStrMut61772_0497	ATP-dependent_Clp_protease_ATP-binding_subunit_ClpE
Streptococcus_mutans	VBIStrMut61772_0503	Glutamate_transport_ATP-binding_protein
Streptococcus_mutans	VBIStrMut61772_0505	Ferrous_iron_transport_protein_B
Streptococcus_mutans	VBIStrMut61772_0541	surface_antigen-related_protein
Streptococcus_mutans	VBIStrMut61772_0542	FIG01115476_hypothetical_protein
Streptococcus_mutans	VBIStrMut61772_0555	Manganese_superoxide_dismutase_(EC_1.15.1.1)
Streptococcus_mutans	VBIStrMut61772_0578	Alkanesulfonates_ABC_transporter_ATP-binding_protein_Sulfonate_ABC_transporter_ATP-binding_subunit_SsuB
Streptococcus_mutans	VBIStrMut61772_0580	Lantibiotic_transport_ATP-binding_protein_srtF
Streptococcus_mutans	VBIStrMut61772_0584	Two-component_response_regulator
Streptococcus_mutans	VBIStrMut61772_0591	Acetylornithine_aminotransferase_(EC_2.6.1.11)
Streptococcus_mutans	VBIStrMut61772_0633	Translation_elongation_factor_Tu
Streptococcus_mutans	VBIStrMut61772_0641	Calcium-transporting_ATPase_(EC_3.6.3.8)
Streptococcus_mutans	VBIStrMut61772_0668	Prolipoprotein_diacylglyceryl_transferase_(EC_2.4.99.-)
Streptococcus_mutans	VBIStrMut61772_0675	Alkyl_hydroperoxide_reductase_protein_C_(EC_1.6.4.-)
Streptococcus_mutans	VBIStrMut61772_0731	dTDP-4-dehydrorhamnose_reductase_(EC_1.1.1.133)
Streptococcus_mutans	VBIStrMut61772_0735	ABC-transporter_(ATP-binding_protein)_-possibly_involved_in_cell_wall_localization_and_side_chain_formation_of_rhamnose-glucose_polysaccharide
Streptococcus_mutans	VBIStrMut61772_0737	Alpha-L-Rha_alpha-1_2-L-rhamnosyltransferase_alpha-L-Rha_alpha-1_3-L-_rhamnosyltransferase_(EC_2.4.1.-)
Streptococcus_mutans	VBIStrMut61772_0750	Capsule_biosynthesis_protein_capA
Streptococcus_mutans	VBIStrMut61772_0769	ABC_transporter_ATP-binding_protein
Streptococcus_mutans	VBIStrMut61772_0795	UDP-glucose_4-epimerase_(EC_5.1.3.2)
Streptococcus_mutans	VBIStrMut61772_0822	Lipid_A_export_ATP-binding_permease_protein_MsbA
Streptococcus_mutans	VBIStrMut61772_0838	Hemolysin_III
Streptococcus_mutans	VBIStrMut61772_0853	putative_ATP-dependent_Clp_proteinase_(ATP-binding_subunit)
Streptococcus_mutans	VBIStrMut61772_0867	Putrescine_transport_ATP-binding_protein_PotA_(TC_3.A.1.11.1)
Streptococcus_mutans	VBIStrMut61772_0880	FIG01118909_hypothetical_protein
Streptococcus_mutans	VBIStrMut61772_0897	Glucosyltransferase_GtfG
Streptococcus_mutans	VBIStrMut61772_0898	Glucosyltransferase_GtfG
Streptococcus_mutans	VBIStrMut61772_0928	FIG01116049_hypothetical_protein
Streptococcus_mutans	VBIStrMut61772_0955	putative_ABC_transporter_ATP-binding_protein
Streptococcus_mutans	VBIStrMut61772_0964	Phosphoglucomutase_(EC_5.4.2.2)
Streptococcus_mutans	VBIStrMut61772_1016	Phosphate_transport_ATP-binding_protein_PstB_(TC_3.A.1.7.1)
Streptococcus_mutans	VBIStrMut61772_1042	Transport_ATP-binding_protein_CydC
Streptococcus_mutans	VBIStrMut61772_1117	Enolase_(EC_4.2.1.11)
Streptococcus_mutans	VBIStrMut61772_1167	Candidate_zinc-binding_lipoprotein_ZinT
Streptococcus_mutans	VBIStrMut61772_1186	Cell_division_transporter_ATP-binding_protein_FtsE_(TC_3.A.5.1.1)
Streptococcus_mutans	VBIStrMut61772_1206	ABC_transporter_ATP-binding_protein
Streptococcus_mutans	VBIStrMut61772_1219	ABC_transporter_ATP-binding_protein
Streptococcus_mutans	VBIStrMut61772_1266	Acetoin_dehydrogenase_E1_component_beta-subunit_(EC_1.2.4.-)
Streptococcus_mutans	VBIStrMut61772_1270	Phosphoglucosamine_mutase_(EC_5.4.2.10)
Streptococcus_mutans	VBIStrMut61772_1285	ABC_transporter_ATP-binding_protein
Streptococcus_mutans	VBIStrMut61772_1296	dTDP-glucose_4_6-dehydratase_(EC_4.2.1.46)
Streptococcus_mutans	VBIStrMut61772_1299	Glucose-1-phosphate_thymidylyltransferase_(EC_2.7.7.24)
Streptococcus_mutans	VBIStrMut61772_1349	Two-component_sensor_kinase_SA14-24
Streptococcus_mutans	VBIStrMut61772_1350	Two-component_response_regulator_SA14-24
Streptococcus_mutans	VBIStrMut61772_1351	Glutamate_transport_ATP-binding_protein
Streptococcus_mutans	VBIStrMut61772_1352	Glutamine_ABC_transporter_periplasmic_glutamine-binding_protein_(TC_3.A.1.3.2)
Streptococcus_mutans	VBIStrMut61772_1360	ATP_synthase_beta_chain_(EC_3.6.3.14)
Streptococcus_mutans	VBIStrMut61772_1362	ATP_synthase_alpha_chain_(EC_3.6.3.14)
Streptococcus_mutans	VBIStrMut61772_1394	Maltose_operon_transcriptional_repressor_MalR_LacI_family
Streptococcus_mutans	VBIStrMut61772_1416	Catabolite_control_protein_A
Streptococcus_mutans	VBIStrMut61772_1488	Branched-chain_amino_acid_transport_ATP-binding_protein_LivG_(TC_3.A.1.4.1)
Streptococcus_mutans	VBIStrMut61772_1510	D-alanyl_transfer_protein_DltB
Streptococcus_mutans	VBIStrMut61772_1513	Hemolysins_and_related_proteins_containing_CBS_domains
Streptococcus_mutans	VBIStrMut61772_1535	unknown_domain_Nucleoside_5-triphosphatase_RdgB_(dHAPTP_dITP_XTP-specific)_(EC_3.6.1.15)
Streptococcus_mutans	VBIStrMut61772_1538	Diaminopimelate_decarboxylase_(EC_4.1.1.20)
Streptococcus_mutans	VBIStrMut61772_1553	(3R)-hydroxymyristoyl-acyl_carrier_protein_dehydratase_(EC_4.2.1.-)
Streptococcus_mutans	VBIStrMut61772_1555	3-oxoacyl-acyl-carrier-proteinsynthase_KASII_(EC_2.3.1.41)
Streptococcus_mutans	VBIStrMut61772_1556	3-oxoacyl-acyl-carrier_proteinreductase_(EC_1.1.1.100)
Streptococcus_mutans	VBIStrMut61772_1557	Malonyl_CoA-acyl_carrier_protein_transacylase_(EC_2.3.1.39)
Streptococcus_mutans	VBIStrMut61772_1557	Malonyl_CoA-acyl_carrier_protein_transacylase_(EC_2.3.1.39)
Streptococcus_mutans	VBIStrMut61772_1557	Malonyl_CoA-acyl_carrier_protein_transacylase_(EC_2.3.1.39)
Streptococcus_mutans	VBIStrMut61772_1557	Malonyl_CoA-acyl_carrier_protein_transacylase_(EC_2.3.1.39)
Streptococcus_mutans	VBIStrMut61772_1593	Phosphatidate_cytidylyltransferase_(EC_2.7.7.41)
Streptococcus_mutans	VBIStrMut61772_1620	Two-component_response_regulator
Streptococcus_mutans	VBIStrMut61772_1641	Protein_export_cytoplasm_protein_SecA_ATPase_RNA_helicase_(TC_3.A.5.1.1)
Streptococcus_mutans	VBIStrMut61772_1702	Histidine_kinase_of_the_competence_regulon_ComD
Streptococcus_mutans	VBIStrMut61772_1710	Response_regulator_CsrR
Streptococcus_mutans	VBIStrMut61772_1737	Heat_shock_protein_60_family_chaperone_GroEL
Streptococcus_mutans	VBIStrMut61772_1775	Zinc_ABC_transporter_ATP-binding_protein_ZnuC
Streptococcus_mutans	VBIStrMut61772_1809	ATP-dependent_Clp_protease_ATP-binding_subunit_ClpA
Streptococcus_mutans	VBIStrMut61772_1809	ATP-dependent_Clp_protease_ATP-binding_subunit_ClpA
Streptococcus_mutans	VBIStrMut61772_1838	UDP-glucose_4-epimerase_(EC_5.1.3.2)
Streptococcus_mutans	VBIStrMut61772_1896	Exfoliative_toxin_A
Streptococcus_mutans	VBIStrMut61772_1911	ATPase_component_of_general_energizing_module_of_ECF_transporters
Streptococcus_mutans	VBIStrMut61772_1912	ATPase_component_of_general_energizing_module_of_ECF_transporters
Streptococcus_oralis	VBIStrOra177080_0160	Alcohol_dehydrogenase_(EC_1.1.1.1)_Acetaldehyde_dehydrogenase_(EC_1.2.1.10)
Streptococcus_oralis	VBIStrOra177080_0191	Catabolite_control_protein_A
Streptococcus_oralis	VBIStrOra177080_0227	Oligopeptide_ABC_transporter_periplasmic_oligopeptide-binding_protein_OppA_(TC_3.A.1.5.1)
Streptococcus_oralis	VBIStrOra177080_0230	Oligopeptide_transport_ATP-binding_protein_OppD_(TC_3.A.1.5.1)
Streptococcus_oralis	VBIStrOra177080_0231	Oligopeptide_transport_ATP-binding_protein_OppF_(TC_3.A.1.5.1)
Streptococcus_oralis	VBIStrOra177080_0262	ESAT-6_Esx_family_secreted_protein_EsxA_YukE
Streptococcus_oralis	VBIStrOra177080_0299	unknown_domain_Nucleoside_5-triphosphatase_RdgB_(dHAPTP_dITP_XTP-specific)_(EC_3.6.1.15)
Streptococcus_oralis	VBIStrOra177080_0317	Glutamine_synthetase_type_I_(EC_6.3.1.2)
Streptococcus_oralis	VBIStrOra177080_0371	L-proline_glycine_betaine_ABC_transport_system_permease_protein_ProV_(TC_3.A.1.12.1)
Streptococcus_oralis	VBIStrOra177080_0398	Undecaprenyl-phosphate_galactosephosphotransferase_(EC_2.7.8.6)
Streptococcus_oralis	VBIStrOra177080_0520	Vitamin_B12_ABC_transporter_permease_component_BtuC
Streptococcus_oralis	VBIStrOra177080_0544	Phosphoglucosamine_mutase_(EC_5.4.2.10)
Streptococcus_oralis	VBIStrOra177080_0554	Glycosyltransferase
Streptococcus_oralis	VBIStrOra177080_0624	Alcohol_dehydrogenase_(EC_1.1.1.1)
Streptococcus_oralis	VBIStrOra177080_0624	Alcohol_dehydrogenase_(EC_1.1.1.1)
Streptococcus_oralis	VBIStrOra177080_0624	Alcohol_dehydrogenase_(EC_1.1.1.1)
Streptococcus_oralis	VBIStrOra177080_0638	Prolipoprotein_diacylglyceryl_transferase_(EC_2.4.99.-)
Streptococcus_oralis	VBIStrOra177080_0653	Phosphate_transport_ATP-binding_protein_PstB_(TC_3.A.1.7.1)
Streptococcus_oralis	VBIStrOra177080_0788	3-isopropylmalate_dehydratase_small_subunit_(EC_4.2.1.33)
Streptococcus_oralis	VBIStrOra177080_0863	Phosphoglucomutase_(EC_5.4.2.2)
Streptococcus_oralis	VBIStrOra177080_0878	Enolase_(EC_4.2.1.11)
Streptococcus_oralis	VBIStrOra177080_0975	Laminin-binding_surface_protein
Streptococcus_oralis	VBIStrOra177080_1023	ATP_synthase_alpha_chain_(EC_3.6.3.14)
Streptococcus_oralis	VBIStrOra177080_1094	Two_component_system_response_regulator_CiaR
Streptococcus_oralis	VBIStrOra177080_1266	ABC_transporter_ATP-binding_protein_Branched-chain_amino_acid_transport_ATP-binding_protein_LivF_(TC_3.A.1.4.1)
Streptococcus_oralis	VBIStrOra177080_1267	Branched-chain_amino_acid_transport_ATP-binding_protein_LivG_(TC_3.A.1.4.1)
Streptococcus_oralis	VBIStrOra177080_1322	ABC_transporter_ATP-binding_protein_Vex2
Streptococcus_oralis	VBIStrOra177080_1367	Glutamate_transport_ATP-binding_protein
Streptococcus_oralis	VBIStrOra177080_1368	Glutamine_ABC_transporter_periplasmic_glutamine-binding_protein_(TC_3.A.1.3.2)
Streptococcus_oralis	VBIStrOra177080_1390	Manganese_ABC_transporter_periplasmic-binding_protein_SitA
Streptococcus_oralis	VBIStrOra177080_1395	GTP_pyrophosphokinase_(EC_2.7.6.5)_(p)ppGpp_synthetase_I
Streptococcus_oralis	VBIStrOra177080_1485	(3R)-hydroxymyristoyl-acyl_carrier_protein_dehydratase_(EC_4.2.1.-)
Streptococcus_oralis	VBIStrOra177080_1487	3-oxoacyl-acyl-carrier-proteinsynthase_KASII_(EC_2.3.1.41)
Streptococcus_oralis	VBIStrOra177080_1488	3-oxoacyl-acyl-carrier_proteinreductase_(EC_1.1.1.100)
Streptococcus_oralis	VBIStrOra177080_1489	Malonyl_CoA-acyl_carrier_protein_transacylase_(EC_2.3.1.39)
Streptococcus_oralis	VBIStrOra177080_1541	Tyrosine-protein_phosphatase_CpsB_(EC_3.1.3.48)
Streptococcus_oralis	VBIStrOra177080_1544	Oligopeptide_ABC_transporter_periplasmic_oligopeptide-binding_protein_OppA_(TC_3.A.1.5.1)
Streptococcus_oralis	VBIStrOra177080_1547	S-ribosylhomocysteine_lyase_(EC_4.4.1.21)_Autoinducer-2_production_protein_LuxS
Streptococcus_oralis	VBIStrOra177080_1578	Multidrug_resistance_ABC_transporter_ATP-binding_and_permease_protein
Streptococcus_oralis	VBIStrOra177080_1587	Cell_envelope-associated_transcriptional_attenuator_LytR-CpsA-Psr_subfamily_F2_(as_in_PMID19099556)
Streptococcus_oralis	VBIStrOra177080_1610	Phosphatidate_cytidylyltransferase_(EC_2.7.7.41)
Streptococcus_oralis	VBIStrOra177080_1619	Zinc_ABC_transporter_ATP-binding_protein_ZnuC
Streptococcus_oralis	VBIStrOra177080_1734	putative_UDP-galactose--lipooligosaccharide_galactosyltransferase
Streptococcus_oralis	VBIStrOra177080_1779	D-alanyl_transfer_protein_DltB
Streptococcus_oralis	VBIStrOra188715_0059	ABC_transporter_ATP-binding_protein_Vex2
Streptococcus_oralis	VBIStrOra188715_0101	Glutamate_transport_ATP-binding_protein
Streptococcus_oralis	VBIStrOra188715_0102	Glutamine_ABC_transporter_periplasmic_glutamine-binding_protein_(TC_3.A.1.3.2)
Streptococcus_oralis	VBIStrOra188715_0141	Two_component_system_histidine_kinase_(EC_2.7.3.-)
Streptococcus_oralis	VBIStrOra188715_0142	DNA-binding_response_regulator
Streptococcus_oralis	VBIStrOra188715_0191	Oligopeptide_ABC_transporter_periplasmic_oligopeptide-binding_protein_OppA_(TC_3.A.1.5.1)
Streptococcus_oralis	VBIStrOra188715_0201	putative_ATP-dependent_Clp_proteinase_(ATP-binding_subunit)
Streptococcus_oralis	VBIStrOra188715_0387	Manganese_ABC_transporter_ATP-binding_protein_SitB
Streptococcus_oralis	VBIStrOra188715_0389	Manganese_ABC_transporter_periplasmic-binding_protein_SitA
Streptococcus_oralis	VBIStrOra188715_0411	Branched-chain_amino_acid_transport_ATP-binding_protein_LivG_(TC_3.A.1.4.1)
Streptococcus_oralis	VBIStrOra188715_0476	Protein_serine_threonine_phosphatase_PrpC_regulation_of_stationary_phase
Streptococcus_oralis	VBIStrOra188715_0519	Putative_coproporphyrinogen_III_oxidase_of_BS_HemN-type_oxygen-independent_(EC_1.3.99.22)_in_heat_shock_gene_cluster
Streptococcus_oralis	VBIStrOra188715_0537	Alcohol_dehydrogenase_(EC_1.1.1.1)
Streptococcus_oralis	VBIStrOra188715_0537	Alcohol_dehydrogenase_(EC_1.1.1.1)
Streptococcus_oralis	VBIStrOra188715_0537	Alcohol_dehydrogenase_(EC_1.1.1.1)
Streptococcus_oralis	VBIStrOra188715_0571	Oligopeptide_transport_ATP-binding_protein_OppD_(TC_3.A.1.5.1)
Streptococcus_oralis	VBIStrOra188715_0574	Oligopeptide_ABC_transporter_periplasmic_oligopeptide-binding_protein_OppA_(TC_3.A.1.5.1)
Streptococcus_oralis	VBIStrOra188715_0575	Hemolysins_and_related_proteins_containing_CBS_domains
Streptococcus_oralis	VBIStrOra188715_0675	UDP-glucose_4-epimerase_(EC_5.1.3.2)
Streptococcus_oralis	VBIStrOra188715_0686	Vitamin_B12_ABC_transporter_ATPase_component_BtuD
Streptococcus_oralis	VBIStrOra188715_0687	Vitamin_B12_ABC_transporter_permease_component_BtuC
Streptococcus_oralis	VBIStrOra188715_0753	Lipid_A_export_ATP-binding_permease_protein_MsbA
Streptococcus_oralis	VBIStrOra188715_0848	Heat_shock_protein_60_family_chaperone_GroEL
Streptococcus_oralis	VBIStrOra188715_0894	Mg(2+)_transport_ATPase_P-type_(EC_3.6.3.2)
Streptococcus_oralis	VBIStrOra188715_0959	UDP-N-acetylglucosamine_4_6-dehydratase_(EC_4.2.1.-)
Streptococcus_oralis	VBIStrOra188715_0992	D-alanyl_transfer_protein_DltB
Streptococcus_oralis	VBIStrOra188715_0993	D-alanine--poly(phosphoribitol)_ligase_subunit_1_(EC_6.1.1.13)
Streptococcus_oralis	VBIStrOra188715_1041	ATPase_component_of_general_energizing_module_of_ECF_transporters
Streptococcus_oralis	VBIStrOra188715_1135	Translation_elongation_factor_Tu
Streptococcus_oralis	VBIStrOra188715_1197	Two_component_system_response_regulator_CiaR
Streptococcus_oralis	VBIStrOra188715_1268	ATP_synthase_alpha_chain_(EC_3.6.3.14)
Streptococcus_oralis	VBIStrOra188715_1336	(3R)-hydroxymyristoyl-acyl_carrier_protein_dehydratase_(EC_4.2.1.-)
Streptococcus_oralis	VBIStrOra188715_1530	NAD-dependent_glyceraldehyde-3-phosphate_dehydrogenase_(EC_1.2.1.12)_Plasmin(ogen)_receptor
Streptococcus_oralis	VBIStrOra188715_1531	Alcohol_dehydrogenase_(EC_1.1.1.1)_Acetaldehyde_dehydrogenase_(EC_1.2.1.10)
Streptococcus_oralis	VBIStrOra188715_1654	Cell_wall_surface_anchor_family_protein
Streptococcus_oralis	VBIStrOra188715_1748	Phosphate_transport_ATP-binding_protein_PstB_(TC_3.A.1.7.1)
Streptococcus_oralis	VBIStrOra188715_1762	Cholinephosphate_cytidylyltransferase_(EC_2.7.7.15)
Streptococcus_oralis	VBIStrOra188715_1822	ABC_transporter_ATP-binding_protein_EcsA
Streptococcus_oralis	VBIStrOra188715_1839	Streptococcal_hemagglutinin_protein
Streptococcus_oralis	VBIStrOra188715_1839	Streptococcal_hemagglutinin_protein
Streptococcus_oralis	VBIStrOra188715_1891	Two-component_response_regulator_SA14-24
Streptococcus_oralis	VBIStrOra188715_1895	Phosphoglucomutase_(EC_5.4.2.2)
Streptococcus_oralis	VBIStrOra19579_0055	Hemolysins_and_related_proteins_containing_CBS_domains
Streptococcus_oralis	VBIStrOra19579_0056	Oligopeptide_ABC_transporter_periplasmic_oligopeptide-binding_protein_OppA_(TC_3.A.1.5.1)
Streptococcus_oralis	VBIStrOra19579_0059	Oligopeptide_transport_ATP-binding_protein_OppD_(TC_3.A.1.5.1)
Streptococcus_oralis	VBIStrOra19579_0074	Oligopeptide_ABC_transporter_periplasmic_oligopeptide-binding_protein_OppA_(TC_3.A.1.5.1)
Streptococcus_oralis	VBIStrOra19579_0079	Tyrosine-protein_kinase_EpsD_(EC_2.7.10.2)
Streptococcus_oralis	VBIStrOra19579_0080	Undecaprenyl-phosphate_galactosephosphotransferase_(EC_2.7.8.6)
Streptococcus_oralis	VBIStrOra19579_0093	dTDP-glucose_4_6-dehydratase_(EC_4.2.1.46)
Streptococcus_oralis	VBIStrOra19579_0126	Cell_division_trigger_factor_(EC_5.2.1.8)
Streptococcus_oralis	VBIStrOra19579_0135	Exfoliative_toxin_A
Streptococcus_oralis	VBIStrOra19579_0146	3-oxoacyl-acyl-carrier-proteinsynthase_KASII_(EC_2.3.1.41)
Streptococcus_oralis	VBIStrOra19579_0148	(3R)-hydroxymyristoyl-acyl_carrier_protein_dehydratase_(EC_4.2.1.-)
Streptococcus_oralis	VBIStrOra19579_0196	Protein_serine_threonine_phosphatase_PrpC_regulation_of_stationary_phase
Streptococcus_oralis	VBIStrOra19579_0226	Multiple_sugar_ABC_transporter_ATP-binding_protein
Streptococcus_oralis	VBIStrOra19579_0232	Manganese_ABC_transporter_periplasmic-binding_protein_SitA
Streptococcus_oralis	VBIStrOra19579_0234	Manganese_ABC_transporter_ATP-binding_protein_SitB
Streptococcus_oralis	VBIStrOra19579_0241	Two-component_response_regulator
Streptococcus_oralis	VBIStrOra19579_0242	Two-component_system_histidine_kinase
Streptococcus_oralis	VBIStrOra19579_0253	Glutamine_ABC_transporter_periplasmic_glutamine-binding_protein_(TC_3.A.1.3.2)
Streptococcus_oralis	VBIStrOra19579_0254	Glutamate_transport_ATP-binding_protein
Streptococcus_oralis	VBIStrOra19579_0362	Cell_division_transporter_ATP-binding_protein_FtsE_(TC_3.A.5.1.1)
Streptococcus_oralis	VBIStrOra19579_0402	COG1272_Predicted_membrane_protein_hemolysin_III_homolog
Streptococcus_oralis	VBIStrOra19579_0428	C3-degrading_proteinase
Streptococcus_oralis	VBIStrOra19579_0472	Cysteine_and_methionine_metabolism_regulator_CmbR_LysR_family
Streptococcus_oralis	VBIStrOra19579_0578	ATP_synthase_alpha_chain_(EC_3.6.3.14)
Streptococcus_oralis	VBIStrOra19579_0580	ATP_synthase_beta_chain_(EC_3.6.3.14)
Streptococcus_oralis	VBIStrOra19579_0587	ABC-type_polar_amino_acid_transport_system_ATPase_component
Streptococcus_oralis	VBIStrOra19579_0604	Choline_kinase_(EC_2.7.1.32)
Streptococcus_oralis	VBIStrOra19579_0606	Cholinephosphate_cytidylyltransferase_(EC_2.7.7.15)
Streptococcus_oralis	VBIStrOra19579_0626	Laminin-binding_surface_protein
Streptococcus_oralis	VBIStrOra19579_0730	Streptococcal_lipoprotein_rotamase_A_Peptidyl-prolyl_cis-trans_isomerase_(EC_5.2.1.8)
Streptococcus_oralis	VBIStrOra19579_0781	Vitamin_B12_ABC_transporter_ATPase_component_BtuD
Streptococcus_oralis	VBIStrOra19579_0782	Vitamin_B12_ABC_transporter_permease_component_BtuC
Streptococcus_oralis	VBIStrOra19579_0919	L-proline_glycine_betaine_ABC_transport_system_permease_protein_ProV_(TC_3.A.1.12.1)
Streptococcus_oralis	VBIStrOra19579_0993	Lipoate-protein_ligase_A
Streptococcus_oralis	VBIStrOra19579_1178	Manganese_superoxide_dismutase_(EC_1.15.1.1)
Streptococcus_oralis	VBIStrOra19579_1220	UDP-N-acetylenolpyruvoylglucosamine_reductase_(EC_1.1.1.158)
Streptococcus_oralis	VBIStrOra19579_1226	Phosphate_transport_ATP-binding_protein_PstB_(TC_3.A.1.7.1)
Streptococcus_oralis	VBIStrOra19579_1256	Alcohol_dehydrogenase_(EC_1.1.1.1)
Streptococcus_oralis	VBIStrOra19579_1256	Alcohol_dehydrogenase_(EC_1.1.1.1)
Streptococcus_oralis	VBIStrOra19579_1256	Alcohol_dehydrogenase_(EC_1.1.1.1)
Streptococcus_oralis	VBIStrOra19579_1262	Heat_shock_protein_60_family_chaperone_GroEL
Streptococcus_oralis	VBIStrOra19579_1322	Iron_compound_ABC_uptake_transporter_permease_protein_PiuC
Streptococcus_oralis	VBIStrOra19579_1323	Iron_compound_ABC_uptake_transporter_ATP-binding_protein_PiuD
Streptococcus_oralis	VBIStrOra19579_1332	unknown_domain_Nucleoside_5-triphosphatase_RdgB_(dHAPTP_dITP_XTP-specific)_(EC_3.6.1.15)
Streptococcus_oralis	VBIStrOra19579_1357	putative_ATP-dependent_Clp_proteinase_(ATP-binding_subunit)
Streptococcus_oralis	VBIStrOra19579_1418	Phosphatidate_cytidylyltransferase_(EC_2.7.7.41)
Streptococcus_oralis	VBIStrOra19579_1478	Mg(2+)_transport_ATPase_P-type_(EC_3.6.3.2)
Streptococcus_oralis	VBIStrOra19579_1535	putative_UDP-galactose--lipooligosaccharide_galactosyltransferase
Streptococcus_oralis	VBIStrOra19579_1557	Candidate_zinc-binding_lipoprotein_ZinT
Streptococcus_oralis	VBIStrOra19579_1564	D-alanyl_transfer_protein_DltB
Streptococcus_oralis	VBIStrOra19579_1565	D-alanine--poly(phosphoribitol)_ligase_subunit_1_(EC_6.1.1.13)
Streptococcus_oralis	VBIStrOra19579_1624	Serine_protease_DegP_HtrA_do-like_(EC_3.4.21.-)
Streptococcus_oralis	VBIStrOra19579_1699	Two-component_response_regulator_SA14-24
Streptococcus_oralis	VBIStrOra19579_1743	UTP--glucose-1-phosphate_uridylyltransferase_(EC_2.7.7.9)
Streptococcus_oralis	VBIStrOra19579_1745	Lipid_A_export_ATP-binding_permease_protein_MsbA
Streptococcus_oralis	VBIStrOra19579_1758	NAD-dependent_glyceraldehyde-3-phosphate_dehydrogenase_(EC_1.2.1.12)_Plasmin(ogen)_receptor
Streptococcus_oralis	VBIStrOra19579_1759	Alcohol_dehydrogenase_(EC_1.1.1.1)_Acetaldehyde_dehydrogenase_(EC_1.2.1.10)
Streptococcus_oralis	VBIStrOra200525_0048	Alcohol_dehydrogenase_(EC_1.1.1.1)_Acetaldehyde_dehydrogenase_(EC_1.2.1.10)
Streptococcus_oralis	VBIStrOra200525_0049	glyceraldehyde-3-phosphate_dehydrogenase_type_I
Streptococcus_oralis	VBIStrOra200525_0060	Heat_shock_protein_60_family_chaperone_GroEL
Streptococcus_oralis	VBIStrOra200525_0102	Glutamine_synthetase_type_I_(EC_6.3.1.2)
Streptococcus_oralis	VBIStrOra200525_0105	FIG01115573_hypothetical_protein
Streptococcus_oralis	VBIStrOra200525_0184	Oligopeptide_transport_ATP-binding_protein_OppF_(TC_3.A.1.5.1)
Streptococcus_oralis	VBIStrOra200525_0185	Oligopeptide_transport_ATP-binding_protein_OppD_(TC_3.A.1.5.1)
Streptococcus_oralis	VBIStrOra200525_0189	Oligopeptide_ABC_transporter_periplasmic_oligopeptide-binding_protein_OppA_(TC_3.A.1.5.1)
Streptococcus_oralis	VBIStrOra200525_0190	Hemolysins_and_related_proteins_containing_CBS_domains
Streptococcus_oralis	VBIStrOra200525_0301	Two-component_response_regulator_SA14-24
Streptococcus_oralis	VBIStrOra200525_0303	Two-component_sensor_kinase_SA14-24
Streptococcus_oralis	VBIStrOra200525_0323	Enolase_(EC_4.2.1.11)
Streptococcus_oralis	VBIStrOra200525_0338	Acetoin_dehydrogenase_E1_component_beta-subunit_(EC_1.2.4.-)
Streptococcus_oralis	VBIStrOra200525_0341	Lipoate-protein_ligase_A
Streptococcus_oralis	VBIStrOra200525_0437	Laminin-binding_surface_protein
Streptococcus_oralis	VBIStrOra200525_0460	Cholinephosphate_cytidylyltransferase_(EC_2.7.7.15)
Streptococcus_oralis	VBIStrOra200525_0481	ABC-type_polar_amino_acid_transport_system_ATPase_component
Streptococcus_oralis	VBIStrOra200525_0488	ATP_synthase_beta_chain_(EC_3.6.3.14)
Streptococcus_oralis	VBIStrOra200525_0491	ATP_synthase_alpha_chain_(EC_3.6.3.14)
Streptococcus_oralis	VBIStrOra200525_0502	Translation_elongation_factor_Tu
Streptococcus_oralis	VBIStrOra200525_0526	RNA_polymerase_sigma_factor_RpoD
Streptococcus_oralis	VBIStrOra200525_0549	Fibronectin_fibrinogen-binding_protein
Streptococcus_oralis	VBIStrOra200525_0563	Two_component_system_sensor_histidine_kinase_CiaH_(EC_2.7.3.-)
Streptococcus_oralis	VBIStrOra200525_0578	Endo-beta-N-acetylglucosaminidase_(EC_3.2.1.96)
Streptococcus_oralis	VBIStrOra200525_0578	Endo-beta-N-acetylglucosaminidase_(EC_3.2.1.96)
Streptococcus_oralis	VBIStrOra200525_0610	Cysteine_and_methionine_metabolism_regulator_CmbR_LysR_family
Streptococcus_oralis	VBIStrOra200525_0705	ATP-dependent_Clp_protease_ATP-binding_subunit_ClpE
Streptococcus_oralis	VBIStrOra200525_0720	Branched-chain_amino_acid_transport_ATP-binding_protein_LivF_(TC_3.A.1.4.1)
Streptococcus_oralis	VBIStrOra200525_0721	Branched-chain_amino_acid_transport_ATP-binding_protein_LivG_(TC_3.A.1.4.1)
Streptococcus_oralis	VBIStrOra200525_0787	Two-component_response_regulator_VncR
Streptococcus_oralis	VBIStrOra200525_0789	ABC_transporter_ATP-binding_protein_Vex2
Streptococcus_oralis	VBIStrOra200525_0806	ABC_transporter_ATP-binding_permease_protein
Streptococcus_oralis	VBIStrOra200525_0831	Glutamate_transport_ATP-binding_protein
Streptococcus_oralis	VBIStrOra200525_0832	Glutamine_ABC_transporter_periplasmic_glutamine-binding_protein_(TC_3.A.1.3.2)
Streptococcus_oralis	VBIStrOra200525_0852	Manganese_ABC_transporter_ATP-binding_protein_SitB
Streptococcus_oralis	VBIStrOra200525_0853	Manganese_ABC_transporter_inner_membrane_permease_protein_SitD
Streptococcus_oralis	VBIStrOra200525_0854	Manganese_ABC_transporter_periplasmic-binding_protein_SitA
Streptococcus_oralis	VBIStrOra200525_0860	Multiple_sugar_ABC_transporter_ATP-binding_protein
Streptococcus_oralis	VBIStrOra200525_0887	Protein_serine_threonine_phosphatase_PrpC_regulation_of_stationary_phase
Streptococcus_oralis	VBIStrOra200525_0926	gram_positive_anchor
Streptococcus_oralis	VBIStrOra200525_0943	3-oxoacyl-acyl-carrier-proteinsynthase_KASII_(EC_2.3.1.41)
Streptococcus_oralis	VBIStrOra200525_0944	3-oxoacyl-acyl-carrier_proteinreductase_(EC_1.1.1.100)
Streptococcus_oralis	VBIStrOra200525_0975	Choline_binding_protein_J
Streptococcus_oralis	VBIStrOra200525_0975	Choline_binding_protein_J
Streptococcus_oralis	VBIStrOra200525_0991	Oligopeptide_ABC_transporter_periplasmic_oligopeptide-binding_protein_OppA_(TC_3.A.1.5.1)
Streptococcus_oralis	VBIStrOra200525_0993	dTDP-4-dehydrorhamnose_reductase_(EC_1.1.1.133)
Streptococcus_oralis	VBIStrOra200525_0996	Glucose-1-phosphate_thymidylyltransferase_(EC_2.7.7.24)
Streptococcus_oralis	VBIStrOra200525_0998	UDP-galactopyranose_mutase_(EC_5.4.99.9)
Streptococcus_oralis	VBIStrOra200525_1000	Membrane_protein_involved_in_the_export_of_O-antigen_teichoic_acid_lipoteichoic_acids
Streptococcus_oralis	VBIStrOra200525_1002	Polysaccharide_biosynthesis_glycosyl_transferase_CpsO
Streptococcus_oralis	VBIStrOra200525_1005	Glycosyltransferase
Streptococcus_oralis	VBIStrOra200525_1006	Alpha-D-GlcNAc_alpha-1_2-L-rhamnosyltransferase_(EC_2.4.1.-)
Streptococcus_oralis	VBIStrOra200525_1010	Tyrosine-protein_kinase_EpsD_(EC_2.7.10.2)
Streptococcus_oralis	VBIStrOra200525_1011	Tyrosine-protein_kinase_transmembrane_modulator_EpsC
Streptococcus_oralis	VBIStrOra200525_1012	Manganese-dependent_protein-tyrosine_phosphatase_(EC_3.1.3.48)
Streptococcus_oralis	VBIStrOra200525_1014	Oligopeptide_ABC_transporter_periplasmic_oligopeptide-binding_protein_OppA_(TC_3.A.1.5.1)
Streptococcus_oralis	VBIStrOra200525_1015	Oligopeptide_ABC_transporter_periplasmic_oligopeptide-binding_protein_OppA_(TC_3.A.1.5.1)
Streptococcus_oralis	VBIStrOra200525_1024	putative_ATP-dependent_Clp_proteinase_(ATP-binding_subunit)
Streptococcus_oralis	VBIStrOra200525_1033	Amino_acid_transport_ATP-binding_protein
Streptococcus_oralis	VBIStrOra200525_1059	Multidrug_resistance_ABC_transporter_ATP-binding_and_permease_protein
Streptococcus_oralis	VBIStrOra200525_1067	Cell_envelope-associated_transcriptional_attenuator_LytR-CpsA-Psr_subfamily_F2_(as_in_PMID19099556)
Streptococcus_oralis	VBIStrOra200525_1094	Phosphatidate_cytidylyltransferase_(EC_2.7.7.41)
Streptococcus_oralis	VBIStrOra200525_1095	Undecaprenyl_pyrophosphate_synthetase_(EC_2.5.1.31)
Streptococcus_oralis	VBIStrOra200525_1159	Mg(2+)_transport_ATPase_P-type_(EC_3.6.3.2)
Streptococcus_oralis	VBIStrOra200525_1192	D-alanyl_transfer_protein_DltB
Streptococcus_oralis	VBIStrOra200525_1223	UDP-N-acetylglucosamine_4_6-dehydratase_(EC_4.2.1.-)
Streptococcus_oralis	VBIStrOra200525_1224	putative_UDP-galactose--lipooligosaccharide_galactosyltransferase
Streptococcus_oralis	VBIStrOra200525_1343	Histidine_kinase_of_the_competence_regulon_ComD
Streptococcus_oralis	VBIStrOra200525_1467	Protein_export_cytoplasm_protein_SecA_ATPase_RNA_helicase_(TC_3.A.5.1.1)
Streptococcus_oralis	VBIStrOra200525_1534	Phosphoglucosamine_mutase_(EC_5.4.2.10)
Streptococcus_oralis	VBIStrOra200525_1608	Choline_binding_protein_A
Streptococcus_oralis	VBIStrOra200525_1631	Alcohol_dehydrogenase_(EC_1.1.1.1)
Streptococcus_oralis	VBIStrOra200525_1631	Alcohol_dehydrogenase_(EC_1.1.1.1)
Streptococcus_oralis	VBIStrOra200525_1631	Alcohol_dehydrogenase_(EC_1.1.1.1)
Streptococcus_oralis	VBIStrOra200525_1631	Alcohol_dehydrogenase_(EC_1.1.1.1)
Streptococcus_oralis	VBIStrOra200525_1631	Alcohol_dehydrogenase_(EC_1.1.1.1)
Streptococcus_oralis	VBIStrOra200525_1648	Prolipoprotein_diacylglyceryl_transferase_(EC_2.4.99.-)
Streptococcus_oralis	VBIStrOra200525_1663	Phosphate_transport_ATP-binding_protein_PstB_(TC_3.A.1.7.1)
Streptococcus_oralis	VBIStrOra200525_1694	glycosyltransferase_family_2_protein
Streptococcus_oralis	VBIStrOra200525_1696	Lipopolysaccharide_cholinephosphotransferase_LicD1_(EC_2.7.8.-)
Streptococcus_oralis	VBIStrOra200525_1697	putative_lipooligosaccharide_cholinephosphotransferase
Streptococcus_oralis	VBIStrOra200525_1700	Choline_binding_protein_A
Streptococcus_oralis	VBIStrOra200525_1700	Choline_binding_protein_A
Streptococcus_oralis	VBIStrOra200525_1700	Choline_binding_protein_A
Streptococcus_oralis	VBIStrOra200525_1725	Peptidyl-prolyl_cis-trans_isomerase_(EC_5.2.1.8)
Streptococcus_oralis	VBIStrOra200525_1741	Alcohol_dehydrogenase_(EC_1.1.1.1)
Streptococcus_oralis	VBIStrOra200525_1741	Alcohol_dehydrogenase_(EC_1.1.1.1)
Streptococcus_oralis	VBIStrOra200525_1741	Alcohol_dehydrogenase_(EC_1.1.1.1)
Streptococcus_oralis	VBIStrOra200525_2010	UTP--glucose-1-phosphate_uridylyltransferase_(EC_2.7.7.9)
Streptococcus_oralis	VBIStrOra200525_2013	Lipid_A_export_ATP-binding_permease_protein_MsbA
Streptococcus_oralis	VBIStrOra218827_0002	Histidine_kinase_of_the_competence_regulon_ComD
Streptococcus_oralis	VBIStrOra218827_0073	Hemolysins_and_related_proteins_containing_CBS_domains
Streptococcus_oralis	VBIStrOra218827_0077	Oligopeptide_transport_ATP-binding_protein_OppD_(TC_3.A.1.5.1)
Streptococcus_oralis	VBIStrOra218827_0116	Choline_binding_protein_A
Streptococcus_oralis	VBIStrOra218827_0151	Streptococcal_lipoprotein_rotamase_A_Peptidyl-prolyl_cis-trans_isomerase_(EC_5.2.1.8)
Streptococcus_oralis	VBIStrOra218827_0217	putative_response_regulator_homolog_of_RumR_and_ScnR
Streptococcus_oralis	VBIStrOra218827_0365	Cell_envelope-associated_transcriptional_attenuator_LytR-CpsA-Psr_subfamily_F2_(as_in_PMID19099556)
Streptococcus_oralis	VBIStrOra218827_0373	Multidrug_resistance_ABC_transporter_ATP-binding_and_permease_protein
Streptococcus_oralis	VBIStrOra218827_0374	Lipid_A_export_ATP-binding_permease_protein_MsbA
Streptococcus_oralis	VBIStrOra218827_0402	putative_ATP-dependent_Clp_proteinase_(ATP-binding_subunit)
Streptococcus_oralis	VBIStrOra218827_0403	S-ribosylhomocysteine_lyase_(EC_4.4.1.21)_Autoinducer-2_production_protein_LuxS
Streptococcus_oralis	VBIStrOra218827_0411	Oligopeptide_ABC_transporter_periplasmic_oligopeptide-binding_protein_OppA_(TC_3.A.1.5.1)
Streptococcus_oralis	VBIStrOra218827_0412	Oligopeptide_ABC_transporter_periplasmic_oligopeptide-binding_protein_OppA_(TC_3.A.1.5.1)
Streptococcus_oralis	VBIStrOra218827_0431	dTDP-4-dehydrorhamnose_reductase_(EC_1.1.1.133)
Streptococcus_oralis	VBIStrOra218827_0433	Oligopeptide_ABC_transporter_periplasmic_oligopeptide-binding_protein_OppA_(TC_3.A.1.5.1)
Streptococcus_oralis	VBIStrOra218827_0454	Cell_division_trigger_factor_(EC_5.2.1.8)
Streptococcus_oralis	VBIStrOra218827_0472	Malonyl_CoA-acyl_carrier_protein_transacylase_(EC_2.3.1.39)
[truncated: 565 more rows]
